# Supplementary material for: Non-necroptotic MLKL function damages mitochondria and promotes hematopoietic stem cell aging
Source: Nat Commun. 2026 Apr 6;17:2798. doi: 10.1038/s41467-026-71060-4 (PMC13053712; doi:10.1038/s41467-026-71060-4)
Supplement: Supplementary file 3 — Supplementary Data 1–8 [file 41467_2026_71060_MOESM3_ESM.xlsx]

## Sheet: Supplementary Data 1
Supplementary Data 1. DEGs between young WT and young Mlkl–/– BM HSCs.
Column	Description
ID	Differentially expressed genes (q<0.01)
logFC	Log2 fold change (Young Mlkl–/– / Young WT)
logCPM	Log2-transformed counts per million (CPM), normalized for library size
PValue	P-values were calculated by two-tailed Wald test
FDR	Multiple comparisons are corrected as q-values by Benjamini-Hochberg method
Gene Expression	Normalized count from edgeR
type	Up or Down due to Mlkl knockout
Up-regulated and down-regulated genes in Mlkl knockout cells are indicated in red and blue, respectively.
					Gene expression
ID	logFC	logCPM	PValue	FDR	Young_WT_1	Young_WT_2	Young_WT_3	Young_KO_1	Young_KO_2	Young_KO_3	type
Gm10094	4.57677	5.42335	1.05499e-72	2.57638e-68	5.9428	10.8111	10.819	237.821	209.77	214.451	Up
Mlkl	-3.67172	4.85663	1.96074e-18	1.59611e-14	65.1204	70.6524	61.8866	5.6865	8.22573	1.4561	Down
Sap18	-1.2871	6.46707	9.59089e-15	5.85548e-11	74.2729	75.4926	79.8999	28.7341	37.3644	26.7713	Down
Phtf1os	3.18358	2.72163	2.10152e-14	1.02642e-10	0.85558	0.579154	0.607866	8.04391	6.73785	4.74049	Up
Hist1h2ao	-4.43116	4.62864	3.16288e-07	0.00128734	247.814	0	3.0643	3.39137	4.41233	3.69355	Down
Rab15	2.57464	1.02364	4.95256e-07	0.00151183	0.257117	0.350252	0.390353	1.86116	2.38377	2.01439	Up
Pih1d2	-6.63237	-0.242338	4.47197e-07	0.00151183	1.21689	2.13661	2.72767	0	0	0	Down
Akap12	6.81495	-0.178857	1.10269e-06	0.00299209	0	0	0	0.569142	0.183581	0.615217	Up
Pet117	-2.91758	0.848046	1.81996e-06	0.00444454	17.3067	13.6898	22.7065	2.57947	2.60619	0.864015	Down
Cxcl12	7.0144	4.07223	4.38872e-06	0.00974336	0.417357	0	0.333772	1.26067	0.711794	59.6704	Up

## Sheet: Supplementary Data 2
Supplementary Data 2. DEGs between young WT and aged WT BM HSCs.
Column	Description
ID	Differentially expressed genes (q<0.01)
logFC	Log2 fold change (Aged WT / Young WT)
logCPM	Log2-transformed counts per million (CPM), normalized for library size
PValue	P-values were calculated by two-tailed Wald test
FDR	Multiple comparisons are corrected as q-values by Benjamini-Hochberg method
Gene Expression	Normalized count from edgeR
type	Up or Down during ageing
Up-regulated and down-regulated genes in Aged cells are indicated in red and blue, respectively.
					Gene expression
ID	logFC	logCPM	PValue	FDR	Young_WT_1	Young_WT_2	Young_WT_3	Aged_WT_1	Aged_WT_2	Aged_WT_3	Aged_WT_4	type
Gm10094	4.53513	5.55926	1.6232e-83	3.96401e-79	5.9428	10.8111	10.819	237.821	209.77	214.451	206.001	Up
Plscr2	4.04546	6.15413	5.97167e-69	7.2917e-65	11.5808	5.54615	6.88465	5.26162	7.35745	4.78549	134.689	Up
Nupr1	3.12135	6.49199	1.05042e-68	8.55074e-65	67.0475	51.7482	49.6707	61.7557	62.5629	72.9876	501.332	Up
Sult1a1	2.97869	7.67912	1.77442e-63	1.08333e-59	69.3728	54.0214	69.7507	66.2807	62.6881	42.6329	538.466	Up
Gpr183	7.26984	4.43118	2.49905e-60	1.22059e-56	0.340046	0.124052	0	0.219726	0.194907	0	33.7071	Up
Wwtr1	4.57825	4.40265	9.61394e-53	3.91303e-49	0.703361	0.454606	0.747785	0.544372	1.5291	0.665957	17.8349	Up
Selp	3.1674	8.08836	5.59095e-52	1.95052e-48	30.0989	38.619	21.5616	20.9087	36.2941	34.2024	275.08	Up
Rorb	7.18313	3.8975	1.19217e-47	2.9114e-44	0.108925	0	0	0.139185	0.164615	0.034789	6.61101	Up
Neo1	3.99662	4.70915	1.14744e-47	2.9114e-44	0.746108	0.838975	0.706818	1.04591	1.68319	0.889841	14.1969	Up
Clu	2.75512	7.78838	9.90017e-48	2.9114e-44	74.3864	55.7718	50.8988	64.9731	65.9058	76.1696	415.889	Up
Mt1	3.23961	6.25228	7.87009e-46	1.74723e-42	57.4584	59.9485	34.646	39.149	80.966	69.4691	453.671	Up
Gpx3	3.85717	5.20125	3.37841e-42	6.87535e-39	6.61722	7.26327	3.41227	8.7297	6.3831	13.1774	79.9802	Up
Rorc	2.8628	5.10106	1.27649e-39	2.39793e-36	5.19504	5.39054	4.12186	2.60426	7.65719	3.66936	50.0544	Up
Sbspon	5.38096	4.80335	2.71599e-39	4.73766e-36	1.16628	1.39451	0	0.588103	1.29608	0.293993	40.0993	Up
Zg16	6.12849	2.87047	4.52817e-34	7.37216e-31	1.5909	0	0	0	0.888895	0	42.3273	Up
Clca3a1	3.76572	6.68082	2.17269e-33	3.3162e-30	5.25103	7.99145	7.07795	6.44574	10.6574	9.00357	97.0297	Up
Clec1a	2.07509	6.24415	1.0971e-32	1.57602e-29	18.5994	18.0156	15.1472	11.9242	20.1832	11.3558	78.5746	Up
Ehd3	2.11203	7.34991	5.1328e-32	6.96379e-29	30.653	36.9056	30.1764	33.1873	40.538	42.1169	146.163	Up
Klrb1c	4.17536	5.92396	4.66813e-31	6.00003e-28	3.37105	7.07791	2.92493	4.32161	9.21363	2.17934	70.4266	Up
Amotl2	2.40242	5.53878	1.34721e-29	1.64501e-26	5.30931	6.65376	8.40926	7.40051	9.19569	13.232	38.55	Up
Cldn5	4.50114	4.09882	1.71067e-29	1.98935e-26	2.13964	0.773227	2.50846	2.28263	4.04953	6.65689	51.7109	Up
Tdrd9	4.87852	3.79135	2.7627e-29	3.06673e-26	0.400969	0.417406	0.131164	0	0.158983	0.100797	11.1126	Up
Gda	2.32877	6.48793	1.0555e-28	1.12071e-25	11.1137	9.17301	11.6276	9.39823	13.9527	11.3069	66.8081	Up
Sdpr	1.66264	7.86455	1.50345e-28	1.52982e-25	70.6433	75.7665	70.568	66.3474	88.9074	79.0292	226.592	Up
Chrm3	7.11024	2.67042	8.68821e-28	8.16057e-25	0	0	0.131906	0	0.603338	0.15301	7.82119	Up
Shisa8	-2.76293	5.65605	8.65822e-28	8.16057e-25	114.68	108.679	122.844	100.274	79.2373	115.628	12.3571	Down
Ramp2	5.09448	4.72393	1.18731e-27	1.0739e-24	0	3.32766	5.9623	1.80437	3.87141	8.13215	126.828	Up
Col16a1	1.60346	8.05482	4.44116e-27	3.87348e-24	42.4309	54.3515	53.5613	52.8919	51.5768	59.9811	152.739	Up
Sap18	-1.51294	6.29549	7.42145e-27	6.24963e-24	74.2729	75.4926	79.8999	28.7341	37.3644	26.7713	28.5273	Down
Arhgap30	-1.57609	6.44602	2.1946e-26	1.78648e-23	66.2585	66.3759	66.5243	77.6364	61.2663	62.5281	25.5947	Down
Tm4sf1	3.77989	4.22267	3.78926e-26	2.98508e-23	1.80871	4.0125	1.38786	2.37912	2.99639	2.75198	35.6139	Up
Trim47	1.53148	9.59194	7.53414e-26	5.74973e-23	355.545	328.859	394.086	447.017	318.383	414.087	1025.64	Up
Enpp5	1.75317	7.34457	1.78418e-25	1.32035e-22	53.7968	59.052	61.3662	57.2208	64.0046	45.0445	210.609	Up
Itgb3	2.31878	7.26468	1.96238e-25	1.40951e-22	13.9432	21.4039	16.2657	24.47	22.4572	23.0044	96.8098	Up
Mmp14	1.88824	5.69996	5.25312e-25	3.66533e-22	17.3529	18.0122	14.3666	16.3378	16.2904	19.7338	62.4056	Up
Vwf	1.91942	8.66931	1.40196e-24	9.51036e-22	27.2756	44.4484	41.7736	43.981	46.3998	67.1638	146.316	Up
Ccdc92	2.46586	4.41423	1.4849e-24	9.80074e-22	5.82922	5.58009	5.00123	3.29525	6.68605	6.21594	33.0613	Up
Muc1	5.67824	4.08939	2.49765e-24	1.60513e-21	0.360878	0.476751	0.641591	1.53366	0.34086	0.504256	31.3637	Up
Mt2	4.87972	3.88893	6.89824e-24	4.31953e-21	3.25515	5.60046	0	0	0	4.93215	93.8822	Up
Fhdc1	1.97013	5.69469	1.08351e-23	6.61509e-21	5.78421	8.41641	6.22205	4.03883	6.36885	4.40245	23.5047	Up
Aldh1a1	2.00659	7.46515	2.81316e-23	1.67561e-20	71.8564	84.7675	45.6772	59.32	77.5199	58.392	261.654	Up
Tsix	3.94731	4.69527	5.71819e-23	3.32486e-20	1.16958	0.877437	2.031	0	0.122751	5.62565	35.9043	Up
Mab21l2	4.76611	4.58657	6.54259e-23	3.71574e-20	2.39571	0.87669	0.077299	0.358734	0.141426	0	32.9324	Up
Cpne8	2.14045	5.05264	1.54879e-22	8.59611e-20	7.77094	11.8964	6.46199	6.63971	8.99352	10.3843	48.6883	Up
Aldh3a1	8.99567	1.91509	1.94102e-22	1.05337e-19	0	0	0	0	0	0	8.94939	Up
Kcnb2	8.8876	1.80705	4.20213e-22	2.23087e-19	0	0	0	0	0	0	3.22272	Up
Gadd45g	2.34124	5.85907	1.25228e-21	6.50677e-19	37.1341	28.4503	36.8534	46.5231	32.3424	46.0333	173.855	Up
Evc2	1.59985	5.90117	2.11085e-21	1.07394e-18	16.4674	12.8003	13.4005	6.452	12.8019	15.5987	43.9307	Up
Exoc3l4	2.45131	4.59211	2.6385e-21	1.31499e-18	4.75351	2.96317	4.32184	3.18259	4.09044	4.00716	20.2053	Up
Gipc2	5.59325	2.05332	2.73461e-21	1.33564e-18	0	0.577476	0	0	0	0	14.6479	Up
Col18a1	2.66565	6.00966	4.17733e-21	2.00029e-18	3.31692	6.83772	7.80079	6.25439	4.64317	12.5283	38.6909	Up
Evc	2.08466	4.7812	5.60602e-21	2.63278e-18	5.17162	4.99081	3.84099	0.517317	6.19424	6.15215	21.2341	Up
Prtn3	1.33013	7.93028	7.78401e-21	3.58667e-18	299.413	274.273	284.364	296.709	276.587	329.242	754.497	Up
Ptprk	3.96639	3.69204	1.63125e-20	7.37718e-18	0.25793	0.281739	0.793708	0.154031	0.51881	0.886138	9.13222	Up
Gprc5c	3.77407	3.21054	1.75878e-20	7.80931e-18	0.855697	0.274658	0.577908	0.886517	0.192244	0.609423	8.37823	Up
Bcl3	1.70299	6.05508	5.67016e-20	2.4727e-17	42.5562	27.5883	30.0745	43.2962	37.8754	57.587	124.397	Up
Ripk4	4.10395	2.32163	6.64239e-20	2.84586e-17	0.114007	0.30842	0.353139	0	0.32305	0	5.36286	Up
Lpl	1.76352	5.30716	7.09189e-20	2.98605e-17	9.89666	8.50748	7.64886	5.82964	8.15004	16.4232	32.2595	Up
Nrg4	2.69856	4.42697	8.18856e-20	3.38937e-17	5.2545	6.41475	5.1483	2.35359	5.46075	3.57475	31.0387	Up
Spint1	4.85176	2.43842	9.05963e-20	3.68742e-17	0.533938	0	0.275648	0	0.336214	0	8.15127	Up
Dhrs3	2.01789	5.20837	1.14083e-19	4.56725e-17	12.9115	20.4623	16.3015	18.74	24.2067	24.8061	73.6555	Up
Tgm2	1.33378	9.57006	1.63899e-19	6.45578e-17	269.027	225.171	235.446	218.736	217.244	276.075	638.034	Up
Ntf3	8.5171	1.45721	1.93328e-19	7.49405e-17	0	0	0	0	0	0	5.6399	Up
Jam2	2.39222	5.80347	2.30477e-19	8.79449e-17	9.1511	6.24176	5.96628	4.45979	8.61387	4.9509	42.3494	Up
Ddr1	4.71976	2.55323	4.35418e-19	1.6359e-16	0	0.383667	0.164736	0.42473	0.1507	1.17802	7.66864	Up
Gstm2	2.12771	5.04788	6.46448e-19	2.39196e-16	24.9007	19.6621	23.6751	25.1484	24.9774	24.8463	100.194	Up
Csf2rb	-2.20918	4.25485	8.39975e-19	3.06165e-16	12.4802	16.1304	17.1795	18.9804	15.8196	22.266	3.30981	Down
Exoc6b	1.45443	6.89229	1.06265e-18	3.81631e-16	18.7005	25.1012	25.9007	25.6508	27.6012	21.7636	66.5047	Up
Osmr	9.08252	1.98585	1.16427e-18	4.12068e-16	0	0	0	0	0.197661	0	4.4801	Up
Ppp1r16b	1.5303	5.83287	1.36067e-18	4.747e-16	7.50407	10.1698	9.51266	8.86391	10.6229	9.31254	24.0239	Up
Efna1	1.86317	4.94347	2.52366e-18	8.68033e-16	20.7392	16.4123	14.9681	21.9332	14.3826	22.449	69.0266	Up
Phactr1	1.78455	5.799	3.33738e-18	1.13197e-15	13.8961	10.0147	7.34272	8.10945	6.48653	9.52401	29.8349	Up
Dnm3	5.4086	2.16105	4.41804e-18	1.47799e-15	0	0.121348	0	0	0	0	1.96252	Up
Flt3	-1.97784	4.88807	4.59429e-18	1.51618e-15	25.5768	33.6772	30.1177	39.2764	28.2028	30.8886	7.6399	Down
Fhl1	1.22037	6.88407	5.8234e-18	1.89618e-15	58.7662	58.9083	58.1118	44.3597	51.73	55.5314	141.543	Up
Bmp4	4.1347	2.34747	9.608e-18	3.08733e-15	0.710401	0.640609	0	1.29678	0.862707	1.28738	8.41247	Up
Bmpr1a	3.61102	3.0098	4.26308e-17	1.35206e-14	0.369206	0.299643	0.488961	0.47177	0.278983	0.235838	7.78369	Up
Gabra4	8.6199	1.54945	5.78408e-17	1.81093e-14	0	0	0	0	0	0	1.95361	Up
Syt15	5.52037	2.00128	1.33774e-16	4.13531e-14	0	0	0.230555	0.356658	0	0.237725	4.01713	Up
Rassf10	6.84365	1.65143	1.57695e-16	4.81383e-14	0	0	0.059748	0	0	0	4.55052	Up
Sfrp1	2.00236	4.35283	2.01402e-16	6.07216e-14	2.86387	4.37846	3.51631	2.9499	3.54244	2.81762	16.1468	Up
Cd38	2.22267	5.32462	2.20922e-16	6.57945e-14	11.7642	10.0278	5.38154	9.22287	9.57913	6.86311	47.1773	Up
Agtr1a	3.58937	3.0847	2.47952e-16	7.29547e-14	1.5948	0.468123	0.914799	0.56606	0.753169	0.141488	16.2246	Up
Art4	1.17578	7.90614	6.26254e-16	1.82069e-13	125.176	125.904	121.21	120.117	138.487	102.071	275.288	Up
Cyp26b1	3.4688	3.34242	6.45051e-16	1.85327e-13	0.385142	0.806051	0.703652	1.15655	1.36446	0.708177	9.0586	Up
Cited4	2.05211	4.83323	1.16802e-15	3.31676e-13	18.1342	16.8103	16.1107	22.0528	23.5311	23.9967	48.5538	Up
Runx1t1	2.01123	4.20177	4.6422e-15	1.30307e-12	1.51476	1.75041	2.4782	1.89194	1.81377	1.79451	9.0597	Up
Irf2bpl	1.89649	5.5562	5.80323e-15	1.61046e-12	6.07153	9.5975	12.8176	8.32763	8.37522	8.82794	37.5571	Up
Adgrg2	2.30102	3.71339	6.0904e-15	1.67116e-12	1.66027	1.95977	1.66741	1.62896	1.98569	1.58923	10.2102	Up
Plcl1	1.91453	4.90616	1.13e-14	3.06619e-12	2.86923	3.51761	4.84006	4.45195	5.1246	3.71237	15.2917	Up
Oxr1	1.25322	7.76757	1.58715e-14	4.25931e-12	88.6473	79.1972	93.1604	67.8575	64.2089	45.2908	187.014	Up
Abca4	3.04414	4.97741	2.57286e-14	6.82954e-12	2.29215	0.906449	2.1117	1.81224	2.49216	3.86646	15.6289	Up
Eya4	7.85963	0.856897	3.95035e-14	1.03733e-11	0	0	0	0	0	0.236514	1.40687	Up
Il12rb2	-2.07207	3.46035	4.54876e-14	1.18176e-11	13.4076	14.6301	13.2987	12.8112	15.3671	14.4203	4.1117	Down
Rdh10	1.68812	5.01463	6.15089e-14	1.57565e-11	9.81603	15.0817	14.252	13.0862	13.207	10.9018	47.6377	Up
Tox	1.32097	5.8081	6.19395e-14	1.57565e-11	17.9365	22.4177	26.878	17.7419	25.3643	17.1942	55.635	Up
H2-T3	4.35578	2.70558	7.50144e-14	1.87987e-11	0.278736	1.07895	0	0.41009	1.88919	0	7.9982	Up
Lsr	1.64841	5.2718	7.5438e-14	1.87987e-11	22.0425	12.3272	18.317	13.8412	11.5264	18.2131	55.1809	Up
Rcvrn	9.77566	2.65215	1.28385e-13	3.13528e-11	0	0	0	0	0	0.30429	13.2438	Up
Cebpd	2.14151	4.17184	1.27313e-13	3.13528e-11	4.47579	5.96825	6.46379	5.5777	7.01489	8.03758	24.67	Up
Rnase6	-1.64135	4.65744	2.30338e-13	5.56939e-11	79.5601	78.6913	85.2978	94.4061	81.8483	68.9673	18.815	Down
Cysltr2	2.00691	4.0995	5.18866e-13	1.24228e-10	6.39415	7.17707	8.23239	8.78397	8.26298	5.82225	39.7276	Up
Mmp2	-2.2762	3.31415	6.81803e-13	1.61654e-10	10.7622	15.3011	11.1558	12.7025	10.8365	13.4986	2.70804	Down
B3gnt8	1.56303	4.9863	7.80079e-13	1.83176e-10	18.0857	13.5612	19.1291	25.7856	13.8468	18.9361	53.849	Up
Cntn1	7.56943	0.599976	9.35028e-13	2.1747e-10	0	0	0	0	0	0	0.766553	Up
Npdc1	1.1657	6.69669	1.0656e-12	2.455e-10	102.482	77.9703	74.9354	68.9239	69.953	73.0015	188.243	Up
Dsg2	1.93702	4.4166	1.4443e-12	3.29639e-10	2.59489	2.51065	3.85356	1.95716	2.518	2.47394	12.8669	Up
Rarb	1.81819	4.5601	1.9411e-12	4.38921e-10	7.60659	5.29744	6.3676	6.53156	6.66106	4.05305	24.4965	Up
Tbc1d8	1.03254	6.23686	2.54635e-12	5.70499e-10	21.8729	21.1864	24.5583	22.381	22.3802	21.0656	46.7956	Up
Kank1	5.67564	1.31866	3.11299e-12	6.91112e-10	0.074811	0	0	0.298724	0.282644	0.2688	2.15425	Up
Selm	1.26669	5.51092	3.34552e-12	7.36046e-10	68.1215	61.8786	53.5816	71.5725	51.3101	76.6304	147.909	Up
Ncf1	-2.00768	3.4532	3.7723e-12	8.22529e-10	12.7952	15.7204	15.4131	12.0929	8.72202	8.59675	4.21165	Down
AF251705	-7.11965	-0.115429	3.95152e-12	8.53983e-10	2.47858	3.57431	2.92215	0	0	3.4872	0	Down
Adck3	1.16551	8.62285	5.54143e-12	1.18708e-09	122.969	99.0685	143.125	141.447	113.824	116.685	275.705	Up
Jakmip1	-2.25117	3.59537	5.8654e-12	1.24556e-09	18.4352	21.0332	18.4065	15.2444	16.0124	13.6144	3.27041	Down
Xdh	2.17935	3.74243	6.38445e-12	1.34409e-09	1.39303	1.74272	2.85161	2.02165	2.57364	1.00914	10.4429	Up
Epha2	4.03324	1.65478	7.34592e-12	1.53329e-09	0.102207	0.324867	0	0.328811	0.340276	0	1.94406	Up
Tmem215	4.58571	3.6261	8.14601e-12	1.68588e-09	0.628846	0.561476	0.389571	0	0.415776	0.191563	14.5062	Up
P2ry14	-1.94148	3.70008	8.35433e-12	1.71446e-09	27.399	29.4809	17.1901	20.4362	22.2555	16.5631	5.47665	Down
Cd48	-2.93794	1.86947	9.02913e-12	1.8375e-09	12.672	16.283	8.93927	7.881	13.8446	11.5701	1.85932	Down
Ablim1	-1.2306	5.32383	1.1102e-11	2.24069e-09	17.0435	17.8458	22.3157	19.6575	16.6195	19.9878	7.43699	Down
Pgr	1.96777	3.81646	1.40271e-11	2.80784e-09	1.16961	2.15731	1.41353	1.61865	1.92562	0.698794	7.12755	Up
Arhgap15	-0.979593	6.2848	1.43404e-11	2.8472e-09	84.5643	85.6895	82.3023	82.3036	78.1014	66.0798	44.4879	Down
Sptbn2	7.66959	0.701129	1.45951e-11	2.87442e-09	0	0	0	0.117748	0	0.039241	0.860426	Up
Akna	-1.0082	6.05137	1.56548e-11	3.05845e-09	35.8633	35.8719	36.6492	33.691	29.5224	43.6447	19.4458	Down
Cd37	-1.12699	5.79349	1.62928e-11	3.15783e-09	138.933	132.638	145.629	173.372	137.485	156.402	51.6949	Down
Hspb1	4.68534	1.24462	1.86413e-11	3.58456e-09	0	0	0.809847	0	1.58752	2.14722	8.68377	Up
Adam11	-1.86694	2.93087	2.0736e-11	3.9562e-09	5.70817	5.03992	5.02777	7.30981	3.94578	2.9003	1.70517	Down
St3gal1	0.992223	6.82589	2.56624e-11	4.85816e-09	28.3347	27.0599	24.2231	28.266	25.7586	26.0173	51.4064	Up
Fap	4.8331	2.65129	2.98506e-11	5.60754e-09	0	0.445259	0.300377	0.23907	0.424121	0	13.28	Up
Ldhd	1.76097	5.11508	3.1535e-11	5.87876e-09	13.8779	12.5085	15.2524	9.98337	12.5976	9.70072	48.6695	Up
Ccbe1	3.11132	1.96924	3.29384e-11	6.09385e-09	0.317182	0.311535	0.072776	0.380558	0.099863	0.084419	1.62709	Up
Epdr1	1.19688	5.63835	3.3895e-11	6.22368e-09	27.2564	24.9469	23.7904	19.9776	23.9197	19.7143	60.5794	Up
Gm9199	1.74729	4.35761	3.41842e-11	6.22995e-09	13.4867	16.7919	12.1334	9.40642	12.1151	10.6879	60.499	Up
Rhoj	1.39871	5.41429	3.78477e-11	6.8465e-09	18.7232	23.4433	16.9349	17.4065	15.9196	17.1627	49.9872	Up
Itgb5	-7.46956	0.153722	4.99786e-11	8.97447e-09	1.09233	0.685528	2.37756	1.94773	0.523324	1.29353	0	Down
Ampd3	1.20538	5.57196	5.21154e-11	9.28985e-09	13.8522	15.8066	12.444	12.6127	16.527	14.0244	34.0239	Up
Kcnip3	1.20066	5.6102	5.84889e-11	1.03504e-08	21.0851	19.5414	22.4422	14.4352	21.5256	18.6276	52.0895	Up
Aspa	1.57972	3.79652	7.45162e-11	1.30918e-08	9.16433	8.93491	8.26863	8.62203	11.1852	1.85715	26.7834	Up
Ctsw	1.44146	4.71288	7.86778e-11	1.37242e-08	24.4232	17.743	25.7869	32.9067	15.6924	25.5708	60.6113	Up
Gm5833	3.02655	2.60894	8.26981e-11	1.43232e-08	0.710563	0.811307	2.14569	2.84702	0.39614	0	13.275	Up
Plk2	2.11556	6.39609	9.16633e-11	1.57641e-08	21.7187	17.4815	26.5957	17.6576	16.2842	11.4954	73.1984	Up
Arpin	1.86089	3.6198	1.0661e-10	1.82064e-08	5.83347	4.08708	3.97798	2.51592	5.22392	5.51744	20.881	Up
Cnksr1	5.568	1.69224	1.30923e-10	2.22034e-08	0	0	0.254083	0	0	0	7.89431	Up
Cyp27a1	-3.0655	2.16233	1.33078e-10	2.2413e-08	7.42198	9.7272	11.8413	10.7108	6.65365	8.78753	2.13348	Down
Gpr4	2.25035	3.67528	1.55007e-10	2.59276e-08	1.96468	2.84554	3.9122	5.48215	4.6525	8.15687	15.2738	Up
Cadm1	2.67548	2.60895	1.67791e-10	2.76866e-08	0.461278	0.704185	0.839033	1.25251	1.25737	1.53911	2.75231	Up
Fam105a	-1.48968	4.31876	1.67247e-10	2.76866e-08	22.1068	19.995	23.7386	27.7974	18.233	19.9663	6.04533	Down
Kdr	1.98587	4.28628	1.71965e-10	2.8185e-08	2.73658	3.00732	2.55964	3.24701	3.77089	4.25625	10.6189	Up
Myo1e	1.8765	4.95642	2.02875e-10	3.30294e-08	5.56247	6.33065	3.74416	3.30565	6.08047	7.15821	20.341	Up
Rassf4	-1.4819	4.7212	2.14656e-10	3.47159e-08	13.4647	13.4747	14.5944	15.0501	13.6424	17.7544	3.64354	Down
Fbxo2	2.95621	1.92232	2.22518e-10	3.57508e-08	1.4759	0.295757	1.85055	0	4.7747	4.46988	9.17801	Up
Bhlhe40	1.36541	5.76862	2.42408e-10	3.84406e-08	17.3886	18.8325	22.2019	25.1311	17.2188	22.1602	65.3635	Up
Ezh1	0.938869	7.14568	2.42266e-10	3.84406e-08	41.121	51.4426	48.0034	48.3028	50.095	44.8116	97.5817	Up
Casp12	1.06145	5.93038	2.78878e-10	4.39385e-08	29.405	30.845	31.3814	29.6911	35.7142	16.8685	74.5167	Up
Cd34	-1.0181	8.36576	3.05337e-10	4.7799e-08	400.675	379.827	398.853	390.133	423.699	367.258	190.061	Down
Mmrn1	0.868468	9.54025	3.35821e-10	5.22363e-08	208.82	240.449	246.629	216.663	264.185	179.02	456.59	Up
Trf	-1.00914	6.00764	3.44368e-10	5.32267e-08	93.1948	83.4688	68.8194	95.6161	75.5849	114.742	41.1715	Down
Ptpru	3.35862	2.18109	3.52813e-10	5.41889e-08	0.10978	0.331544	0.290433	0.117448	0.243089	0.234853	4.18466	Up
Ebi3	-1.66337	5.76357	3.77484e-10	5.76159e-08	155.994	156.164	171.884	180.231	128.04	165.077	39.532	Down
Card10	1.9269	3.82802	3.91757e-10	5.9423e-08	2.83876	2.66993	1.66302	3.84149	2.50931	6.17294	11.8541	Up
Phf11d	1.60281	4.04171	3.96971e-10	5.98421e-08	6.1045	6.06659	5.56737	7.31941	6.26694	5.37998	21.7278	Up
Atp8b5	-2.19248	1.8128	4.09133e-10	6.12972e-08	3.04002	2.52881	2.93131	2.95184	1.06564	2.44306	0.569518	Down
Mylk	1.06994	5.78957	4.3015e-10	6.4053e-08	9.08104	8.89833	9.61777	9.93496	9.53329	8.91515	19.3693	Up
Synm	2.93972	3.38027	5.05708e-10	7.48478e-08	0.540251	0.672765	0.476628	0.698544	0.969574	0.410827	3.68965	Up
Ugt1a7c	-1.64069	4.5234	5.45633e-10	8.02705e-08	26.2305	22.3107	23.4157	22.2113	19.7607	20.4413	11.3288	Down
Plscr1	1.03207	7.08834	5.57026e-10	8.14559e-08	95.6007	83.9088	73.229	71.8725	82.1219	81.7949	158.403	Up
Ctss	-2.85638	2.6174	5.73716e-10	8.33971e-08	17.9789	21.1226	15.4174	17.4201	11.622	20.6529	2.00875	Down
Slc16a12	1.24773	5.67053	6.27039e-10	9.0609e-08	13.4799	17.1164	16.1034	12.2832	13.0649	8.36915	50.2117	Up
Dusp4	1.24823	5.09154	6.48959e-10	9.32248e-08	16.7264	16.2142	16.7706	13.1883	17.9527	20.8184	37.3946	Up
H2-Eb1	1.85323	5.21725	8.00737e-10	1.14311e-07	17.7773	23.823	14.7758	19.2707	18.4284	14.0342	57.0138	Up
Socs2	-1.55412	5.2911	8.05103e-10	1.14311e-07	81.6611	40.7221	57.3454	60.4592	48.7425	58.7753	29.4846	Down
Cd4	-3.3397	1.36838	9.32104e-10	1.31578e-07	2.86307	3.57768	3.61316	3.22125	1.6665	4.04855	0.274423	Down
Meis2	4.12769	1.40746	9.8257e-10	1.36818e-07	0	0.182117	0.083408	0.258062	0.419663	0.516019	2.29043	Up
Lama5	1.87038	3.03846	9.75179e-10	1.36818e-07	0.521582	0.532883	0.713775	0.672513	1.18483	0.638282	2.3131	Up
Alcam	1.40723	6.15444	9.90906e-10	1.36818e-07	14.9503	12.3534	19.7407	16.3484	18.1605	11.4573	48.0964	Up
Hnf4a	-1.95269	4.19679	9.91639e-10	1.36818e-07	12.5921	14.6126	18.9336	12.0969	12.0643	15.3776	2.62587	Down
Hacd4	0.873282	6.73787	1.09711e-09	1.5052e-07	75.2939	66.5586	78.4427	81.2503	79.2069	66.0893	143.767	Up
Tns2	1.46135	6.02473	1.20124e-09	1.63885e-07	9.13416	15.5175	19.3205	17.3183	16.6432	21.081	50.0215	Up
Hist1h2ao	-4.80981	4.39741	1.21062e-09	1.64248e-07	247.814	0	3.0643	3.39137	4.41233	3.69355	1.5178	Down
Tmem176a	0.828129	8.1479	1.2363e-09	1.66805e-07	429.908	373.598	371.794	356.741	347.349	399.807	694.745	Up
Fermt2	7.06291	0.166574	1.51262e-09	2.01856e-07	0	0	0	0	0	0	0.916647	Up
Snx20	-1.89768	4.1752	1.51013e-09	2.01856e-07	36.7647	44.3954	55.5545	57.3464	36.8293	43.6185	13.2402	Down
Fam46c	1.73331	3.33735	1.6924e-09	2.23406e-07	3.6902	4.40057	5.04297	9.6949	5.35425	5.00575	13.8239	Up
Rasgef1b	1.34465	6.81946	1.68433e-09	2.23406e-07	35.485	36.4126	56.0512	76.3555	45.4649	40.225	115.768	Up
C4b	5.3999	2.178	1.81544e-09	2.3836e-07	0.187616	0	0	0	0.070882	0.926526	5.43855	Up
Ifnlr1	7.0897	0.186574	1.87347e-09	2.44663e-07	0	0	0	0	0	0	1.42784	Up
Igf1	-3.23499	1.47715	2.69632e-09	3.5025e-07	1.76893	1.06387	1.87311	0.997938	1.66417	2.22596	0.178909	Down
Rarg	1.7345	3.38359	2.85964e-09	3.69499e-07	2.39442	3.79182	3.12893	4.57241	5.34942	6.35394	10.9102	Up
Sox18	1.21043	4.64412	3.9689e-09	5.10128e-07	17.9954	19.6041	17.9278	15.9208	21.2806	27.4847	42.4544	Up
Sema6d	4.11018	1.23441	4.46407e-09	5.7077e-07	0	0	0.192602	0.198631	0.234922	0.372358	1.20241	Up
Klhl4	1.47581	6.02822	4.63546e-09	5.89597e-07	16.7306	16.0199	20.1974	16.1155	19.5076	14.2051	57.1363	Up
Pros1	1.08063	5.56015	4.82272e-09	6.10237e-07	20.1198	15.8088	19.9158	13.9622	18.1934	17.2456	39.2921	Up
Tmem47	2.64786	3.35765	5.10248e-09	6.42308e-07	1.37272	0.402337	2.09934	1.71524	1.82286	1.22114	9.54813	Up
Galnt18	3.85906	0.985979	5.32248e-09	6.66566e-07	0	0.283466	0.162285	0.742529	1.47344	0.627488	1.56074	Up
Sell	-1.40152	4.95892	5.53147e-09	6.89205e-07	42.5738	57.2282	31.2654	39.505	51.2852	33.9032	15.4267	Down
Myh14	4.86973	1.64878	6.27301e-09	7.75043e-07	0	0.134366	0	0	0.058677	0	1.71619	Up
Tpm2	-1.71685	3.17829	6.28387e-09	7.75043e-07	15.7779	11.3816	16.5375	11.8596	12.9434	14.5216	3.44766	Down
Tnip3	0.928068	6.20486	6.51756e-09	7.99826e-07	30.7092	26.207	24.9574	21.7166	27.8779	15.8955	47.9009	Up
Epb4.1l3	-1.65121	3.56359	7.51396e-09	9.17492e-07	10.6073	7.50785	11.9005	8.39829	9.9132	6.52457	2.92079	Down
Sh2d5	-1.07891	5.31159	7.62107e-09	9.25942e-07	32.053	45.3856	37.2351	39.642	42.6883	49.8911	19.5525	Down
Id2	1.7751	4.42314	9.87871e-09	1.1943e-06	16.6708	12.1643	15.5771	19.2153	17.1938	15.9083	72.0526	Up
Tc2n	3.8219	2.24179	1.03246e-08	1.24205e-06	0.394749	0.161802	0	0.171958	0.271165	0	3.67319	Up
Gata3	0.893729	6.43097	1.08951e-08	1.30426e-06	32.6028	38.8851	43.0835	39.5401	42.6069	42.3268	76.1447	Up
Efemp2	3.43302	1.74098	1.11092e-08	1.3234e-06	0.264274	0	1.28653	0	0.531823	1.40074	7.27283	Up
Kcnk12	-2.16264	3.87258	1.16352e-08	1.37933e-06	19.6636	30.1336	35.1299	43.1383	26.9677	40.3747	6.18657	Down
Gpx8	2.04087	3.23427	1.18596e-08	1.39914e-06	8.1101	3.92633	8.56488	11.4258	8.25642	7.58882	32.3171	Up
Hid1	0.85489	6.80139	1.29219e-08	1.51714e-06	52.6002	48.2722	48.9543	61.5661	45.3266	42.9053	95.3834	Up
Plac8	-1.68927	4.86806	1.37549e-08	1.60722e-06	117.75	173.918	146.773	167.307	184.845	222.389	46.3968	Down
Tnfrsf13c	-1.53722	3.45175	1.38974e-08	1.61614e-06	18.0013	19.3181	19.9883	17.2686	16.483	16.9851	5.00617	Down
Ncf4	-1.90968	3.63302	1.45365e-08	1.68244e-06	30.4973	35.8427	25.3722	28.6388	25.2933	27.6658	11.1686	Down
Arhgef28	1.76504	4.49803	1.46705e-08	1.68995e-06	5.10548	2.33381	2.08615	4.16068	5.14691	4.85239	11.5153	Up
C130026I21Rik	7.13867	0.233685	1.54075e-08	1.76651e-06	0	0	0	0	0.533363	0.361721	0.587127	Up
Hpgds	1.59325	3.44509	1.60672e-08	1.83353e-06	3.6634	2.65511	3.1991	1.57413	3.18215	2.34475	8.67517	Up
Satb1	-1.76625	2.61502	1.64956e-08	1.87367e-06	3.0625	2.81087	4.13167	2.62228	3.82248	3.80874	0.902343	Down
Chd7	1.45054	4.0921	1.75522e-08	1.97531e-06	1.57303	1.80407	1.36211	1.11294	2.78969	1.77032	5.6101	Up
C1qb	-2.62856	2.44769	1.74905e-08	1.97531e-06	22.5448	24.5521	12.6788	25.2964	11.0421	29.5764	2.39927	Down
Myof	1.02661	5.8428	2.24138e-08	2.51087e-06	8.62032	11.6938	11.7716	8.96857	9.49768	11.3258	25.732	Up
Cit	-1.28369	4.3836	2.39186e-08	2.6672e-06	11.7435	8.03386	8.96656	7.5188	8.04586	10.972	3.97925	Down
Abat	1.94417	2.37859	2.55647e-08	2.8378e-06	0.916853	0.826178	0.846508	0.488145	1.56319	0.836652	3.43132	Up
Rbpjl	5.16731	1.33958	2.60757e-08	2.88143e-06	0	0	0.255219	0	0.155651	0	6.3443	Up
Bsn	-1.37892	4.02445	2.66796e-08	2.93488e-06	2.61822	3.56489	3.7334	2.16253	3.6443	3.51478	1.33994	Down
Tulp1	6.57573	-0.225311	2.73241e-08	2.9923e-06	0	0	0	0	0.285565	0	1.37468	Up
Dnmt3b	-0.791604	7.1688	2.75209e-08	3.00039e-06	103.611	93.4098	99.3415	99.5688	90.8222	106.244	58.3674	Down
Slc27a6	1.28206	4.78118	3.09633e-08	3.36068e-06	11.1113	11.3318	14.3335	12.31	13.9889	8.54283	34.0136	Up
Sema3f	3.66802	1.18893	3.14477e-08	3.39816e-06	0	0.215128	0.24632	0	0.394331	0.928945	3.43927	Up
Rhbg	2.54556	1.35519	3.18397e-08	3.42536e-06	0.317515	0.849127	0.746049	1.01429	1.29958	0.491152	4.80318	Up
Hnrnpd	-1.38733	7.03158	3.27973e-08	3.51291e-06	36.3985	73.5214	82.3667	43.485	56.2473	53.1894	31.3796	Down
Vcam1	-2.2408	2.53586	3.43887e-08	3.66727e-06	6.82013	6.96321	5.2032	11.2846	6.58818	15.9858	2.15571	Down
Ptger4	0.93137	6.48733	4.00543e-08	4.2529e-06	36.3796	37.0036	40.4653	34.6875	35.1171	30.459	84.1149	Up
Emp2	2.77158	1.41307	4.22534e-08	4.46698e-06	0.235305	0.159142	0.607383	0.264677	0.666758	0.469703	2.40555	Up
Mgst1	-1.48359	3.94613	4.50437e-08	4.74143e-06	58.5359	46.5955	57.2958	56.951	55.7786	41.8492	19.4883	Down
Robo3	1.59337	3.50333	4.93993e-08	5.1776e-06	1.97376	2.211	2.7262	2.74716	1.98759	3.51329	7.47611	Up
Map1b	2.0291	3.27448	6.03574e-08	6.29909e-06	0.611617	0.615869	0.599391	0.272712	0.851645	0.490403	3.50741	Up
Rprm	1.73874	3.13393	6.44944e-08	6.70221e-06	7.05321	5.08929	3.57774	3.98491	5.76031	2.39733	19.7566	Up
Hoxb9	2.2307	1.35745	6.49267e-08	6.71854e-06	0.523783	0.507559	0.619311	0.239511	0.283271	0	2.98952	Up
Grina	0.745663	6.72751	7.12865e-08	7.34552e-06	93.4919	94.7455	98.707	108.672	94.3611	107.002	180.208	Up
Trib3	0.942819	5.89832	7.79238e-08	7.99571e-06	44.3285	34.9974	41.5108	60.5064	36.92	43.7485	87.1877	Up
Pianp	7.00298	0.135026	8.27155e-08	8.45186e-06	0	0	0	0	0	0	1.33604	Up
Plxnb2	0.91449	6.50814	9.07998e-08	9.23926e-06	15.0957	20.4074	23.415	19.8039	23.0381	25.5256	38.3255	Up
Ndn	0.757276	6.69977	9.14638e-08	9.2682e-06	100.505	86.9763	99.7155	85.1198	82.8626	82.7954	162.65	Up
Rab40b	1.41473	3.74172	1.03075e-07	1.04016e-05	7.15372	7.15115	8.59408	8.35709	7.17118	9.64478	17.4828	Up
C1qc	-2.32672	2.29534	1.10365e-07	1.10914e-05	16.8847	22.2124	12.8853	16.7576	7.48368	28.1489	2.20467	Down
Slc29a1	-0.872219	6.72002	1.13116e-07	1.13213e-05	168.757	151.468	122.771	126.717	119.016	142.63	76.354	Down
Slc17a8	1.88719	3.05568	1.16321e-07	1.15946e-05	1.81817	1.1881	1.49256	0.508208	0.901594	0.471815	6.47357	Up
Ptpn13	3.48892	0.687551	1.21029e-07	1.20149e-05	0	0.044068	0.094206	0	0	0	0.859056	Up
Camkk1	0.889173	6.13666	1.33563e-07	1.32054e-05	34.9058	28.0751	23.8598	28.507	23.9933	36.4881	57.648	Up
Sdc4	1.49376	3.76769	1.35887e-07	1.3381e-05	4.11246	6.21108	6.61297	8.13326	6.13488	7.57658	19.7953	Up
Cd74	1.50922	6.95652	1.6396e-07	1.60806e-05	77.0612	98.5958	133.44	133.816	119.996	134.013	230.51	Up
Krt18	0.710774	8.0098	1.66387e-07	1.62533e-05	285.115	304.415	269.43	305.883	234.838	245.092	452.925	Up
Plekhg6	1.72946	2.40964	1.67819e-07	1.63279e-05	1.26129	1.39618	1.92926	0.853481	2.08304	3.03489	5.3706	Up
Slamf1	0.74658	6.19639	1.72898e-07	1.67553e-05	39.7636	43.6508	41.4447	31.291	31.2964	32.1179	76.2878	Up
Epha4	3.22982	1.21743	1.75267e-07	1.69177e-05	0	0.115349	0.231129	0.204312	0.322212	0	1.02224	Up
Erp27	1.396	4.16211	1.85507e-07	1.78356e-05	26.2664	15.6362	18.8674	18.1867	24.2287	14.8806	53.1379	Up
Cd86	-1.62245	2.80607	1.92473e-07	1.84329e-05	8.05351	9.45061	10.1822	10.0815	5.63901	9.25627	2.2403	Down
Sema3e	4.53465	0.311305	1.9568e-07	1.85942e-05	0.058158	0	0	0	0.139294	0	0.464221	Up
Sorl1	-3.46771	0.212999	1.95197e-07	1.85942e-05	0.469835	0.773027	0.566702	0	0.303042	0.299803	0	Down
Cpm	1.90597	2.85189	2.02466e-07	1.91645e-05	1.24157	1.43186	0.563073	0.55996	1.41344	1.02595	4.84974	Up
Klrg2	4.12282	0.415165	2.04853e-07	1.93155e-05	0	0	0.27468	0	0	0.283222	1.76791	Up
Ccdc136	1.61438	3.59416	2.09312e-07	1.96321e-05	4.0475	3.53098	2.17414	3.00554	2.78312	3.83001	13.2753	Up
Antxr2	-0.896234	5.41792	2.09819e-07	1.96321e-05	29.7473	35.3578	33.1422	34.8525	30.6697	23.7798	17.3813	Down
Dsc2	2.87095	1.76845	2.18116e-07	2.03306e-05	0.229123	0.28926	0.424496	0.430216	0.554356	0.182945	1.04275	Up
Rasip1	1.37089	4.06263	2.22254e-07	2.06375e-05	6.55545	4.64022	6.26943	3.68604	4.96737	10.8973	17.7102	Up
Mamdc2	-0.916913	5.30797	2.2436e-07	2.07541e-05	32.8172	33.5854	36.5058	37.7053	35.8632	32.6957	19.3823	Down
Sbno2	0.771917	8.0029	2.46682e-07	2.27329e-05	78.7214	81.3094	90.8184	97.3294	85.1934	99.9056	158.783	Up
Pygm	1.06592	6.80132	2.53651e-07	2.32873e-05	53.8001	47.5327	52.1068	46.8655	32.3334	40.9591	107.209	Up
Procr	0.846447	6.82127	2.57566e-07	2.35581e-05	128.597	90.6514	109.004	129.619	89.943	107.795	211.14	Up
Fetub	3.54982	1.05484	2.65598e-07	2.42021e-05	0	0.926893	0	0	1.21357	0.307768	5.17891	Up
Hoxb6	1.91705	2.27347	2.87847e-07	2.6132e-05	1.52642	3.7586	3.1521	3.86121	1.59041	1.60094	11.4875	Up
Tyrobp	-3.41717	0.902083	2.94158e-07	2.66061e-05	11.0516	15.9523	11.3605	17.6868	10.8534	10.8341	2.55208	Down
Gnb4	-0.839293	5.60081	2.96875e-07	2.67527e-05	51.2985	52.9122	45.2193	41.0788	55.5034	37.5868	26.6695	Down
H2-Aa	1.26028	6.04297	3.00232e-07	2.69557e-05	72.1743	77.1483	68.508	59.1046	62.9504	54.3199	144.348	Up
Ms4a6c	-1.91782	2.68577	3.10787e-07	2.78012e-05	11.2676	17.5867	18.4442	13.9809	16.6101	15.6839	4.35476	Down
Slc17a7	2.18515	1.48765	3.42992e-07	3.05701e-05	0.412985	0.424271	0.923887	0.549694	0.5842	1.20909	2.62047	Up
Grb7	6.51059	-0.274734	3.62697e-07	3.22089e-05	0	0	0	0	0	0	0.430442	Up
Mdga1	-0.929456	5.9146	3.66873e-07	3.24616e-05	19.2338	24.9349	25.4164	32.3798	25.3648	30.3261	11.721	Down
Epas1	2.53472	1.46957	3.81131e-07	3.36014e-05	0.226863	0.375057	0.156158	0.181177	0.607126	0.688423	2.11582	Up
Rd3l	6.39082	-0.356748	3.85292e-07	3.38461e-05	0	0	0	0	0	0	2.51119	Up
Dpf1	6.62563	-0.182128	3.95085e-07	3.4582e-05	0	0	0	0	0.167811	1.27674	0.364968	Up
Ankle1	-1.28556	4.72624	4.0002e-07	3.48889e-05	46.0321	30.1627	42.1165	33.3554	29.5929	20.6328	12.324	Down
Tacr1	3.40113	1.92888	4.42314e-07	3.84404e-05	0	0.324723	0.332574	0	0.152119	0	1.85888	Up
Ghr	1.23473	4.70195	4.56064e-07	3.94948e-05	9.25643	7.28247	15.1294	4.78586	8.80383	4.73351	20.349	Up
Nfam1	-0.868647	6.00956	4.66467e-07	4.00651e-05	47.4577	45.5695	46.29	48.7126	38.4573	46.4579	24.7497	Down
Anxa6	-0.876815	6.74159	4.67571e-07	4.00651e-05	112.743	118.284	116.567	131.362	91.4125	116.055	59.4065	Down
9030619P08Rik	-1.13574	4.54438	4.66895e-07	4.00651e-05	66.8012	101.703	80.9839	85.7388	76.5091	74.9404	36.2052	Down
Haao	-2.47938	2.44798	5.35845e-07	4.57548e-05	17.6916	16.8954	16.6588	16.866	17.1001	9.17581	2.4628	Down
Ces2g	0.850768	5.78848	5.48735e-07	4.65301e-05	26.2592	29.8708	27.8467	29.5447	33.7279	35.1915	50.6976	Up
Csf1r	-3.31263	0.639471	5.48457e-07	4.65301e-05	2.27729	1.49104	0.753362	0.99323	0.329457	1.43166	0.328775	Down
Add2	-2.94545	0.932524	5.76234e-07	4.86928e-05	1.40706	0.643976	2.0548	0.836878	0.970996	0.397016	0.216839	Down
Stag3	-6.65762	-0.48143	6.12229e-07	5.1556e-05	0.236522	0.345282	1.22571	0.985205	0.395682	0	0	Down
Kiss1r	1.80246	1.94851	6.25073e-07	5.24567e-05	1.02397	0.923374	0.966979	0.511103	0.725381	0.662327	3.15098	Up
Abcb1a	1.52696	3.90412	6.41537e-07	5.3654e-05	2.23303	2.30757	4.58176	2.6988	5.15361	1.84021	8.15659	Up
Lpin3	6.42399	-0.331024	7.16053e-07	5.9277e-05	0	0	0	0	0	0.093049	0.427972	Up
Shtn1	2.30805	2.98248	7.15493e-07	5.9277e-05	0.793384	1.02845	1.79194	0.790899	1.63596	1.25648	9.04255	Up
Dok1	0.793021	6.34624	7.13291e-07	5.9277e-05	53.5765	72.5442	75.9068	103.22	74.37	67.661	123.421	Up
Ifi27	-0.730886	6.47437	7.19885e-07	5.93929e-05	229.822	252.511	237.548	205.689	199.652	211.211	141.461	Down
Fcer1a	3.53229	0.692257	7.28565e-07	5.99067e-05	0	1.03067	0	0	0.89425	0.761832	4.72497	Up
Ncam1	2.08277	3.62493	7.49277e-07	6.1403e-05	0.579013	0.914368	2.39205	0.694105	1.38901	2.16465	4.86604	Up
Fcna	-2.8082	2.26118	7.73633e-07	6.31869e-05	21.5772	14.535	7.05204	10.8815	2.82856	26.8312	3.05649	Down
Epb4.2	-2.05035	1.63138	8.38553e-07	6.8261e-05	3.56995	2.33502	3.45478	1.46273	1.31735	0.741978	0.428094	Down
Zfp334	1.80118	2.43969	8.72804e-07	7.05786e-05	1.08559	0.996814	0.539684	0	0.567515	0.224726	3.18124	Up
Rps27a	1.14645	6.81444	8.7149e-07	7.05786e-05	155.712	185.088	175.48	216.876	169.759	194.836	445.3	Up
Gng11	0.750509	7.00513	8.80659e-07	7.09788e-05	234.596	204.161	264.232	238.846	228.708	220	384.763	Up
Ankrd13a	-1.0405	9.57663	9.34065e-07	7.50355e-05	514.069	804.16	804.224	617.677	608.203	627.703	404.757	Down
Snx31	-2.137	1.77924	9.97453e-07	7.98649e-05	5.24559	3.01883	5.36554	3.89505	3.63764	5.42802	0.393941	Down
Cracr2b	0.913665	5.56928	1.14188e-06	9.11302e-05	32.8473	37.1463	48.6924	47.6042	42.7212	42.9838	73.8212	Up
Rin2	1.42318	3.84627	1.18988e-06	9.46518e-05	2.12126	4.12263	3.58295	6.41706	6.45648	5.09051	8.77375	Up
Wdr86	-3.52154	0.0666222	1.19732e-06	9.49345e-05	1.10239	2.41684	2.65233	0.723901	0.960618	2.71408	0	Down
Tgfb3	1.44359	3.5016	1.22282e-06	9.66423e-05	3.90919	3.09554	3.50357	3.58813	4.55215	4.65412	9.10884	Up
Ltbp4	2.55107	4.5567	1.23195e-06	9.70499e-05	0.260341	3.21548	3.90489	3.15517	6.17686	4.56907	14.2133	Up
Tspan12	2.10887	2.105	1.2399e-06	9.73433e-05	1.02675	0.805113	1.76215	1.0158	1.13766	0.324454	6.02909	Up
Kdf1	1.72254	3.313	1.24763e-06	9.73433e-05	6.08122	3.02348	5.62204	1.7754	0.635379	1.15181	20.6966	Up
Prcp	0.658723	6.79961	1.24542e-06	9.73433e-05	58.7599	60.6322	60.1933	52.5278	48.4252	45.3775	97.5507	Up
Hk2	0.967414	5.25338	1.26904e-06	9.86978e-05	10.7762	9.25621	8.26884	8.17232	10.676	11.2442	22.6366	Up
C1qa	-2.71725	1.22902	1.27763e-06	9.90511e-05	8.5716	8.87444	6.7587	9.85373	6.00369	18.8033	1.56994	Down
Matn4	4.53132	3.67874	1.34518e-06	0.000103958	2.23082	0	0	0.386627	0.533479	0.768873	20.9445	Up
Slc7a7	1.05563	4.65835	1.3869e-06	0.000106817	11.6675	17.1075	14.3263	8.78637	14.8111	12.6175	27.9647	Up
Fitm1	-6.16856	-0.804361	1.39093e-06	0.000106817	0.887556	3.00135	1.83281	2.12645	1.88623	2.12603	0	Down
Cpt1c	1.37222	3.37502	1.40166e-06	0.000107304	3.66029	3.94938	4.44232	2.90981	3.68748	2.15173	12.7246	Up
Arhgap29	1.14623	5.2711	1.4794e-06	0.000112901	9.38706	9.91039	9.04095	5.89595	12.1131	7.56089	26.8584	Up
Epcam	1.71671	3.30118	1.53257e-06	0.000116595	3.97813	4.29774	4.57093	2.80743	3.34126	5.26529	17.4142	Up
Fgd2	-0.846	5.64223	1.54499e-06	0.000117174	57.3551	50.5565	53.8195	56.3166	42.8538	44.7515	32.2661	Down
Map10	-1.62279	2.54626	1.59149e-06	0.000120328	4.44477	6.52539	5.4618	2.45455	5.60117	2.54963	1.79539	Down
Tm6sf1	-1.36615	3.58903	1.61148e-06	0.000121463	14.5513	19.9441	17.2843	18.1678	17.9888	16.457	6.991	Down
Tinagl1	0.820648	6.04051	1.80323e-06	0.000135498	52.526	41.8128	47.4827	57.1171	42.4141	43.4553	94.107	Up
Ptk2b	0.690719	8.35193	1.82433e-06	0.000136663	111.95	136.418	146.334	132.604	140.461	147.328	227.753	Up
Il17rc	2.12543	3.55641	1.97794e-06	0.000147717	5.38063	3.89811	1.19563	1.50082	1.25885	2.96562	15.6616	Up
Sec14l1	0.939883	6.93271	1.98465e-06	0.000147723	24.907	45.1145	54.4566	43.2375	47.2906	54.4383	64.8236	Up
Csf3r	0.694135	6.9276	1.99013e-06	0.000147723	49.3657	46.689	50.0413	50.6092	59.2899	52.8764	75.1796	Up
Ptgfrn	6.5943	-0.220519	2.0028e-06	0.000148213	0	0	0	0	0	0	0.550471	Up
Nlrp10	-1.8464	2.166	2.18749e-06	0.000160988	2.50527	3.58236	4.2603	3.28051	3.0662	2.64709	0.615738	Down
Ubd	-5.89955	-0.987905	2.18861e-06	0.000160988	1.51178	1.55801	1.56092	0	0.815956	3.10396	0	Down
Ak1	0.849165	5.91885	2.21217e-06	0.000161747	36.6753	49.5802	41.7482	45.7795	41.2986	46.9168	72.3479	Up
Arhgap6	0.78995	6.42526	2.20923e-06	0.000161747	26.3729	30.4981	38.2951	33.2314	37.2732	28.268	57.4046	Up
Tnfaip2	0.712546	7.32985	2.52132e-06	0.000183801	63.7458	81.7537	64.4321	63.3473	58.9528	75.1507	114.375	Up
Oasl1	-1.15302	3.8387	2.7421e-06	0.0001993	21.369	18.9658	21.3438	25.3368	18.785	25.957	11.9238	Down
Faah	-0.933091	5.02458	2.81285e-06	0.000203835	26.8108	23.3716	23.9744	18.5353	22.2654	16.6501	15.6671	Down
Hoxb7	3.86288	0.203325	2.87868e-06	0.000207989	0	0	0.49395	0	0	0	4.18311	Up
Syde1	0.903851	4.89748	2.92462e-06	0.000210685	13.5782	11.8275	12.851	15.7786	16.3392	20.4651	26.2081	Up
Adgrf5	4.023	0.305561	2.98781e-06	0.000213974	0	0.064141	0	0	0	0.530074	0.223553	Up
Prkca	0.885001	5.12759	2.98184e-06	0.000213974	5.1343	5.82247	6.86913	6.54142	7.87419	8.34337	12.5679	Up
Ackr1	2.39056	2.87927	3.09807e-06	0.000221222	5.0678	4.07498	1.96231	1.67472	6.52562	4.02241	15.7641	Up
Ntn4	2.96847	2.84202	3.15609e-06	0.000224708	0	1.98097	1.72276	0.268123	1.42699	1.16761	10.5671	Up
Zhx2	1.34299	3.20396	3.23715e-06	0.000229809	1.90608	2.45852	2.5642	2.06909	3.0589	2.58324	6.6391	Up
Arhgef39	-0.838943	5.39135	3.27684e-06	0.000231953	84.2718	65.7493	69.0384	65.4542	55.8017	59.7139	40.3348	Down
Tmem56	2.15636	2.72402	3.34918e-06	0.000236388	0.52038	0.762541	0.873103	0.467532	0.639488	0.311625	4.97364	Up
Fads3	1.0708	4.908	3.37424e-06	0.00023747	7.99078	13.0588	14.5926	7.98526	10.7002	9.90573	25.9094	Up
Fam169a	2.56162	2.54532	3.58343e-06	0.000251274	0.443111	1.07596	0.458806	0.212925	0.714104	0.283845	6.5525	Up
Tmem206	-0.825414	5.61685	3.59096e-06	0.000251274	35.6418	27.2148	35.8428	26.2032	26.9291	28.301	21.9001	Down
A230065H16Rik	2.3164	2.85292	3.60244e-06	0.000251358	9.07414	2.19749	9.3225	5.41161	6.47001	3.44307	29.6354	Up
Cd200r4	3.25625	0.512979	3.68328e-06	0.000256266	0.71422	0	0	1.10209	0.505952	0.475231	2.11983	Up
Pfkfb3	1.01409	5.48059	3.70932e-06	0.000257345	10.4926	11.8363	12.7726	16.9675	11.0948	12.4389	32.2264	Up
Rapgef3	1.10872	4.58824	3.72178e-06	0.000257477	9.72181	8.39937	5.65458	6.49613	8.56575	10.79	17.3819	Up
Stxbp4	0.68475	6.24867	3.79002e-06	0.000261458	20.7532	19.6685	19.2038	17.3516	19.93	14.3492	31.5137	Up
Meis3	1.60708	3.15429	3.8477e-06	0.000264689	4.65879	2.67104	6.8956	4.12269	2.73661	4.17604	17.3329	Up
Ocln	1.25064	4.25964	3.86837e-06	0.000264697	5.36312	6.82791	8.89512	5.46659	7.22453	4.44955	19.4944	Up
Slc22a3	-0.720053	7.45885	3.86949e-06	0.000264697	135.929	144.657	132.032	138.589	163.951	124.701	73.459	Down
1700003E16Rik	1.46844	2.64979	4.08906e-06	0.000278158	3.0026	2.66455	3.56505	0.630677	4.39619	1.97666	7.55671	Up
4930515G01Rik	-2.1684	1.04499	4.08356e-06	0.000278158	5.98514	5.50809	5.30931	5.19651	4.43085	2.67232	1.016	Down
Clec7a	1.58701	2.78261	4.38402e-06	0.000296724	1.93989	3.83777	2.73622	2.38183	2.25974	1.76847	8.14124	Up
Fgd5	0.705943	6.49752	4.38628e-06	0.000296724	20.6498	25.4683	29.0642	29.6127	27.8684	28.0672	44.501	Up
Dnmt3a	-0.758915	6.51251	4.42529e-06	0.000298536	21.8133	27.6118	28.4812	25.91	26.3169	26.8866	17.0983	Down
Ms4a6b	-1.29187	3.94555	4.46233e-06	0.000300205	22.4348	29.9485	34.3448	42.8989	33.6111	30.2707	12.7469	Down
Cd63	0.604902	8.5057	4.51253e-06	0.000302749	664.443	675.867	643.412	589.892	739.24	692.308	1033.25	Up
Frat2	-0.812276	6.639	4.54246e-06	0.000303922	100.39	140.05	150.1	157.889	108.549	102.428	71.8168	Down
Hoxb8	6.25432	-0.461119	4.85253e-06	0.000323781	0	0	0	0	0	0	0.395736	Up
Exoc3l	0.777951	5.85371	4.8857e-06	0.000325105	30.0204	33.4709	41.0318	37.9879	33.5836	35.8542	69.4253	Up
Abcb1b	0.807268	5.68624	4.96592e-06	0.000329545	16.62	17.0093	19.0422	17.2488	21.7946	21.296	29.7669	Up
Tacstd2	0.869116	5.85406	5.23267e-06	0.000346306	59.5467	45.8988	35.2855	42.884	45.599	32.4178	90.5141	Up
Pam	0.953608	4.91754	5.34224e-06	0.000352602	9.40069	11.5694	9.28241	9.52551	12.0596	11.5871	22.0831	Up
Socs3	1.78743	6.20906	5.44759e-06	0.000358586	19.1424	17.5289	35.5224	25.6365	16.1395	32.2498	66.4153	Up
Nrgn	0.946349	8.0059	5.54373e-06	0.000363934	182.849	332.726	313.613	344.935	323.704	350.699	480.265	Up
Alyref	-0.998269	7.41797	5.80875e-06	0.000380309	370.137	467.169	510.448	367.05	414.094	454.336	260.065	Down
Dennd5b	1.19419	3.91583	5.96821e-06	0.000389705	1.83594	1.98525	1.69651	1.51137	2.234	1.52086	5.19553	Up
Kif23	-0.756208	5.87056	6.29286e-06	0.000409808	49.8977	42.2513	49.3131	50.0273	38.123	32.6455	23.5234	Down
Rgs7bp	-1.7679	3.64938	6.37192e-06	0.000413853	7.40762	7.99363	7.19597	7.25979	5.44744	7.87414	3.52687	Down
Fads2	0.649308	7.28208	6.41869e-06	0.000415785	156.867	185.747	152.745	132.138	143.364	155.552	258.015	Up
Kcna3	-0.935321	4.67093	6.69343e-06	0.000432434	38.3326	36.5544	37.4671	34.0551	37.0339	31.2395	20.5971	Down
Efemp1	4.25074	0.0602736	6.84049e-06	0.000440769	0	0.179256	0	0	0	0.78078	1.98152	Up
Apc2	1.01571	4.35736	7.04857e-06	0.000452982	2.42708	2.99722	3.5436	3.81949	3.58821	5.53247	6.31589	Up
Pik3ap1	-0.931183	4.83956	7.34054e-06	0.000470507	30.1754	34.257	30.5885	27.7247	29.2217	33.322	14.4028	Down
Vim	-0.687049	7.6261	7.59822e-06	0.000485749	317.629	283.935	272.939	333.724	281.474	295.12	158.169	Down
Klc3	1.3989	3.47381	7.74873e-06	0.000494078	3.75995	8.02513	6.49999	10.1231	4.40402	10.5482	15.0215	Up
Trpc1	3.08577	1.24843	7.97133e-06	0.000506947	0.201556	0	0.589638	0	0.50767	0.21458	2.59257	Up
Lrrn1	3.32299	1.98034	8.25419e-06	0.000523573	0.269384	0	0.758179	0.172108	0.101777	0.086037	5.70577	Up
Man1c1	-1.13454	4.13462	8.4854e-06	0.000536844	8.61521	11.9389	13.5207	10.5321	8.86549	13.5686	6.35044	Down
Tmem163	2.14916	2.89175	8.60108e-06	0.000541358	0.562787	3.53309	1.9051	2.18306	2.57122	2.72907	7.69105	Up
Spire2	1.7228	2.29972	8.59538e-06	0.000541358	1.98034	1.71712	1.77225	4.80116	5.19838	1.38125	6.62554	Up
Hnrnpdl	-0.654725	7.07647	8.75873e-06	0.000549864	126.889	134.572	133.087	94.7066	142.808	108.497	98.9508	Down
Dpp4	-0.833515	5.20152	8.79436e-06	0.000550685	19.7704	17.4837	21.964	21.5682	19.2304	13.3787	10.9194	Down
B3gnt6	6.29128	-0.451565	9.05356e-06	0.000562978	0	0	0	0	0.72221	0.887417	1.46941	Up
Crb3	2.09616	1.67544	9.05983e-06	0.000562978	1.00676	2.79472	1.6267	2.79603	2.97619	4.05343	10.4103	Up
C1rl	0.737979	5.81602	9.03334e-06	0.000562978	31.7156	28.2855	25.8171	23.8049	27.4852	24.6892	46.0235	Up
Prnp	0.842064	5.70878	9.83492e-06	0.00060959	14.5121	23.002	23.7507	19.2233	20.7684	19.6744	38.1322	Up
Fam63a	0.658808	7.49568	9.89848e-06	0.000611976	107.735	91.9192	105.659	104.023	92.5313	86.1397	171.954	Up
Apbb2	1.29945	3.87724	9.95485e-06	0.000613908	2.1091	2.62448	2.80421	5.22226	3.41961	2.45907	8.27094	Up
Irak3	0.609416	6.97801	1.00214e-05	0.000616454	68.9601	68.3467	70.4548	65.3069	73.3567	60.7757	99.39	Up
Prom2	3.13002	2.6419	1.0231e-05	0.000626498	0	1.22845	0.342847	0.151531	0	0.303007	3.94099	Up
Glul	0.721231	7.03232	1.0236e-05	0.000626498	64.3252	72.3591	80.0137	90.9966	72.46	71.3279	111.395	Up
Zfhx4	6.78464	-0.0524715	1.02983e-05	0.000628737	0	0	0	0	0	0	0.428094	Up
Chrna7	6.05858	-0.605533	1.03502e-05	0.000628763	0	0	0	0	0	0	0.89952	Up
Adamts17	-3.91252	-0.698432	1.03498e-05	0.000628763	0.234954	0.349278	0.346558	0	0.063407	0.402002	0	Down
Sbf2	1.86305	3.38872	1.10147e-05	0.000667471	0.900055	0.759963	1.96149	0.770167	1.40824	0.759959	5.15223	Up
Ak5	6.17345	-0.537628	1.10769e-05	0.000669574	0	0	0	0.416654	0.492783	0	0.479004	Up
Bhlhe41	3.79462	-0.254691	1.1179e-05	0.00067408	0.066087	0	0	0	0.093633	0	0.275916	Up
5430427O19Rik	-1.1556	2.98998	1.15047e-05	0.000692008	6.53209	6.18516	5.93015	6.82683	5.77867	4.07499	3.21132	Down
Dhrs7	-1.03945	4.67787	1.15998e-05	0.000696015	59.9193	53.1299	62.4921	65.3763	48.2489	46.1939	19.696	Down
Il15	-0.86107	4.64277	1.20896e-05	0.000723627	53.0746	56.4997	55.7464	63.4361	56.7125	52.3509	28.4811	Down
Dyrk3	0.855561	6.31866	1.21446e-05	0.000725143	55.4134	52.1303	59.764	41.802	54.6809	45.4359	90.0033	Up
Cd209f	-3.41241	-0.179658	1.26692e-05	0.000754619	3.84082	2.84903	1.28085	1.41775	0.517054	3.64024	0.563609	Down
Rasef	2.80753	0.744863	1.27401e-05	0.000756998	0.234262	0.140832	0	0	0	0	1.35309	Up
Tmem132b	6.06203	-0.604614	1.29322e-05	0.000766544	0	0	0	0	0	0.161166	0.319941	Up
Ank3	2.21662	1.2402	1.31051e-05	0.000774912	0.212464	0.07281	0.143251	0.354118	0.038133	0.048353	0.399447	Up
Sspn	1.61987	1.58341	1.32478e-05	0.000781458	0.584814	0.578987	0.568803	0.806586	0.650423	0.58649	1.68189	Up
Klhdc8a	3.92572	-0.15896	1.3327e-05	0.000784237	0	0	0.097887	0	0.26864	0	0.836405	Up
Siglecg	-3.52147	0.530234	1.34248e-05	0.000788092	0.522648	1.83644	4.27266	2.32202	2.50264	1.366	0.251772	Down
Slc28a2	-1.00463	4.74199	1.37084e-05	0.00080281	18.8492	22.122	19.6996	22.4466	22.5057	17.1834	12.3481	Down
Irf6	0.688853	5.80541	1.43034e-05	0.000835653	22.3943	19.055	22.2695	25.3939	21.8017	17.6358	36.1704	Up
Clip4	-2.95054	0.108606	1.44589e-05	0.000842724	1.09017	0.8495	0.7729	0.318837	0.471362	0.159387	0.259605	Down
Pde9a	1.70217	4.1124	1.45694e-05	0.00084714	12.672	6.25935	3.71227	2.9275	6.59819	5.82738	27.7023	Up
Rhobtb3	-0.837487	5.4337	1.46426e-05	0.000849377	20.047	25.9328	28.3049	22.3948	26.0783	17.5354	17.95	Down
Col23a1	-5.7461	-1.07341	1.48069e-05	0.000856871	0.159992	0.353426	0.147529	0	0.168699	0.085566	0	Down
Slco3a1	0.655989	6.35774	1.50099e-05	0.000866563	24.7823	36.1837	36.7658	34.2228	38.1698	39.0135	53.5572	Up
Acat3	-9.17855	1.73349	1.50526e-05	0.000866977	0	22.3601	0.173803	0	0.478372	0	0	Down
Plxdc2	-0.660843	6.48402	1.59969e-05	0.000919198	34.2657	31.4484	38.09	27.781	28.399	28.974	23.2092	Down
Mogs	-1.04194	6.6307	1.61901e-05	0.000928119	69.817	130.439	122.642	76.418	77.1023	110.444	58.9943	Down
Il1rapl2	3.58056	2.39136	1.62582e-05	0.000929842	0.161568	1.52568	0	0	0.228908	0	10.7217	Up
H2-Ab1	1.02251	6.85173	1.65733e-05	0.000945647	135.78	159.819	90.5195	112.059	117.84	119.563	203.289	Up
Fgfr3	1.13939	4.3003	1.68094e-05	0.000956883	4.53573	5.10466	7.80768	8.85846	5.50566	7.17502	16.4663	Up
Relt	-0.714135	6.03	1.70546e-05	0.000968582	59.6622	63.8659	66.2051	65.6984	53.4981	65.4219	39.0042	Down
Rnf150	1.73814	2.28933	1.71183e-05	0.000969945	0.415533	0.620184	0.237309	0.734212	0.453914	0.426013	1.42198	Up
Dhx40	1.33522	4.30099	1.72305e-05	0.000974043	6.59534	6.4023	4.77385	3.50712	6.81196	5.97882	15.7538	Up
Ptpn7	-0.678229	8.12031	1.81736e-05	0.00102498	242.094	235.195	213.167	222.184	211.129	257.515	125.417	Down
Islr	-1.69	3.16449	1.99406e-05	0.00112205	12.2191	15.6957	13.6405	10.4478	9.84936	16.6139	5.04795	Down
Wnt5a	6.1459	-0.54438	2.021e-05	0.00113263	0	0	0	0	0	0	0.633981	Up
Hoxc4	6.07851	-0.580579	2.02323e-05	0.00113263	0	0	0	0	0.192777	0	0.321233	Up
Lox	4.82318	1.02591	2.02678e-05	0.00113263	0.12339	0	0	0	0.078062	0.490733	0.953925	Up
Ror2	2.51056	1.87377	2.041e-05	0.00113573	1.01848	0.229827	0.210521	0	1.02977	0.813997	2.23657	Up
Sox4	-0.956612	8.04606	2.04163e-05	0.00113573	202.278	314.73	272.188	232.094	222.477	290.619	131.743	Down
Kif5c	2.9374	0.239893	2.07612e-05	0.00114968	0	0.053357	0.122186	0	0.111775	0	0.402249	Up
Arhgap4	-0.622727	6.92574	2.07318e-05	0.00114968	93.7714	95.755	103.121	92.6506	86.2266	67.8005	72.857	Down
Tgm5	-2.67257	0.983007	2.0938e-05	0.00115685	2.15555	2.32849	4.16367	3.90669	2.55381	1.87244	0.837754	Down
Tnfsf10	0.828563	6.13075	2.13355e-05	0.00117615	15.9447	21.6226	24.9268	24.9273	24.0865	20.3351	47.8051	Up
Usp54	0.849202	6.16019	2.16456e-05	0.00119056	14.1216	15.9551	17.9419	19.2172	19.1616	17.5132	31.3839	Up
Sema4f	2.83996	1.80073	2.28296e-05	0.00125005	0	0.401943	0.664763	0.474625	0.093558	0.474532	1.34747	Up
Cdc14b	1.12127	3.40054	2.28234e-05	0.00125005	2.10443	2.02402	2.56662	2.25672	3.48277	2.01124	5.526	Up
Pfkp	0.575993	7.67699	2.40341e-05	0.00131306	82.089	81.8924	88.3259	71.8849	79.7775	82.509	129.53	Up
Lgals1	-1.71274	3.35986	2.41518e-05	0.00131654	43.508	41.8873	47.681	66.0554	41.0004	58.3616	5.05658	Down
Aldh3b1	-3.8449	-0.377762	2.4271e-05	0.0013201	0.508737	1.75687	1.82481	0	0.834663	1.74656	0	Down
Cytip	0.701704	6.65781	2.44309e-05	0.00132584	24.0901	28.556	29.8392	29.1179	28.9876	22.7583	53.3806	Up
Cd5l	-3.3813	0.540517	2.46698e-05	0.00133583	1.48176	4.65835	1.631	6.97052	1.01888	4.81963	0.312719	Down
Adap1	-1.42714	3.95494	2.48993e-05	0.00134528	16.3864	21.3252	25.7835	14.773	11.7088	21.8037	7.34467	Down
Igf2bp2	-1.15952	3.65425	2.51033e-05	0.0013533	7.36349	10.2351	11.9735	8.97411	9.78635	11.2063	3.52325	Down
Arhgef26	1.56417	2.55915	2.53416e-05	0.00136314	0.777571	1.01671	1.44512	1.15362	0.714963	1.24171	4.67043	Up
Slco2a1	3.33088	1.14175	2.62834e-05	0.0014076	0	0.452473	0	0.31606	0.60746	0.200321	2.23326	Up
Nt5c3	0.564132	8.32396	2.62596e-05	0.0014076	320.764	318.137	319.257	317.244	352.268	294.637	485.934	Up
Myo6	1.31273	4.1268	2.64285e-05	0.00141228	2.23508	1.77522	3.53912	2.56519	3.3302	2.7625	8.40697	Up
Stat3	0.560637	8.94161	2.65306e-05	0.00141464	176.083	195.139	179.478	194.544	178.945	189.588	283.606	Up
Bace2	2.01731	3.31723	2.67061e-05	0.00142089	0.589266	2.62489	2.81869	0.772075	0.764322	0.506805	9.83879	Up
Scd1	1.1548	3.21269	2.68262e-05	0.00142418	2.34825	2.35072	2.25209	0.334115	3.20058	2.25058	5.39365	Up
Calr3	1.41582	2.12622	2.72187e-05	0.00144188	2.97676	2.43663	2.47267	1.35482	4.58185	6.66067	6.61197	Up
Hoxb5	0.916918	4.46941	2.72832e-05	0.00144217	13.627	18.0671	17.2161	14.4421	14.7346	15.1573	35.0879	Up
Hoxb2	0.79491	5.21312	2.78094e-05	0.00146681	35.7278	34.4204	31.2586	31.8389	34.0699	29.093	53.1833	Up
Cxcl16	2.28233	0.849564	2.80952e-05	0.00147254	0.617391	0.372716	0.167235	0.264071	1.79142	0.924059	1.8867	Up
Plscr4	0.66629	6.31915	2.80989e-05	0.00147254	34.9696	37.5884	44.1527	38.9817	44.2847	27.706	70.9934	Up
Fam213a	0.58919	6.81972	2.80243e-05	0.00147254	131.188	117.316	113.985	103.322	109.077	105.934	188.505	Up
Ppm1e	1.91508	1.51208	2.83441e-05	0.00148221	0.26145	0.228323	0.495971	0.409466	0.452719	0.614074	0.843439	Up
Nckap5	5.93535	-0.697607	2.8424e-05	0.00148321	0	0	0	0	0.079497	0	0.26494	Up
BC147527	-1.3437	2.90921	2.85042e-05	0.00148423	15.7155	15.1194	12.0134	11.223	13.9519	8.55787	4.2432	Down
Nek6	-0.946334	4.79945	2.86218e-05	0.00148718	31.4974	21.6339	23.2422	26.6768	18.4986	21.5938	15.2555	Down
Smpdl3b	2.13635	1.64732	2.92602e-05	0.00151712	1.61401	0.568776	0.989094	0.671626	2.93682	0.419685	2.70175	Up
Rnf128	1.64865	2.17072	2.94112e-05	0.00152172	1.69821	1.25212	1.44359	1.05781	1.86087	1.29244	6.11156	Up
Slpi	1.99289	1.69792	2.98859e-05	0.00154301	4.02818	1.96137	1.8527	1.88186	1.27843	3.03953	6.23807	Up
Txnip	0.716739	10.7322	3.08881e-05	0.00159139	807.645	773.901	1258.23	1473.28	992.896	794.178	1796.14	Up
Fyb	0.573281	6.89853	3.11545e-05	0.00160127	39.1059	42.4148	39.2887	45.3482	43.0628	35.0283	65.8241	Up
Pitx2	-1.75327	1.82306	3.12109e-05	0.00160127	2.78098	7.12515	5.24982	4.88249	4.4442	1.99258	1.64956	Down
Clec9a	1.58377	2.15325	3.14154e-05	0.00160838	1.73667	0.775577	1.26462	1.17749	1.10249	0.538884	3.28752	Up
B4galnt4	1.41249	3.71766	3.18212e-05	0.00162574	2.52192	6.50512	4.54532	4.40219	4.55864	6.78054	10.2236	Up
Sgms2	6.15974	-0.541192	3.20357e-05	0.00163178	0	0	0	0.111648	0	0	0.403401	Up
Tspan7	-5.53568	-1.20351	3.20729e-05	0.00163178	0.670068	0.617187	0.588897	0.728795	0.430975	2.81326	0	Down
Rif1	-0.631699	6.01973	3.30188e-05	0.00167641	20.2349	18.9432	21.6306	16.2625	19.8252	18.9791	14.6857	Down
Ppcdc	-0.860019	5.31982	3.41656e-05	0.00173103	43.9875	32.6588	47.1855	49.3709	34.6873	24.626	29.686	Down
Ubl7	0.658078	7.79638	3.64314e-05	0.00184201	215.615	306.341	289.519	292.287	312.659	328.821	373.512	Up
Nrk	-1.78306	2.0956	3.68223e-05	0.00185793	1.91426	1.43263	3.27181	1.88664	2.3011	2.13327	0.894116	Down
Sv2a	-2.40102	0.161155	3.71155e-05	0.00186886	0.922651	1.05433	0.746788	1.55621	0.097593	1.25454	0.216833	Down
Nxnl2	1.2541	3.06023	3.75452e-05	0.00188661	6.94287	8.41548	9.34213	8.03619	9.96278	5.10723	18.9647	Up
Pbx1	0.666683	7.5826	3.81282e-05	0.00191197	35.8112	47.8071	46.0876	47.8286	54.33	47.1325	73.2131	Up
Usp25	-0.808049	6.48755	3.93967e-05	0.00197153	43.622	61.585	66.4119	49.7629	53.5982	46.8635	45.4321	Down
Cxcr1	2.38456	0.732614	3.95573e-05	0.00197552	0.540114	0.974104	0.699909	0	1.80925	1.15002	5.84097	Up
A730090H04Rik	6.02993	-0.632864	3.96881e-05	0.00197801	0	0	0	0	0	0	0.893772	Up
Rasl11a	1.3867	2.34483	4.02704e-05	0.00200294	5.79529	3.56537	4.81933	5.96689	4.58323	7.12261	10.5947	Up
Rps4l	-1.03492	4.88466	4.08936e-05	0.0020298	101.119	85.833	93.4916	109.843	93.3903	93.1884	33.9871	Down
Scara3	2.51954	1.05977	4.16738e-05	0.00206433	0.411717	0	0.490904	1.22773	0.954286	1.56195	2.49263	Up
Ovol2	3.40206	0.368514	4.19826e-05	0.00207542	0	0.565964	0	0	0	0.219535	3.72964	Up
Anxa2	-0.860894	5.0862	4.23847e-05	0.00209107	72.9035	71.5616	65.8901	79.0577	58.7632	84.0487	27.8614	Down
Reep2	0.706733	5.37842	4.29663e-05	0.00211549	33.1426	33.3041	34.0655	32.609	28.06	37.9916	57.0427	Up
Atg16l2	-0.752392	5.14193	4.34833e-05	0.00213663	41.6206	45.7155	47.2238	35.6535	32.4872	33.6251	22.7427	Down
Zfp648	6.1469	-0.564526	4.3815e-05	0.00214861	0	0	0	0	0.305495	0	0.897031	Up
Pdzk1ip1	0.602229	7.90874	4.4448e-05	0.00217528	338.643	386.845	391.845	416.333	307.722	392.375	497.743	Up
Serpinb8	1.34703	3.89678	4.55362e-05	0.0022175	3.86745	4.33419	9.42924	6.19729	6.58293	6.51955	11.307	Up
Synpo2	-1.82786	2.35038	4.54908e-05	0.0022175	1.56367	3.26865	2.54995	1.76825	3.5709	2.83701	0.506425	Down
Chp2	-5.67515	-1.11593	4.55832e-05	0.0022175	1.11181	1.54517	0.327668	0.828065	1.46903	0	0	Down
Fcer1g	-0.977767	4.40624	4.5839e-05	0.00222552	83.7402	90.5965	108.82	135.016	93.1223	108.755	44.3077	Down
Fam83g	1.53539	2.43489	4.66279e-05	0.00225933	1.51516	0.98329	0.739163	0.600203	0.99842	1.9197	4.29849	Up
Farp1	2.82558	0.168323	4.78046e-05	0.00230718	0.122646	0	0.129054	0.399282	0.354178	0.299404	0.959317	Up
Gt(ROSA)26Sor	-1.7316	3.72503	4.77865e-05	0.00230718	39.7888	37.5051	45.1082	38.7732	35.7923	30.5317	13.6405	Down
Alpk3	-1.50385	2.64899	4.81631e-05	0.0023199	2.04272	3.82337	3.74492	3.83472	3.23876	4.8009	1.70028	Down
9530082P21Rik	0.613235	6.3102	4.83751e-05	0.00232553	35.1929	45.9993	41.2178	44.3021	38.7309	46.3969	62.196	Up
Pdxp	-1.1736	5.1269	4.85273e-05	0.00232826	40.3455	65.5997	56.4004	42.7667	44.3177	54.9939	26.7991	Down
Rgs11	-2.2894	1.15457	4.88544e-05	0.00233936	4.02984	3.54088	4.28507	4.59553	0.971117	1.04438	1.05701	Down
Fam187b	1.60256	1.3814	4.98231e-05	0.00238107	1.66143	2.30788	1.5439	0.435606	1.25542	0.871041	6.10158	Up
Padi2	-1.78906	1.54459	5.03285e-05	0.00240053	1.22895	2.97683	1.83111	1.4859	1.83781	2.32057	0.401642	Down
BC022687	1.44233	2.27427	5.06653e-05	0.00241188	2.64181	3.22716	1.724	3.32575	4.47181	5.54974	7.1471	Up
Trim46	0.976478	4.00281	5.11828e-05	0.00243178	5.84629	6.68844	7.11779	7.80538	4.9011	7.65203	14.6764	Up
Cd68	-1.20483	3.59205	5.27884e-05	0.00250319	38.9189	25.8809	24.2576	29.3588	21.9668	33.0595	11.1683	Down
Fblim1	2.48593	0.82423	5.30513e-05	0.00251078	0.458277	0.236147	0.135193	0.731977	0.309185	1.35912	1.71737	Up
Rbm46	5.95395	-0.693543	5.46828e-05	0.002583	0	0	0	0	0.106601	0	0.236849	Up
Csnk1g2	-1.07596	6.57984	5.48562e-05	0.00258618	69.5015	141.707	152.437	94.1651	87.2763	106.274	68.5457	Down
Casc5	-0.898729	4.40981	5.57167e-05	0.00262169	8.61	8.56217	10.8387	7.45024	7.80092	6.79228	4.03426	Down
Cd302	1.04878	3.56502	5.74944e-05	0.00270014	11.9674	9.7952	12.2138	8.65295	16.4166	10.9823	27.183	Up
Btk	-0.545683	6.96456	5.84771e-05	0.00274102	130.876	128.228	122.862	119.586	130.28	110.029	85.9781	Down
Ppp1r9b	0.898817	5.55387	5.94471e-05	0.00278114	9.33653	17.1506	19.6682	17.7683	17.1178	22.9422	31.0025	Up
Pkp2	2.27721	2.69435	6.0406e-05	0.0028206	0.489982	0.679149	3.08679	1.67074	1.71738	1.39725	8.47432	Up
Serpinb6a	0.706465	5.52657	6.08682e-05	0.00283676	44.5943	49.6677	48.2531	34.8483	49.4961	39.9139	65.7646	Up
Gem	0.978833	5.19473	6.1286e-05	0.00284537	23.0035	23.349	19.5677	25.0756	14.0933	13.5705	42.8096	Up
Tet1	-0.642801	5.71975	6.11958e-05	0.00284537	10.3109	8.60293	10.9997	9.66148	9.95139	8.3273	7.05227	Down
Car11	1.26399	2.83958	6.31158e-05	0.00292477	4.36377	5.55442	6.99257	1.33049	5.44585	2.73155	16.0082	Up
Cdc42ep5	1.6896	2.01447	6.36372e-05	0.00293207	4.14991	2.74568	5.29633	9.72655	2.6173	5.13595	11.3395	Up
Tmem221	1.24895	2.92974	6.37536e-05	0.00293207	3.67615	7.34951	5.92338	4.33317	6.35546	7.49132	14.6481	Up
Homer1	1.22011	2.87014	6.35388e-05	0.00293207	1.53571	2.00508	1.74856	2.47888	3.04008	1.54446	7.12929	Up
Adcy3	-1.56566	2.92271	6.35248e-05	0.00293207	2.83269	5.95905	7.16563	4.62246	6.78391	6.03797	1.51763	Down
Susd3	0.651494	5.81646	6.52501e-05	0.00298963	72.1034	81.4765	81.6022	89.299	65.7256	70.965	111.444	Up
Cfp	-1.80518	2.90607	6.52271e-05	0.00298963	13.5215	24.1603	13.3412	27.7536	10.3543	24.9586	3.29284	Down
Knstrn	-0.737491	5.90784	6.60264e-05	0.00301953	57.0639	47.8811	53.5781	48.65	37.273	48.3524	24.9384	Down
Arrdc4	0.992165	7.05286	6.61675e-05	0.00301996	42.9569	51.4133	95.0354	115.282	49.1361	52.4272	122.034	Up
St3gal6	0.890297	4.09461	6.64771e-05	0.00301996	13.5942	14.9934	16.724	17.1122	13.4604	8.34756	27.7624	Up
Parvg	-0.571903	8.08885	6.65304e-05	0.00301996	276.509	274.852	251.31	239.535	245.476	273.765	173.987	Down
E2f1	-1.07064	5.50398	6.65136e-05	0.00301996	35.1362	51.1629	64.0804	50.2135	48.2249	56.3893	26.4305	Down
Il6st	0.765784	5.57675	6.6758e-05	0.00302467	10.0672	13.0566	16.6261	14.2191	14.8968	16.4432	22.9547	Up
Tsc22d1	0.694882	9.51207	6.70839e-05	0.00303381	652.412	604.558	715.82	845.553	620.579	541.685	1016.46	Up
Rgn	3.85355	1.2048	6.80986e-05	0.00306833	0.89996	0	0	0	0	0	1.88862	Up
Perp	1.42535	3.52409	6.80585e-05	0.00306833	8.36152	6.23874	4.48696	7.25832	6.02743	4.16821	21.8291	Up
Ndp	5.73897	-0.83367	6.83418e-05	0.00307362	0	0	0	0	0.394301	0	1.09353	Up
Lsp1	-0.715917	7.15435	6.88898e-05	0.00309257	257.378	199.83	211.716	214.166	158.805	179.423	99.6858	Down
Itga3	1.7488	3.09879	7.1845e-05	0.00321932	1.69017	0.70759	2.23376	1.45939	1.62895	3.27668	3.23673	Up
Ankrd63	1.25991	3.28934	7.30149e-05	0.00326575	1.41542	2.36502	3.13594	3.05866	4.76054	3.48502	5.64474	Up
Ect2	-0.913137	4.8302	7.373e-05	0.0032917	25.3288	19.9893	14.6553	21.1566	17.6313	15.0754	9.55227	Down
Atp8a1	0.652471	7.36042	7.45067e-05	0.00331426	27.3389	37.4159	31.8085	34.9751	42.1595	33.3214	56.8357	Up
Gck	-5.79513	-1.06601	7.44879e-05	0.00331426	0.887348	0.133834	0.446764	0	0	0.824511	0	Down
Tnk2	1.25514	3.603	7.62783e-05	0.00338689	3.08566	4.23191	2.10371	3.1459	3.87773	7.14494	8.35685	Up
Ano10	-0.829795	4.68777	7.77852e-05	0.00344754	25.7224	25.1388	31.0887	21.859	20.875	23.3202	17.4438	Down
Camk1d	-1.57241	2.72978	7.79615e-05	0.00344909	1.55338	3.50307	4.09317	4.34275	3.43297	4.19794	1.32253	Down
C330027C09Rik	-0.92554	3.75658	7.88593e-05	0.0034825	10.8382	9.44021	8.93468	5.77317	9.02638	4.59078	4.80154	Down
B3galt1	1.38084	2.08751	8.07612e-05	0.00356005	0.77052	1.0793	0.640184	0.680858	0.805252	0.771367	2.63327	Up
C530008M17Rik	0.79583	5.22405	8.14089e-05	0.00358214	6.62604	7.6835	10.1356	8.92704	9.61074	9.38124	16.1237	Up
Gng2	-0.62641	5.94427	8.2134e-05	0.00360754	38.0923	40.7364	49.3542	48.6867	47.2866	34.0723	25.3955	Down
Aplp2	0.536118	8.51552	8.26588e-05	0.00362408	154.548	186.519	169.194	174.823	181.727	133.966	259.438	Up
Pak6	1.43655	2.74933	8.66068e-05	0.00379037	1.98693	1.18224	1.86257	2.24512	2.03289	2.67691	4.69549	Up
Tram1l1	2.32723	0.252106	8.71166e-05	0.00380586	0.27297	0.328205	0.187896	0	0.085942	0.435913	1.05022	Up
Apol8	3.07613	-0.0903715	8.73816e-05	0.00381062	0	0	0.454713	0	0.207985	0.527459	0.922571	Up
Ccdc112	0.952189	4.61232	8.80028e-05	0.00383087	10.9384	11.4662	13.5301	8.8529	11.6276	11.0237	24.0062	Up
Lhx6	3.28939	-0.228809	8.87978e-05	0.00385859	0	0	0.180018	0	0.16468	0.324827	0.487847	Up
Acpp	1.56648	2.98466	8.96682e-05	0.0038826	1.39587	1.99234	1.67254	1.65643	0.809183	1.36809	6.19256	Up
Nkx2-3	0.572748	7.38506	8.9629e-05	0.0038826	113.89	126.213	154.587	146.664	106.191	115.495	202.521	Up
Trib2	0.928855	5.0131	9.1961e-05	0.00397483	8.85537	13.4	9.78078	10.0438	10.0783	5.83303	28.1766	Up
Gbp8	0.819647	4.82394	9.23683e-05	0.00398538	16.3558	14.7837	19.4835	20.7494	19.0777	8.93217	32.4383	Up
Pxdn	3.35139	0.125943	9.44648e-05	0.00406865	0.122384	0	0	0.09774	0	0.073288	0.192624	Up
Ptgr1	-0.947942	3.99142	9.53462e-05	0.00409938	22.6006	22.7821	20.1018	15.0831	18.1421	17.2542	12.0789	Down
Ptprv	-1.82831	2.35692	9.99311e-05	0.00428896	1.42044	2.48576	4.8884	1.83604	2.80226	1.42697	1.06608	Down
Ubash3a	-1.27647	2.86121	0.00010136	0.00434265	7.5979	8.71226	6.54795	7.00778	6.87621	8.42867	2.84146	Down
Muc13	0.555429	9.37966	0.000101595	0.00434512	386.831	406.473	332.464	359.605	424.005	393.141	575.802	Up
Cd83	-3.04608	-0.256924	0.000103733	0.00442878	1.13421	1.87511	0.683132	2.54943	0.982025	0.978966	0	Down
Nr1h3	1.27662	2.83324	0.000104227	0.0044421	3.7264	5.61638	2.93044	6.52748	4.31461	8.58848	11.1426	Up
Pglyrp2	0.530597	7.30207	0.000104988	0.00446676	88.6114	96.7304	105.339	101.158	98.6232	92.8971	138.863	Up
Cd69	-1.08515	3.269	0.000106139	0.00450785	18.33	16.3079	18.5016	21.0126	17.1562	12.8355	6.74	Down
Calml4	1.71354	2.30961	0.000107117	0.00454151	4.86816	1.90372	8.2198	8.13782	4.80839	3.47978	18.639	Up
Mtch1	-0.959474	7.28288	0.000107713	0.00455887	186.326	268.757	261.312	191.656	204.608	229.082	136.411	Down
Nol3	5.80313	-0.772269	0.000108037	0.00456196	0	0	0	0	0	0.477923	0.513901	Up
AA986860	1.45382	3.75897	0.00010816	0.00456196	3.78215	8.08708	2.50396	2.10444	4.81348	5.13931	14.4494	Up
Prkag2	0.608928	6.34157	0.000109265	0.00460063	41.2941	45.05	46.1914	62.2414	51.1816	43.319	78.9511	Up
Mc5r	-0.971366	4.73777	0.000110627	0.00464995	59.2479	76.53	65.6842	59.483	74.996	65.3994	26.7922	Down
Pip5k1b	0.964311	3.65486	0.000112895	0.00473712	7.19031	7.1014	5.84006	4.173	6.16396	5.55559	13.4633	Up
S100a1	0.608029	6.24489	0.000113248	0.0047438	175.77	221.72	205.572	236.725	237.989	277.701	274.231	Up
Rbm38	0.847574	6.54667	0.00011354	0.00474787	46.2824	94.5109	89.6988	112.199	89.8364	124.855	122.28	Up
Serpinb10	2.00336	1.89507	0.000116239	0.00485245	1.4455	0.412404	0.419078	0.370452	1.58609	0.552961	3.47594	Up
Kynu	-4.17774	-0.546016	0.000117215	0.00488482	1.16555	0.845141	0.132283	0.315851	0.426514	0.105262	0	Down
Lancl3	1.25025	4.01563	0.000118769	0.00494114	3.71032	4.09492	6.69344	5.60225	4.08688	4.89286	11.9444	Up
Pkdrej	2.16986	0.922652	0.000120158	0.00498198	0.286714	0.152943	0.029605	0.09159	0.027082	0.183143	0.722023	Up
Mrpl52	0.696312	5.1323	0.000120139	0.00498198	125.318	140.333	131.948	136.528	158.761	150.429	201.519	Up
Synj2	1.33041	2.51397	0.000120579	0.00499093	0.823567	1.3171	0.988941	1.75723	3.49965	3.12952	3.33498	Up
Irf7	-0.694737	5.95676	0.000122419	0.00505852	76.7299	86.66	118.05	110.315	79.9533	131.665	68.7923	Down
Cntrl	-0.567699	6.26735	0.000125588	0.00518073	28.1144	24.0485	27.1701	29.0712	27.2868	23.4886	19.6366	Down
Cenpe	-0.75885	5.17977	0.000127501	0.00525075	13.8045	10.0393	14.56	13.7419	10.5352	9.56491	7.31444	Down
Snurf	8.64186	1.55444	0.000128111	0.00526699	0	0	0	0	0	0.204722	14.7627	Up
Zan	-3.98024	0.25206	0.000132391	0.0054338	0.060355	0.292323	0.477926	0.440709	0.028994	0.629113	0	Down
Klf15	2.07033	1.17093	0.000133169	0.00545657	0.617497	0.795475	0.455407	0	1.91638	1.54957	3.87453	Up
Cep126	1.31654	2.80666	0.000134303	0.00549384	1.21291	2.62683	2.49982	1.41803	4.74093	1.40776	6.36381	Up
Gm7609	5.49204	-0.988134	0.000135688	0.00554122	0	0	0	0	0	0	0.630452	Up
Ets1	0.755166	5.1431	0.000137295	0.00559748	10.2629	10.429	11.1182	11.7244	14.4134	13.4265	18.9101	Up
Uba7	0.486417	9.13371	0.000139	0.00565755	312.519	296.302	311.991	276.713	274.736	254.334	458.542	Up
Sh3bp4	-1.54233	1.94017	0.000140308	0.00570128	2.08737	3.7087	4.31128	4.99612	4.75738	7.72689	0.635907	Down
Snhg18	1.9668	0.829392	0.000142199	0.00576852	0.27291	0.984392	1.12712	1.96155	2.06217	0.544769	2.29087	Up
Zswim5	2.45165	0.872693	0.000143857	0.00582609	0	0.232361	0.270998	0.179665	0.177077	0.681562	1.10161	Up
Upk1b	6.09891	-0.596686	0.000144672	0.00584599	0	0	0	0	0	0.990574	0.480125	Up
Phgdh	-0.619992	8.68909	0.000144827	0.00584599	632.059	582.855	539.065	487.999	501.553	635.956	335.883	Down
Ccnd1	0.707502	6.44389	0.000145529	0.00586461	35.7138	39.7314	31.4195	30.4403	36.3161	27.225	58.167	Up
Cnrip1	-1.07819	4.1315	0.000148882	0.00598988	41.9674	34.1019	26.0781	36.928	25.7016	25.0214	16.1706	Down
Ahi1	0.83117	4.83124	0.000151059	0.00606747	7.17627	10.1071	8.3293	9.76321	12.2957	9.09305	15.3581	Up
Pclo	1.84325	2.54237	0.000153107	0.00613962	0.453412	0.090861	0.154442	0.160031	0.355048	0.288269	0.846301	Up
Twist1	3.46668	-0.48891	0.000157271	0.00629625	0	0	0.25637	0	0.703575	0.594767	0.651333	Up
Ccdc78	-5.4727	-1.24782	0.00015847	0.00633387	0.830884	0.221055	0.923704	0	0.349537	0	0	Down
Lamp2	0.633575	7.83838	0.000159785	0.00637601	114.965	126.193	123.341	129.538	142.232	102.773	203.652	Up
Thsd4	1.44221	2.49985	0.000162498	0.00647368	0.36747	0.871333	0.712954	0.69818	0.825742	0.587824	2.1726	Up
Aim1	-1.3649	2.25639	0.000163796	0.00651477	1.2692	2.43634	2.29942	2.82745	1.4397	2.10928	0.629905	Down
Mark3	-0.952404	5.23329	0.000164178	0.00651932	24.7046	34.1791	39.4562	26.8853	25.7337	22.5854	24.5317	Down
Tnfrsf11b	-5.72105	-1.10956	0.00016515	0.00654728	0.287244	0.129511	0.950443	0.229396	0.203484	0	0	Down
Isca1	0.528167	7.10996	0.000167921	0.00664635	129.012	113.604	123.767	131.332	114.997	107.797	189.177	Up
2022-09-05	4.26081	0.566035	0.000169641	0.00670356	0.286625	0	0	0.152483	1.38622	1.043	0.17701	Up
Tmem204	1.66294	1.72511	0.000170696	0.00673434	1.93376	1.23091	1.50532	2.54362	2.3637	3.52195	6.56628	Up
Kifap3	0.727611	4.96928	0.000172601	0.00679853	11.0695	11.241	13.7795	16.7339	17.1904	10.8679	22.3777	Up
Nmral1	-0.634302	5.88174	0.000176071	0.00691291	120.53	106.909	100.262	84.3257	94.121	112.783	74.2454	Down
Apoo-ps	-8.68041	1.2771	0.000175853	0.00691291	0	53.5818	0	0	0	46.8839	0	Down
Synpo	1.94489	1.81703	0.000177309	0.00695033	0.241684	0.655362	0.62532	0.644894	0.152544	1.48296	2.49955	Up
Cxxc4	5.89219	-0.729955	0.000179486	0.00702442	0	0	0	0.115877	0.102068	0	0.604727	Up
Mpdz	0.961066	4.1889	0.000180675	0.00705838	3.13849	3.27298	3.39341	2.58046	5.3808	5.06921	7.28355	Up
Pdcd7	-0.745663	5.03904	0.000180932	0.00705838	29.0532	40.1784	41.118	29.2752	27.968	32.8375	24.7473	Down
Gas2l1	0.832666	4.66112	0.000181852	0.00708294	10.4398	14.4414	13.9582	13.9847	12.3519	20.8489	21.8703	Up
Nomo1	0.51821	8.63889	0.000183236	0.00712549	141.602	176.984	159.658	150.915	164.044	195.046	219.219	Up
Rhpn1	-5.26754	-1.34963	0.000188952	0.0073361	0.442613	0.31593	0.456999	0	1.08358	0	0	Down
Hnf1b	5.74268	-0.808508	0.000190663	0.0073835	0	0	0	0	0	0	0.448122	Up
Sema6a	3.33715	-0.199898	0.000190778	0.0073835	0.088059	0	0	0	0.055451	0.093749	0.3696	Up
Aebp1	1.34651	3.59928	0.000192373	0.00743346	2.33109	2.31125	5.24868	4.40662	3.55823	5.12654	9.44294	Up
Polm	1.32924	3.00358	0.000193023	0.00744176	2.00736	4.5385	2.47233	0.994528	3.71182	3.91323	6.3771	Up
Sgip1	-5.37383	-1.29781	0.000193197	0.00744176	0.289658	0.097952	0.149536	0	0.409422	0	0	Down
Car1	-1.18743	4.7278	0.000203061	0.00780938	83.8251	76.4376	47.0131	56.1876	83.0532	79.4628	47.4132	Down
Tmem50b	0.692212	5.68329	0.000203593	0.00781751	28.7519	39.5166	40.3956	38.0624	36.5818	29.8395	66.5651	Up
Adgre1	-6.20881	-0.770658	0.000204274	0.00783136	0.677396	1.00357	0	0.298815	0	0.140402	0	Down
Smagp	1.00741	4.21098	0.00020648	0.00789375	18.8556	26.8376	19.4469	26.71	22.2433	29.5729	42.5184	Up
Rps6ka3	0.956712	5.30391	0.000206548	0.00789375	6.81551	6.62591	8.82132	7.21357	10.5337	6.3671	16.8358	Up
Nav1	0.859739	4.67211	0.000206929	0.00789594	2.98689	2.4024	3.20706	2.28777	3.80893	4.79314	5.87036	Up
Smad3	0.627711	6.43474	0.000213033	0.00810632	23.1688	25.1903	34.1824	35.8451	36.2479	39.6289	43.2596	Up
Gramd1a	-0.507226	7.73115	0.000213106	0.00810632	213.033	182.397	212.232	213.027	166.997	149.245	158.472	Down
Gfi1	-1.82095	2.9235	0.000215924	0.00820076	7.24312	7.0605	13.6607	15.3427	6.28331	17.5412	2.59565	Down
Hdgf	-0.574145	7.86592	0.000219678	0.00833037	233.635	289.534	292.105	211.132	223.589	257.32	189.745	Down
Asph	0.544364	6.8641	0.000229357	0.00868391	37.6125	39.531	43.7075	42.0781	43.6834	34.7303	62.1602	Up
Dtl	-0.490123	6.80276	0.000231785	0.00874873	67.5408	66.547	67.2344	58.161	78.5426	61.072	47.0892	Down
Pdk1	-0.550604	6.89037	0.000231724	0.00874873	54.3458	67.9605	55.379	54.0801	51.7632	40.4021	44.9276	Down
Vps37d	2.26723	0.739173	0.000232493	0.0087619	0	0.709127	1.0864	1.85752	1.23794	0.837193	3.43806	Up
4930432K21Rik	-1.3886	1.94255	0.000235102	0.00884656	4.31123	6.14057	3.72211	3.09622	2.5075	3.64404	1.95548	Down
Ppp1r12c	-0.913674	6.09497	0.000239751	0.00900763	43.7816	71.657	84.1946	56.9562	47.1001	54.0128	43.9479	Down
Krt8	1.53357	2.62542	0.000240538	0.00902333	3.05623	5.29037	1.54345	0	2.34233	3.84923	7.75411	Up
Mki67	-0.509356	6.67824	0.000243714	0.00912844	28.5702	24.0641	25.2093	31.6997	23.9988	30.779	18.4973	Down
Zranb1	-0.883974	3.9737	0.000244254	0.00913464	18.7034	19.002	25.2969	18.3095	16.5524	14.3082	12.8243	Down
1700026L06Rik	-6.06907	-0.874097	0.00025239	0.00942449	0	2.93667	4.54444	0	0	0	0	Down
Kcns1	1.05856	4.20987	0.000255224	0.00951578	10.273	10.5953	5.393	4.0354	8.65297	4.75793	18.9627	Up
Tcp11l2	0.551399	7.54845	0.000255644	0.0095169	120.756	139.472	132.028	162.011	143.67	121.054	200.266	Up
Adcy6	0.751435	5.4198	0.000264194	0.0098202	7.52448	12.6166	12.2461	9.69318	9.45775	15.4308	20.5731	Up
Il18bp	0.809713	4.47068	0.000265452	0.00985199	22.466	21.9921	25.2134	18.9013	17.3065	19.602	38.3582	Up
Pbx3	0.856591	4.38295	0.000266025	0.00985826	7.95602	10.5612	13.0366	9.66072	8.6801	9.41478	20.4824	Up

## Sheet: Supplementary Data 3
Supplementary Data 3. DEGs betwen aged WT and aged Mlkl–/– BM HSCs.
Column	Description
ID	Differentially expressed genes (q<0.01)
logFC	Log2 fold change (Aged Mlkl–/– / Aged WT)
logCPM	Log2-transformed counts per million (CPM), normalized for library size
PValue	P-values were calculated by two-tailed Wald test
FDR	Multiple comparisons are corrected as q-values by Benjamini-Hochberg method
Gene Expression	Normalized count from edgeR
type	Up or Down due to Mlkl knockout
Up-regulated and down-regulated genes in Mlkl knockout cells are indicated in red and blue, respectively.
					Gene expression
ID	logFC	logCPM	PValue	FDR	Aged_WT_1	Aged_WT_2	Aged_WT_3	Aged_WT_4	Aged_KO_1	Aged_KO_2	Aged_KO_3	Aged_KO_4	type
Mlkl	-3.05363	4.51445	3.06e-31	7.47e-27	46.9349	45.8319	50.3167	56.3713	4.90549	4.90749	4.64082	9.48067	Down
3830403N18Rik	-4.43166	0.65167	1.76e-08	0.00014357	7.12127	2.24387	8.12021	3.5868	0	0	0.717035	0	Down
Pacsin1	6.25662	-0.601879	4.97e-07	0.00242889	0	0	0	0	0.19089	0.40769	0.803565	0.295298	Up
Ndufs5	2.87374	3.82671	4.7e-07	0.00242889	14.6756	17.949	7.11976	14.3367	151.765	126.379	13.5101	116.377	Up
0610040B10Rik	-5.86155	-0.92326	1.45e-06	0.00589078	2.60225	3.51037	3.71554	2.4129	0	0	0	0	Down
Cdk13	1.26165	4.94944	2.16e-06	0.00753729	6.45905	4.59161	2.881	7.38641	10.4657	11.397	13.8231	15.8429	Up

## Sheet: Supplementary Data 4
Supplementary Data 4. DEGs between young Mlkl–/– and aged Mlkl–/– BM HSCs.
Column	Description
ID	Differentially expressed genes (q<0.01)
logFC	Log2 fold change (Aged Mlkl–/– / Young Mlkl–/–)
logCPM	Log2-transformed counts per million (CPM), normalized for library size
PValue	P-values were calculated by two-tailed Wald test
FDR	Multiple comparisons are corrected as q-values by Benjamini-Hochberg method
Gene Expression	Normalized count from edgeR
type	Up or Down during ageing
Up-regulated and down-regulated genes in Aged cells are indicated in red and blue, respectively.
					Gene expression
ID	logFC	logCPM	PValue	FDR	Young_KO_1	Young_KO_2	Young_KO_3	Aged_KO_1	Aged_KO_2	Aged_KO_3	Aged_KO_4	type
Plscr2	4.36562	6.03843	7.13463e-74	1.74235e-69	5.26162	7.35745	4.78549	137.127	136.992	111.377	101.991	Up
Clu	2.64615	7.8958	8.03453e-55	9.81057e-51	64.9731	65.9058	76.1696	514.477	383.927	400.504	426.696	Up
Clca3a1	3.24767	6.57862	4.77923e-48	3.89046e-44	6.44574	10.6574	9.00357	107.24	74.8959	79.749	71.06	Up
Nupr1	2.90063	6.5329	7.01979e-47	4.28576e-43	61.7557	62.5629	72.9876	371.047	535.473	511.968	544.479	Up
Selp	3.05346	8.01549	1.68802e-44	8.24463e-41	20.9087	36.2941	34.2024	205.259	240.12	276.916	289.52	Up
Tdrd9	7.12144	4.34465	2.74105e-41	1.11565e-37	0	0.158983	0.100797	12.5373	15.2825	21.9661	10.4528	Up
Gpr183	7.76442	4.57845	1.6766e-39	5.84917e-36	0.219726	0.194907	0	16.3913	21.0319	39.2902	40.4244	Up
Aldh1a1	2.12922	7.52346	2.18494e-38	6.66979e-35	59.32	77.5199	58.392	279.507	255.552	313.578	283.412	Up
Matn4	5.3211	4.16362	7.3e-35	1.98081e-31	0.386627	0.533479	0.768873	23.2607	17.0684	26.555	34.577	Up
H2-Eb1	2.4926	5.64162	3.39883e-33	8.30028e-30	19.2707	18.4284	14.0342	85.5739	103.505	100.419	94.4097	Up
Ehd3	1.8006	7.34753	1.80346e-28	4.00383e-25	33.1873	40.538	42.1169	154.389	121.114	131.353	130.074	Up
Mt1	2.88249	6.26349	2.81965e-28	5.73822e-25	39.149	80.966	69.4691	391.92	621.74	427.414	432.614	Up
Enpp5	1.85989	7.379	3.27388e-28	6.15011e-25	57.2208	64.0046	45.0445	177.705	184.614	224.164	209.984	Up
Fhdc1	2.49328	5.69782	5.18341e-28	9.04171e-25	4.03883	6.36885	4.40245	22.9247	26.715	32.4834	29.3568	Up
H2-Aa	1.81424	6.19046	7.0064e-28	1.14069e-24	59.1046	62.9504	54.3199	217.174	209.432	199.978	195.396	Up
Sbspon	5.51165	4.72471	3.50403e-27	5.34824e-24	0.588103	1.29608	0.293993	18.6666	23.124	50.347	44.9813	Up
Rorb	5.38745	3.6615	5.36761e-26	7.71073e-23	0.139185	0.164615	0.034789	3.10367	5.95661	4.8046	5.18368	Up
Phactr1	2.14573	5.75605	5.90093e-26	8.00593e-23	8.10945	6.48653	9.52401	32.7508	27.7813	38.2613	30.0544	Up
Wwtr1	4.01585	4.39352	1.26525e-25	1.62624e-22	0.544372	1.5291	0.665957	10.6171	16.6096	16.1397	17.6704	Up
Clec1a	2.32572	6.21724	1.49365e-24	1.73698e-21	11.9242	20.1832	11.3558	59.7669	66.1805	85.266	78.0129	Up
Mmp14	1.99775	5.88247	1.42857e-24	1.73698e-21	16.3378	16.2904	19.7338	81.3469	56.9719	65.9284	75.6458	Up
Cd74	1.52126	7.29416	4.51257e-24	5.00916e-21	133.816	119.996	134.013	333.384	361.004	359.153	411.748	Up
Gipc2	9.15708	2.09193	2.61171e-23	2.77307e-20	0	0	0	14.3883	10.6919	10.9319	10.0385	Up
Spint1	6.07408	2.61118	1.2992e-22	1.32199e-19	0	0.336214	0	7.98255	9.3681	11.8115	7.61264	Up
Neo1	3.31891	4.74592	3.62262e-22	3.53872e-19	1.04591	1.68319	0.889841	9.1509	8.81135	14.3725	16.93	Up
Moap1	8.18031	3.00302	6.3878e-22	5.99986e-19	0	3e-06	0	11.5514	4.80909	4.08043	10.4127	Up
Exoc3l4	2.76144	4.79345	1.12281e-21	1.01556e-18	3.18259	4.09044	4.00716	35.0705	18.5697	23.6436	25.9636	Up
Sdpr	1.66109	7.98534	1.56955e-21	1.36893e-18	66.3474	88.9074	79.0292	294.789	243.699	201.148	243.836	Up
Shisa8	-2.10638	5.56817	2.91402e-21	2.45391e-18	100.274	79.2373	115.628	21.8121	16.929	22.0075	30.4698	Down
Zg16	6.55056	2.6968	3.76038e-21	3.06108e-18	0	0.888895	0	47.4445	43.4576	23.6086	27.165	Up
H2-Ab1	1.45405	7.04255	7.38016e-21	5.8139e-18	112.059	117.84	119.563	330.876	327.748	332.329	276.853	Up
Agtr1a	4.71432	3.11135	1.95937e-20	1.49531e-17	0.56606	0.753169	0.141488	12.3217	10.383	11.1384	18.4586	Up
Mab21l2	7.2966	4.17759	2.21068e-20	1.63597e-17	0.358734	0.141426	0	10.6113	10.9087	27.5388	47.6798	Up
Arhgap30	-1.53338	6.48204	5.13583e-20	3.68888e-17	77.6364	61.2663	62.5281	26.2391	24.2756	19.0702	22.4078	Down
Rbpjl	6.25274	1.93816	2.14725e-19	1.49823e-16	0	0.155651	0	4.80174	3.73599	6.22825	6.13375	Up
Ppp1r16b	1.54306	5.93814	2.27115e-19	1.54066e-16	8.86391	10.6229	9.31254	26.1746	27.4533	28.1418	29.6325	Up
Itgb3	1.79279	7.26759	2.33895e-19	1.54377e-16	24.47	22.4572	23.0044	68.3344	109.018	67.4057	74.9183	Up
Irf2bpl	1.99013	5.50088	3.0308e-19	1.94777e-16	8.32763	8.37522	8.82794	27.7184	38.0179	27.9721	41.4037	Up
Tm4sf1	3.15796	3.84457	9.55397e-19	5.9825e-16	2.37912	2.99639	2.75198	21.5936	20.933	33.7234	23.4765	Up
Cnksr1	9.24261	2.18015	1.29103e-18	7.88205e-16	0	0	0	4.04483	8.35275	8.46033	3.97911	Up
Bmpr1a	3.98389	3.08918	1.75548e-18	1.04562e-15	0.47177	0.278983	0.235838	3.97885	4.4268	6.58024	5.89386	Up
Aldh3a1	9.06184	2.01057	9.91718e-18	5.76637e-15	0	0	0	5.84929	4.2739	11.5026	9.90688	Up
Cd38	2.11203	5.14688	1.56135e-17	8.86736e-15	9.22287	9.57913	6.86311	32.5558	29.5867	35.4366	49.5583	Up
Gstm2	2.37399	5.41334	2.27557e-17	1.26299e-14	25.1484	24.9774	24.8463	192.327	78.4877	126.847	122.125	Up
Sfrp1	2.38205	4.48424	5.19303e-17	2.8182e-14	2.9499	3.54244	2.81762	12.1607	15.4945	18.7019	18.3163	Up
Mt2	5.57912	3.94046	5.56803e-17	2.95602e-14	0	0	4.93215	77.0274	132.24	83.6766	97.3689	Up
Npdc1	1.41423	6.62772	6.3381e-17	3.29325e-14	68.9239	69.953	73.0015	156.607	172.439	212.632	207.68	Up
Abca4	2.31862	4.99094	7.20929e-17	3.66787e-14	1.81224	2.49216	3.86646	15.9082	12.8303	13.6854	13.054	Up
Prom2	5.46293	3.21684	8.51294e-17	4.24275e-14	0.151531	0	0.303007	4.31661	9.47014	10.9384	5.28721	Up
Amotl2	1.87378	5.66503	1.21802e-16	5.94906e-14	7.40051	9.19569	13.232	37.2663	36.5056	31.8851	41.2351	Up
Cited4	2.02169	5.26838	1.55245e-16	7.4338e-14	22.0528	23.5311	23.9967	104.96	86.2379	115.866	68.3627	Up
Gadd45g	1.80174	5.70299	3.13592e-16	1.47274e-13	46.5231	32.3424	46.0333	125.062	118.956	170.437	164.702	Up
Kcnk12	-2.30365	4.22045	4.75752e-16	2.19214e-13	43.1383	26.9677	40.3747	6.83021	6.93577	6.97699	8.74416	Down
Lsr	1.9328	5.29308	6.07187e-16	2.74595e-13	13.8412	11.5264	18.2131	50.7739	54.918	69.0258	51.1427	Up
Il12rb2	-2.51308	3.4111	9.29107e-16	4.1254e-13	12.8112	15.3671	14.4203	2.48638	3.08511	2.21059	1.96362	Down
Plk2	2.61609	6.30397	1.86075e-15	8.11454e-13	17.6576	16.2842	11.4954	40.1171	102.998	129.752	92.3826	Up
Muc1	4.15557	3.19464	2.75369e-15	1.17979e-12	1.53366	0.34086	0.504256	9.8584	12.2682	14.4364	18.9891	Up
Apol10b	8.03536	1.05352	2.91891e-15	1.22901e-12	0	0	0	2.94977	4.10341	3.23682	2.93722	Up
Rorc	2.87163	5.0658	5.78843e-15	2.39592e-12	2.60426	7.65719	3.66936	21.4672	47.0611	37.2843	54.937	Up
Fap	5.16441	2.69235	6.48346e-15	2.63888e-12	0.23907	0.424121	0	9.46573	3.69897	10.0694	9.57401	Up
Oxr1	1.27513	7.7499	1.13426e-14	4.54094e-12	67.8575	64.2089	45.2908	139.39	147.703	167.531	147.133	Up
Jam2	2.39058	5.56874	1.40359e-14	5.52858e-12	4.45979	8.61387	4.9509	20.8689	22.9176	41.8919	40.0794	Up
Flt3	-1.78179	5.08013	1.54179e-14	5.97653e-12	39.2764	28.2028	30.8886	7.1301	11.39	9.61846	9.40844	Down
Vwf	1.49357	8.81461	2.31812e-14	8.84544e-12	43.981	46.3998	67.1638	166.978	157.458	117.15	148.633	Up
Sult1a1	2.96365	7.50152	2.47104e-14	9.28387e-12	66.2807	62.6881	42.6329	133.085	497.842	566.549	564.733	Up
Cd34	-1.13797	8.32889	2.61162e-14	9.66337e-12	390.133	423.699	367.258	213.392	156.017	159.237	181.62	Down
Rhoj	1.5691	5.33484	3.18738e-14	1.16178e-11	17.4065	15.9196	17.1627	59.2229	41.6891	48.877	49.4008	Up
Ntf3	8.53292	1.5136	3.67786e-14	1.32084e-11	0	0	0	3.45957	4.83592	8.86221	10.5485	Up
Rcvrn	6.88488	2.49236	1.27887e-13	4.49954e-11	0	0	0.30429	39.6384	11.0953	9.68485	13.5999	Up
Tmem215	4.98369	2.84743	1.28974e-13	4.49954e-11	0	0.415776	0.191563	13.3657	7.9863	4.19346	5.37157	Up
Klrb1c	3.68452	5.68395	1.3429e-13	4.61901e-11	4.32161	9.21363	2.17934	22.8009	68.0706	90.3158	87.3433	Up
Il1rapl2	5.81109	2.0068	2.01267e-13	6.82657e-11	0	0.228908	0	2.63431	4.16947	7.73953	6.89267	Up
Cpne8	2.18552	4.88699	3.03617e-13	1.0157e-10	6.63971	8.99352	10.3843	32.9944	34.2302	43.9141	42.8925	Up
Fhl1	1.2522	6.8553	3.44935e-13	1.13833e-10	44.3597	51.73	55.5314	151.937	106.863	129.785	153.097	Up
Cldn5	3.35674	4.29485	3.56262e-13	1.16004e-10	2.28263	4.04953	6.65689	23.3925	35.1931	67.4046	60.2477	Up
Cd37	-1.19414	5.95141	4.09975e-13	1.31737e-10	173.372	137.485	156.402	68.15	68.0553	62.8179	70.0968	Down
Gda	1.95215	6.3017	4.60313e-13	1.45991e-10	9.39823	13.9527	11.3069	24.1445	48.3827	44.5038	61.3636	Up
Col16a1	1.37188	8.0151	5.77763e-13	1.80892e-10	52.8919	51.5768	59.9811	99.6273	142.363	165.657	156.196	Up
Adgrg2	2.42665	3.81378	5.90878e-13	1.82656e-10	1.62896	1.98569	1.58923	12.2212	7.81599	10.0237	7.57822	Up
Plscr1	1.04117	7.00551	7.886e-13	2.4073e-10	71.8725	82.1219	81.7949	167.072	159.247	155.79	161.886	Up
Col18a1	2.09265	5.92901	1.34401e-12	4.0521e-10	6.25439	4.64317	12.5283	43.821	34.718	31.0546	40.7102	Up
Rassf10	8.71486	1.68897	1.59486e-12	4.74976e-10	0	0	0	1.03979	1.97398	4.71289	4.40517	Up
Kcnb2	9.11526	2.06769	1.71309e-12	5.04041e-10	0	0	0	0.718863	1.73112	4.65158	3.54112	Up
Grb7	7.99343	1.01906	2.95905e-12	8.60273e-10	0	0	0	2.93303	3.56825	2.87549	1.21802	Up
Ripk4	5.01859	2.1292	3.25057e-12	9.33907e-10	0	0.32305	0	2.20162	3.91635	5.38225	4.90164	Up
Evc2	1.77272	5.77964	4.78665e-12	1.35924e-09	6.452	12.8019	15.5987	36.2608	37.1266	43.8241	42.8029	Up
Lrrn1	4.43944	1.63837	1.24524e-11	3.49541e-09	0.172108	0.101777	0.086037	2.42023	1.42945	3.21997	3.65107	Up
Rnase6	-1.63598	4.67022	1.67413e-11	4.5937e-09	94.4061	81.8483	68.9673	32.3172	26.5128	22.4849	22.5097	Down
Csf2rb	-2.17814	4.58628	1.65979e-11	4.5937e-09	18.9804	15.8196	22.266	2.52782	5.99234	2.89473	5.22958	Down
Il17rc	2.99145	3.53167	1.88538e-11	5.11587e-09	1.50082	1.25885	2.96562	11.3566	22.0505	17.0877	12.7467	Up
Dnm3	8.53445	1.51923	2.0125e-11	5.40079e-09	0	0	0	0.394292	0.86096	1.76567	2.00084	Up
Dsg2	1.93144	4.08433	2.36003e-11	6.26461e-09	1.95716	2.518	2.47394	8.76531	10.3966	8.30749	8.12758	Up
Plac8	-2.29788	5.11554	2.5616e-11	6.72653e-09	167.307	184.845	222.389	51.766	59.2409	18.3968	24.6672	Down
Ramp2	4.40012	4.67854	3.01301e-11	7.82774e-09	1.80437	3.87141	8.13215	49.0828	29.8874	111.652	225.41	Up
Vim	-0.952521	7.57706	3.35872e-11	8.63404e-09	333.724	281.474	295.12	154.795	136.686	157.948	173.645	Down
Prcp	0.988974	6.74453	3.41325e-11	8.68282e-09	52.5278	48.4252	45.3775	99.3364	87.2134	97.0162	100.721	Up
Ccbe1	4.31109	2.62933	4.10667e-11	1.03391e-08	0.380558	0.099863	0.084419	4.25607	1.59753	3.45433	5.25241	Up
Trpc1	3.67991	1.78003	5.19961e-11	1.29571e-08	0	0.50767	0.21458	3.07201	3.28075	3.32863	4.94917	Up
Ccl5	-7.34836	-0.00387538	6.72542e-11	1.659e-08	9.6535	4.3195	8.73871	0	0	0	0	Down
Chrm3	4.69138	2.80415	8.01193e-11	1.95659e-08	0	0.603338	0.15301	3.28269	5.44132	10.3982	10.8514	Up
Ampd3	1.2168	5.6308	8.32475e-11	2.01286e-08	12.6127	16.527	14.0244	31.7069	32.1308	35.1745	38.4699	Up
Kcnip3	1.35545	5.54485	9.44493e-11	2.26132e-08	14.4352	21.5256	18.6276	39.0598	45.2085	53.7214	50.638	Up
Rarb	2.05349	4.59561	1.05617e-10	2.50415e-08	6.53156	6.66106	4.05305	14.5943	23.5974	29.4866	29.2244	Up
Kdr	1.81636	4.59637	1.07435e-10	2.52275e-08	3.24701	3.77089	4.25625	9.3715	13.879	16.0271	13.5888	Up
Ebi3	-1.64657	5.74576	1.0891e-10	2.53305e-08	180.231	128.04	165.077	28.0681	47.4411	52.0539	72.5787	Down
Klhl4	1.27228	5.79525	1.29877e-10	2.99219e-08	16.1155	19.5076	14.2051	33.6963	34.4787	43.3366	48.2948	Up
Tc2n	3.97637	2.02345	1.43138e-10	3.26688e-08	0.171958	0.271165	0	2.26673	1.51822	2.4384	3.22651	Up
Nrg4	2.9714	4.16663	1.45319e-10	3.28595e-08	2.35359	5.46075	3.57475	13.7158	48.6606	30.78	28.4348	Up
Gabra4	8.21002	1.19436	1.90485e-10	4.26357e-08	0	0	0	3.46969	1.16269	0.702604	2.01534	Up
Osmr	5.20638	2.05778	1.93791e-10	4.26357e-08	0	0.197661	0	1.6265	2.13766	2.29537	5.6373	Up
Ntn4	3.42717	3.04422	1.92066e-10	4.26357e-08	0.268123	1.42699	1.16761	6.7013	7.90832	15.8135	14.7538	Up
Ptprk	3.37569	3.43633	2.05108e-10	4.47226e-08	0.154031	0.51881	0.886138	3.14958	4.84361	6.86407	8.4879	Up
Ccdc92	2.24977	4.24059	2.21256e-10	4.78168e-08	3.29525	6.68605	6.21594	21.3705	18.6265	35.6864	28.8552	Up
Kdf1	3.59656	3.00927	2.61888e-10	5.61015e-08	1.7754	0.635379	1.15181	7.43713	10.3074	18.5442	23.286	Up
Slamf1	1.07071	6.04161	2.65569e-10	5.63953e-08	31.291	31.2964	32.1179	70.2375	54.306	66.3358	73.4657	Up
Bank1	-7.18333	-0.164949	4.21759e-10	8.87912e-08	1.76311	0.699758	0.984032	0	0	0	0	Down
Nlrc3	-3.14467	0.943073	4.66874e-10	9.74489e-08	1.82878	1.68321	2.00067	0.099024	0.243406	0.247584	0.153186	Down
Cpt1c	2.00383	3.4456	5.13662e-10	1.06306e-07	2.90981	3.68748	2.15173	12.3256	11.0996	10.9433	12.4739	Up
Tbc1d8	1.13322	6.28309	5.33866e-10	1.09559e-07	22.381	22.3802	21.0656	39.4113	41.6385	58.5573	51.3644	Up
Gm9199	1.77056	4.0075	7.02486e-10	1.42962e-07	9.40642	12.1151	10.6879	33.413	31.6386	38.3206	44.2736	Up
Art4	1.25978	7.9297	8.29471e-10	1.67409e-07	120.117	138.487	102.071	188.466	277.812	333.36	341.017	Up
Ptgir	-7.27831	-0.0664767	8.90475e-10	1.78248e-07	1.55115	0.515969	1.4034	0	0	0	0	Down
Mdga1	-1.03179	6.22335	9.33329e-10	1.85308e-07	32.3798	25.3648	30.3261	13.6703	16.22	12.9352	14.1132	Down
Dhrs3	1.558	5.29743	1.21525e-09	2.39337e-07	18.74	24.2067	24.8061	55.4571	53.0681	95.0786	62.1796	Up
Cd48	-3.47696	1.63069	1.26043e-09	2.46247e-07	7.881	13.8446	11.5701	1.41512	1.13228	0	1.24338	Down
Ptpn13	7.41011	0.520283	1.64336e-09	3.18512e-07	0	0	0	0.2659	0.453597	0.843887	0.452789	Up
Epdr1	1.26695	5.44563	2.1869e-09	4.20522e-07	19.9776	23.9197	19.7143	57.4402	38.1346	47.406	60.6852	Up
Lgals1	-2.0471	3.57891	2.86746e-09	5.47081e-07	66.0554	41.0004	58.3616	14.5567	15.3434	7.89338	15.0564	Down
Rassf4	-1.30335	4.95206	3.09205e-09	5.85356e-07	15.0501	13.6424	17.7544	6.74702	5.3073	7.04047	5.79359	Down
Epha2	3.84169	1.93816	3.15867e-09	5.93367e-07	0.328811	0.340276	0	2.597	2.66361	4.69025	2.47871	Up
Gprc5c	3.73363	3.19486	3.31528e-09	6.18034e-07	0.886517	0.192244	0.609423	3.95336	4.17236	13.9743	13.3966	Up
Phf11d	1.87256	4.36142	3.56381e-09	6.59332e-07	7.31941	6.26694	5.37998	16.5834	32.0201	21.7662	20.9908	Up
Ifnlr1	6.93912	0.11147	3.97212e-09	7.29347e-07	0	0	0	0.654727	0.764896	0.928107	0.623284	Up
Pianp	8.1312	1.14207	4.42273e-09	8.06026e-07	0	0	0	0.635533	2.65215	3.47285	5.94615	Up
Epcam	2.14565	3.53992	4.82087e-09	8.72078e-07	2.80743	3.34126	5.26529	17.5952	14.0594	14.303	23.5752	Up
Rarres1	7.21311	0.350492	5.34998e-09	9.60675e-07	0	0	0	2.85124	1.76283	4.15016	1.59918	Up
Bmp4	3.19143	2.76701	6.18726e-09	1.10291e-06	1.29678	0.862707	1.28738	7.65234	5.45017	12.4636	19.0501	Up
Igf1	-2.65417	1.50509	7.60487e-09	1.34579e-06	0.997938	1.66417	2.22596	0.198577	0.183561	0.196039	0.321404	Down
Tspan12	2.75872	2.20096	7.88411e-09	1.38516e-06	1.0158	1.13766	0.324454	6.87531	5.55088	4.75805	5.7374	Up
Shtn1	2.09429	2.90493	8.18278e-09	1.42737e-06	0.790899	1.63596	1.25648	4.74444	5.56711	5.57296	6.19168	Up
Rgs7bp	-2.99111	3.26343	8.34184e-09	1.4448e-06	7.25979	5.44744	7.87414	0.242632	0.445427	1.03095	1.67355	Down
Zfp334	3.56291	2.45005	8.55346e-09	1.47101e-06	0	0.567515	0.224726	2.52064	2.70553	3.85716	5.12169	Up
Dnmt3b	-0.810965	7.17474	9.15156e-09	1.56287e-06	99.5688	90.8222	106.244	58.904	53.1856	57.2611	57.5541	Down
Rhbdl2	7.49863	0.581002	1.29212e-08	2.1913e-06	0	0	0	7.09538	1.78908	4.03758	2.08768	Up
Ptger4	1.07268	6.40761	1.64623e-08	2.7726e-06	34.6875	35.1171	30.459	53.5968	63.1751	69.2478	92.1961	Up
Trim47	1.45488	9.67292	1.67552e-08	2.8026e-06	447.017	318.383	414.087	553.361	1123.66	1290.16	1313.21	Up
Tgm2	1.21074	9.45317	2.44801e-08	4.06686e-06	218.736	217.244	276.075	338.634	614.075	586.629	644.811	Up
Mmp2	-2.28327	3.30409	2.54092e-08	4.19269e-06	12.7025	10.8365	13.4986	1.12928	3.9493	2.84435	1.89313	Down
Entpd2	2.40599	3.00275	2.62147e-08	4.29657e-06	3.96698	1.74005	1.75036	12.6366	9.93052	16.6504	11.909	Up
Mgst1	-1.65204	3.82195	2.73552e-08	4.4536e-06	56.951	55.7786	41.8492	11.5678	14.9284	18.9066	18.9996	Down
Gm8909	8.35333	3.1252	2.83691e-08	4.58809e-06	0	0	0.117581	2.22775	6.12366	8.14574	77.0097	Up
Gpx3	2.90433	5.03135	3.83504e-08	6.12128e-06	8.7297	6.3831	13.1774	13.7484	79.4456	91.4959	99.231	Up
Tnip3	1.19762	6.08466	3.82317e-08	6.12128e-06	21.7166	27.8779	15.8955	37.7624	46.3949	58.2693	55.6805	Up
P2ry14	-1.78007	3.37325	3.94471e-08	6.25544e-06	20.4362	22.2555	16.5631	3.54477	4.61585	5.98756	6.66153	Down
Sh2d5	-1.19907	5.48263	4.00377e-08	6.30813e-06	39.642	42.6883	49.8911	19.0283	24.9341	14.5274	17.7395	Down
Fam169a	3.16134	2.46461	4.47111e-08	6.99929e-06	0.212925	0.714104	0.283845	3.07361	2.49704	3.05592	7.13038	Up
Camk1d	-1.83872	3.0289	4.67303e-08	7.26879e-06	4.34275	3.43297	4.19794	0.728565	1.09055	1.37491	1.18201	Down
Tnfaip2	0.870161	7.36408	4.83125e-08	7.46734e-06	63.3473	58.9528	75.1507	119.031	102.775	131.8	125.986	Up
Myo1e	1.52399	4.7804	5.13162e-08	7.88171e-06	3.30565	6.08047	7.15821	17.677	15.0778	14.2337	17.1499	Up
Rasef	6.6828	-0.100092	5.214e-08	7.9582e-06	0	0	0	0.389751	0.591935	0.50538	0.442149	Up
Arpin	2.00198	3.71908	5.63312e-08	8.49515e-06	2.51592	5.22392	5.51744	14.5399	15.5488	17.5653	25.5592	Up
Hoxb2	1.06838	5.3217	5.63537e-08	8.49515e-06	31.8389	34.0699	29.093	59.0923	71.5645	66.45	65.8272	Up
Fgr	1.93884	3.22865	5.76457e-08	8.6366e-06	2.12773	1.55858	2.77312	8.97516	8.00352	6.61545	9.93363	Up
A230020J21Rik	4.99781	0.784015	5.87252e-08	8.74468e-06	0	0	0.194504	2.88983	3.86973	4.47619	1.13796	Up
Cyp26b1	2.74716	3.4479	5.92446e-08	8.76856e-06	1.15655	1.36446	0.708177	2.66074	8.13484	9.78459	8.72106	Up
Zan	-7.91826	0.498042	6.22516e-08	9.15811e-06	0.440709	0.028994	0.629113	0	0	0	0	Down
Myh14	5.47514	1.22408	6.39348e-08	9.34941e-06	0	0.058677	0	0.248052	1.71027	1.50117	1.03872	Up
B3galt1	1.95122	2.41727	6.63456e-08	9.64421e-06	0.680858	0.805252	0.771367	2.90077	3.21943	3.07867	2.71175	Up
Cdh22	8.14351	1.14531	6.72784e-08	9.72192e-06	0	0	0	0.890989	0.481247	1.7716	4.99773	Up
Runx1t1	1.968	4.12355	8.635e-08	1.24044e-05	1.89194	1.81377	1.79451	7.15554	3.55763	7.47956	10.822	Up
Kiss1r	2.5364	2.04236	9.6296e-08	1.37523e-05	0.511103	0.725381	0.662327	2.42408	4.0685	5.27566	3.94575	Up
Tmem47	1.87447	3.0126	9.8174e-08	1.3939e-05	1.71524	1.82286	1.22114	6.62646	4.39311	5.62324	6.65923	Up
Pde9a	2.14592	3.97391	1.08109e-07	1.52609e-05	2.9275	6.59819	5.82738	16.3145	15.1346	27.003	35.5931	Up
Erp27	1.57651	4.22843	1.12381e-07	1.57728e-05	18.1867	24.2287	14.8806	45.2783	57.1654	69.088	54.8611	Up
Ncf4	-2.35147	3.35704	1.13266e-07	1.58061e-05	28.6388	25.2933	27.6658	1.74743	5.08879	4.84577	9.35977	Down
Rgn	7.78566	0.852337	1.20429e-07	1.67102e-05	0	0	0	3.01961	0.487293	6.09452	4.55239	Up
Ces2e	7.48335	0.579992	1.24416e-07	1.71659e-05	0	0	0	2.0303	0.284179	2.44341	2.08928	Up
St3gal1	0.971441	6.82605	1.36184e-07	1.86839e-05	28.266	25.7586	26.0173	38.2052	50.4806	62.8816	55.7672	Up
Ndn	0.816842	6.5564	1.39446e-07	1.90246e-05	85.1198	82.8626	82.7954	132.771	135.768	161.848	154.318	Up
Selm	1.10721	5.5236	1.60689e-07	2.1801e-05	71.5725	51.3101	76.6304	131.197	124.06	156.048	159.328	Up
Ovol2	4.58597	0.433343	1.61608e-07	2.18046e-05	0	0	0.219535	1.18413	3.05245	3.34227	2.8326	Up
Synm	2.45616	3.26027	1.7374e-07	2.33127e-05	0.698544	0.969574	0.410827	4.1379	6.53662	3.08954	6.24867	Up
Ddr1	2.89658	2.50019	2.08077e-07	2.77674e-05	0.42473	0.1507	1.17802	4.17021	4.54799	4.3284	5.81715	Up
Ghr	1.45131	4.56933	2.22982e-07	2.95948e-05	4.78586	8.80383	4.73351	17.4163	21.6404	15.5136	19.5904	Up
Sema4f	2.82701	1.77954	2.34766e-07	3.09904e-05	0.474625	0.093558	0.474532	1.81881	2.90362	3.01849	2.43401	Up
Alcam	1.09064	5.89004	2.36211e-07	3.10135e-05	16.3484	18.1605	11.4573	32.5599	23.501	35.2281	38.1377	Up
Sparc	-5.77068	2.99264	2.45609e-07	3.2075e-05	0.357218	4.77714	34.9818	0.305958	0	0.293658	0.314424	Down
Slc27a6	1.30797	4.73305	2.47093e-07	3.20971e-05	12.31	13.9889	8.54283	28.1617	29.004	31.8169	24.7119	Up
Tbx1	2.16192	1.96352	3.05884e-07	3.93873e-05	1.04377	1.02438	1.75275	4.94279	6.17148	6.65671	6.85296	Up
Myh10	-1.81271	3.91258	3.0644e-07	3.93873e-05	4.10473	6.31753	9.79321	1.83637	2.42122	1.70785	1.66204	Down
Tacstd2	1.01832	5.74303	3.09247e-07	3.95399e-05	42.884	45.599	32.4178	68.5862	91.0125	88.332	74.4211	Up
Tmem163	1.92758	3.06128	3.39492e-07	4.31809e-05	2.18306	2.57122	2.72907	9.63205	5.97868	11.9439	11.7592	Up
Lpl	1.58709	5.41927	3.62198e-07	4.58303e-05	5.82964	8.15004	16.4232	37.3093	31.5967	23.4592	31.1166	Up
Trf	-0.917333	6.27496	3.65823e-07	4.60504e-05	95.6161	75.5849	114.742	48.2627	52.1542	52.6277	47.5729	Down
Fam105a	-1.29253	4.36623	3.84719e-07	4.81806e-05	27.7974	18.233	19.9663	9.15268	8.29868	8.95019	8.03234	Down
Cd4	-2.94948	1.25167	4.19885e-07	5.23164e-05	3.22125	1.6665	4.04855	0.195809	0.178884	0.350815	0.723374	Down
Tacr1	5.16556	1.75182	4.38438e-07	5.43507e-05	0	0.152119	0	0.763661	0.763033	3.48474	3.81115	Up
Fads3	1.34893	4.82333	5.03401e-07	6.20887e-05	7.98526	10.7002	9.90573	19.4202	18.1266	27.9089	32.03	Up
Pros1	1.13783	5.44263	5.3686e-07	6.58827e-05	13.9622	18.1934	17.2456	44.1157	25.3036	33.1495	42.7132	Up
Pgr	2.152	3.80277	5.41964e-07	6.61766e-05	1.61865	1.92562	0.698794	4.0689	4.6968	7.22241	8.9754	Up
Tnfrsf13c	-1.50356	3.29085	5.46373e-07	6.6383e-05	17.2686	16.483	16.9851	6.46512	4.1304	6.40733	6.62749	Down
Efna1	1.60442	4.92099	5.55275e-07	6.71306e-05	21.9332	14.3826	22.449	37.5343	43.9142	71.9091	85.3369	Up
Rsrp1	-0.861258	8.92436	5.7943e-07	6.97058e-05	933.837	1030.27	960.758	592.989	461.604	401.789	683.593	Down
Ugt1a7c	-1.27449	4.4423	6.49824e-07	7.77909e-05	22.2113	19.7607	20.4413	6.83826	6.78087	9.89689	10.5906	Down
Pbx3	1.19531	4.46255	6.79587e-07	8.09571e-05	9.66072	8.6801	9.41478	22.5296	19.243	19.6994	24.0209	Up
Haao	-2.27453	2.21218	6.9167e-07	8.19964e-05	16.866	17.1001	9.17581	3.42167	4.19448	2.38761	1.36165	Down
Plcl1	1.59742	4.90768	7.0192e-07	8.28096e-05	4.45195	5.1246	3.71237	6.92742	11.514	16.4257	18.4973	Up
Cntn1	6.9608	0.120889	7.21517e-07	8.47123e-05	0	0	0	0.90291	0.131854	0.479969	0.608844	Up
2310069B03Rik	6.526	-0.216914	7.43292e-07	8.68513e-05	0	0	0	0.661962	0.942519	1.56953	1.70671	Up
Ms4a6b	-1.36315	4.21429	8.19929e-07	9.53499e-05	42.8989	33.6111	30.2707	10.9077	17.0511	12.2145	14.2026	Down
Mmrn1	0.817317	9.4344	8.46193e-07	9.79378e-05	216.663	264.185	179.02	426.124	358.74	323.542	429.756	Up
Arhgap15	-0.819308	6.18604	8.64694e-07	9.9607e-05	82.3036	78.1014	66.0798	43.4935	42.3351	46.9754	35.9909	Down
Rps4l	-1.15336	4.92156	9.00019e-07	0.00010319	109.843	93.3903	93.1884	43.3083	55.297	43.3226	33.376	Down
Dtna	6.82431	-0.00286632	9.21945e-07	0.000105209	0	0	0	0.475241	0.210517	0.243271	0.832573	Up
Ccr3	-4.55282	0.34789	9.39017e-07	0.000106659	2.16702	0.639092	2.02196	0	0.234343	0	0	Down
C4b	4.33789	3.54705	9.62452e-07	0.000108815	0	0.070882	0.926526	12.108	10.0966	4.13624	3.46644	Up
Exoc6b	1.10718	6.74221	9.90809e-07	0.000111505	25.6508	27.6012	21.7636	32.0976	50.173	64.0118	67.2631	Up
Ctsw	1.42959	4.83765	1.1187e-06	0.00012532	32.9067	15.6924	25.5708	85.8165	49.9408	64.1491	64.2	Up
Prtn3	1.03612	7.79398	1.31721e-06	0.000146884	296.709	276.587	329.242	374.65	674.824	721.149	677.906	Up
Ldhd	1.76435	4.76598	1.38347e-06	0.000153453	9.98337	12.5976	9.70072	14.3438	41.8944	43.4899	45.4745	Up
Rdh10	1.75887	5.00724	1.38868e-06	0.000153453	13.0862	13.207	10.9018	25.059	21.7978	52.065	68.7857	Up
Tgm5	-2.75835	0.853065	1.40406e-06	0.000154453	3.90669	2.55381	1.87244	0.23944	0.681844	0.183851	0.381372	Down
Hpgds	1.77634	3.22922	1.4188e-06	0.000155146	1.57413	3.18215	2.34475	6.54721	6.85822	10.592	9.10415	Up
Adck3	1.12838	8.63231	1.42306e-06	0.000155146	141.447	113.824	116.685	147.736	292.466	316.534	316.994	Up
Vcam1	-2.55003	3.28902	1.53219e-06	0.000166301	11.2846	6.58818	15.9858	0.710043	3.71033	1.18683	1.88346	Down
Pcdhgc3	3.17427	3.47079	1.56024e-06	0.000168595	1.03464	0.715226	0.788693	7.06175	1.51057	6.8915	16.1628	Up
Skap1	4.13107	1.4084	1.58734e-06	0.000170256	0.4283	0	0.221339	2.18131	1.5603	4.78067	6.91513	Up
Heg1	0.737452	6.58024	1.58955e-06	0.000170256	29.3733	34.232	27.8998	49.5929	51.3931	46.2163	54.9249	Up
H2-T3	3.58984	2.68333	1.59749e-06	0.00017036	0.41009	1.88919	0	6.38663	7.99225	13.0313	11.2372	Up
Siglecg	-2.74086	0.468532	1.61106e-06	0.000171059	2.32202	2.50264	1.366	0.162648	0.231583	0.374662	0.33548	Down
Pkp2	2.13596	2.78269	1.75682e-06	0.000185729	1.67074	1.71738	1.39725	3.88575	6.97736	10.4324	7.00514	Up
Syt5	4.73538	0.547414	1.77365e-06	0.0001867	0	0	0.184661	0.666588	3.92297	2.90537	2.25854	Up
Cutal	7.16498	0.317032	1.91087e-06	0.000200281	0	0	0	0.601217	2.49532	2.49263	0.442883	Up
Cyb561	1.56534	3.32803	2.01681e-06	0.000210481	3.26618	3.47555	4.81719	12.3663	10.7417	13.273	9.66503	Up
Mc5r	-1.35791	4.59028	2.23069e-06	0.000231811	59.483	74.996	65.3994	18.2895	17.6592	33.8	33.3501	Down
Calml4	1.905	2.5651	2.53083e-06	0.000261887	8.13782	4.80839	3.47978	24.1613	16.8354	20.7211	22.2668	Up
Sema6d	2.37662	1.74389	2.56343e-06	0.000264142	0.198631	0.234922	0.372358	1.21038	1.01634	1.55289	2.51603	Up
Bsn	-1.36157	3.9588	2.57693e-06	0.000264416	2.16253	3.6443	3.51478	1.26558	1.09048	1.25221	1.21302	Down
Igtp	0.701467	7.22736	2.85629e-06	0.000291855	119.751	111.7	113.376	205.943	169.413	197.505	168.961	Up
A230065H16Rik	2.46462	2.64331	3.00163e-06	0.000305428	5.41161	6.47001	3.44307	14.275	21.1403	47.0314	34.0327	Up
AI464131	6.2546	-0.418596	3.13572e-06	0.000316534	0	0	0	0.338697	0.413354	0.631585	0.3493	Up
Tmem117	3.2708	0.893545	3.13669e-06	0.000316534	0	0.13746	0.348604	1.0686	1.43629	2.71359	2.54704	Up
Cebpd	1.56039	4.00464	3.15991e-06	0.000317564	5.5777	7.01489	8.03758	13.1382	26.2801	19.8513	22.0706	Up
Casp12	1.06657	5.77994	3.35642e-06	0.000335931	29.6911	35.7142	16.8685	65.5432	56.0316	50.7693	54.2438	Up
Pcdhga10	3.94901	3.6957	3.43034e-06	0.000341928	0.565286	0.548035	0.713743	1.60521	13.812	2.01556	22.026	Up
Ak1	0.773313	5.93572	3.46639e-06	0.000344117	45.7795	41.2986	46.9168	74.0992	70.1395	80.9206	77.2655	Up
Tbxa2r	0.89797	6.49095	3.53821e-06	0.000349824	56.2581	72.7985	77.9435	149.969	94.1333	141.542	126.432	Up
Pygm	1.24306	6.59234	3.72721e-06	0.000367025	46.8655	32.3334	40.9591	47.5179	94.7127	119.271	114.733	Up
Ptpn7	-0.706897	8.11917	3.86199e-06	0.000378769	222.184	211.129	257.515	161.587	138.619	124.216	137.221	Down
Enpp4	0.73362	6.23019	3.98778e-06	0.000389542	24.8804	28.2388	22.2886	43.7012	38.444	41.8676	42.0141	Up
Tspan7	-6.61913	-0.476599	4.14876e-06	0.000403652	0.728795	0.430975	2.81326	0	0	0	0	Down
S100a6	1.1313	4.88901	4.71293e-06	0.000456724	58.7951	44.7881	50.4146	122.806	87.1137	136.688	98.9691	Up
Cysltr2	1.43644	3.71129	4.825e-06	0.000465737	8.78397	8.26298	5.82225	18.9572	17.4127	20.0968	26.6943	Up
Tmem56	2.35647	2.34586	4.95258e-06	0.00047617	0.467532	0.639488	0.311625	1.26483	3.37735	1.96765	3.31295	Up
Emp2	2.27989	1.57445	5.04549e-06	0.000483199	0.264677	0.666758	0.469703	2.28111	1.72641	3.60924	2.344	Up
Abat	2.10924	2.72828	5.17204e-06	0.000493384	0.488145	1.56319	0.836652	4.64735	2.67239	5.80579	4.08282	Up
Slc28a2	-0.979672	4.78719	5.32089e-06	0.000505609	22.4466	22.5057	17.1834	10.7296	9.65585	10.8329	10.2546	Down
Hoxb6	2.28998	2.30357	5.49735e-06	0.000518343	3.86121	1.59041	1.60094	7.05702	8.72315	13.0732	16.1318	Up
AI607873	-4.27965	-0.551299	5.48271e-06	0.000518343	0.927994	0.439019	0.657744	0	0.110105	0	0	Down
Efemp2	3.06443	1.83524	5.8936e-06	0.000553568	0	0.531823	1.40074	5.77316	2.86398	8.35415	7.66983	Up
Sbf2	2.1266	3.3461	6.06957e-06	0.000567912	0.770167	1.40824	0.759959	2.165	3.334	4.64942	7.20038	Up
Cd86	-1.94488	2.55757	6.12621e-06	0.000571023	10.0815	5.63901	9.25627	1.02759	3.08696	2.01514	2.21081	Down
Anxa2	-0.965949	5.12799	6.16964e-06	0.000572885	79.0577	58.7632	84.0487	37.1811	32.1041	38.904	42.4763	Down
Emp1	-6.1517	-0.867163	6.25254e-06	0.000578383	0.684791	0.269967	0.855816	0	0	0	0	Down
Lama5	1.8081	3.5003	6.34442e-06	0.000584668	0.672513	1.18483	0.638282	1.64428	3.49607	3.3041	3.2264	Up
Bcl6	2.11877	2.48137	6.37924e-06	0.000585667	1.57429	0.723758	1.18048	6.85531	6.10351	3.82918	3.4702	Up
Ackr1	2.63524	3.2579	6.55769e-06	0.000599795	1.67472	6.52562	4.02241	54.8504	14.5495	16.0622	20.1445	Up
Ces2g	0.814589	6.00535	6.58812e-06	0.00060033	29.5447	33.7279	35.1915	57.277	66.6098	55.7622	49.9228	Up
Id2	1.30297	4.2934	6.62587e-06	0.000601525	19.2153	17.1938	15.9083	32.326	41.5658	38.865	58.5606	Up
Lpin3	4.99154	0.751962	7.37185e-06	0.00066677	0	0	0.093049	0.629564	0.378706	1.72836	3.20377	Up
Fads2	0.733732	7.15096	7.404e-06	0.000667207	132.138	143.364	155.552	267.214	183.691	253.02	249.008	Up
Ocln	1.4127	4.10845	7.54204e-06	0.000674729	5.46659	7.22453	4.44955	11.209	13.0559	17.9062	18.7489	Up
Bcl3	0.905927	5.92952	7.54273e-06	0.000674729	43.2962	37.8754	57.587	75.5565	98.7891	79.6818	92.1086	Up
Ror2	2.93596	2.65603	7.59661e-06	0.000677069	0	1.02977	0.813997	6.70233	2.64482	6.34474	4.55195	Up
Lmcd1	1.8087	2.80232	7.98549e-06	0.00070914	4.8571	2.41246	2.87727	8.34483	13.3472	13.0649	11.9238	Up
B3gnt8	1.44191	5.10657	8.04874e-06	0.000712167	25.7856	13.8468	18.9361	26.9386	52.2856	63.8775	68.6982	Up
Rd3l	6.24585	-0.420769	8.08653e-06	0.000712928	0	0	0	2.38906	2.26774	3.74554	1.0091	Up
Acpp	1.81799	2.77852	8.51881e-06	0.000748338	1.65643	0.809183	1.36809	3.77837	5.64345	4.75473	3.51222	Up
Ust	-4.19498	-0.610836	8.93787e-06	0.000782336	0.679037	0.535401	0.338317	0	0.08952	0	0	Down
Arhgef28	1.35704	4.75153	9.13369e-06	0.000796621	4.16068	5.14691	4.85239	9.13939	15.1117	15.7263	7.95492	Up
Pfkp	0.641905	7.62581	9.1819e-06	0.000797975	71.8849	79.7775	82.509	119.743	109.346	123.515	132.479	Up
Fermt2	6.05957	-0.575052	9.30358e-06	0.000802837	0	0	0	0.560616	0.348102	0.427373	0.642406	Up
Dnmt3a	-0.683763	6.57959	9.27793e-06	0.000802837	25.91	26.3169	26.8866	18.6478	16.6912	13.9615	15.9396	Down
Plxnb2	0.714481	6.59915	9.46693e-06	0.000814056	19.8039	23.0381	25.5256	35.7522	35.3215	35.3493	42.7566	Up
H2-Q9	13.4824	6.33167	9.81118e-06	0.000840698	0	0	0	0	583.196	169.04	0	Up
Spats2	2.51691	1.47388	9.84578e-06	0.000840713	0	1.06617	0.800759	4.39795	2.73907	3.96393	4.89557	Up
Arhgap29	1.16324	5.15112	1.00583e-05	0.000855865	5.89595	12.1131	7.56089	22.3103	14.7739	17.1664	22.1499	Up
Cdr2	3.36866	0.206549	1.01991e-05	0.000864183	0	0.302913	0	1.43817	0.911647	1.29053	1.23811	Up
Gpx8	1.64402	3.32527	1.024e-05	0.000864183	11.4258	8.25642	7.58882	40.0539	19.091	24.9729	30.0675	Up
Ms4a6c	-1.73738	2.78781	1.02622e-05	0.000864183	13.9809	16.6101	15.6839	5.17244	3.38692	4.77006	5.57326	Down
Serpinb6a	0.882979	5.4769	1.0748e-05	0.00090198	34.8483	49.4961	39.9139	65.5843	72.8005	85.3653	90.2926	Up
Hnf4a	-1.455	4.13563	1.09587e-05	0.000916511	12.0969	12.0643	15.3776	5.9783	6.53908	3.19977	3.28303	Down
Apol7e	1.27545	4.44078	1.12828e-05	0.000940399	13.3443	11.8019	8.56501	20.0077	25.8375	34.2577	27.3315	Up
Dhx40	1.30479	4.18736	1.14491e-05	0.000951012	3.50712	6.81196	5.97882	11.8044	14.8626	13.4634	13.9472	Up
Fzd1	1.77732	2.41196	1.16055e-05	0.000960739	1.47657	0.698538	0.922152	3.55292	3.3731	2.7575	4.27539	Up
Zfhx4	6.15443	-0.512254	1.21873e-05	0.00100549	0	0	0	0.160162	0.17967	0.078258	0.075079	Up
Tm6sf1	-1.22565	3.66114	1.24158e-05	0.00102089	18.1678	17.9888	16.457	8.32842	7.34485	5.72471	8.60314	Down
Anxa6	-1.34887	6.53549	1.30757e-05	0.00107155	131.362	91.4125	116.055	15.9223	51.2784	54.5951	53.8432	Down
Loxl3	1.29891	3.94814	1.41716e-05	0.00115747	3.61899	4.5385	4.6321	7.80222	11.1897	10.4934	12.5671	Up
Dock10	-0.729048	5.88274	1.51187e-05	0.00123071	22.0249	24.93	18.8868	13.6057	13.7299	11.7851	13.3794	Down
Fkbp10	1.3892	3.69402	1.52971e-05	0.0012411	5.18278	4.18082	6.44588	12.1285	11.3622	15.1843	16.8128	Up
Flrt3	-2.56056	0.485856	1.55457e-05	0.00125709	1.28234	0.589802	1.3177	0.089049	0.12679	0.273019	0.183673	Down
Dpy19l2	3.5312	0.655901	1.5766e-05	0.00127069	0.187864	0.166642	0	0.528358	1.21571	1.29834	2.24013	Up
Gmfg	-0.662213	6.76406	1.65829e-05	0.00133214	293.125	297.597	294.455	180.706	202.818	192.128	161.801	Down
Trim62	0.872255	5.385	1.68372e-05	0.00134813	19.574	18.044	18.1298	29.048	29.3843	39.3933	37.2618	Up
Krt18	0.840741	7.97928	1.70743e-05	0.00136265	305.883	234.838	245.092	335.68	500.792	574.413	444.48	Up
Ptgfrn	5.99474	-0.612474	1.72702e-05	0.00137379	0	0	0	0.174567	0.331403	0.321693	0.216038	Up
Hoxb7	6.58156	-0.171679	1.80191e-05	0.00142872	0	0	0	0.316132	1.35993	2.43479	3.44758	Up
Rasl11a	1.61837	2.85507	1.80798e-05	0.00142889	5.96689	4.58323	7.12261	13.6393	17.1756	23.5189	18.214	Up
Gpr146	0.71699	6.03708	2.00582e-05	0.00158014	25.318	22.2608	25.85	38.1496	39.6888	44.2147	38.1056	Up
Meis3	2.00101	3.16507	2.09908e-05	0.00164829	4.12269	2.73661	4.17604	6.10299	18.4372	17.8313	17.6236	Up
Foxd2	1.3566	3.95228	2.18213e-05	0.001708	5.4024	4.96272	8.72153	13.4036	16.9384	16.2735	19.2032	Up
Spon1	3.19309	1.97049	2.2447e-05	0.00175137	0.314521	0	0.314456	1.28839	1.02029	2.2703	3.45582	Up
Ablim1	-1.25888	5.30122	2.31427e-05	0.0017999	19.6575	16.6195	19.9878	4.51858	5.60669	7.73561	13.4278	Down
Gm6634	5.98191	-0.616279	2.37615e-05	0.00184216	0	0	0	0.447913	0.786559	1.26043	0.808386	Up
Gt(ROSA)26Sor	-2.25879	3.41152	2.39653e-05	0.00185208	38.7732	35.7923	30.5317	7.14445	7.05216	17.8485	7.98042	Down
Ltbp4	1.54195	4.63282	2.53547e-05	0.00195327	3.15517	6.17686	4.56907	6.98867	10.841	15.8404	20.4427	Up
Tox	1.13996	5.52982	2.58439e-05	0.0019847	17.7419	25.3643	17.1942	30.0042	31.9662	60.4879	53.8538	Up
Ncam1	2.14174	3.87253	2.65365e-05	0.0020315	0.694105	1.38901	2.16465	11.3256	2.45214	6.26456	5.93259	Up
Mamdc2	-1.08213	5.29383	2.6719e-05	0.00203908	37.7053	35.8632	32.6957	11.3492	11.3862	21.9787	21.6516	Down
Fam63a	0.787764	7.48174	2.6911e-05	0.00204733	104.023	92.5313	86.1397	112.237	161.22	191.397	179.47	Up
Abcb1a	1.50355	3.99697	2.72373e-05	0.00206572	2.6988	5.15361	1.84021	8.72387	8.45483	10.2584	9.10579	Up
Evc	2.10108	4.70843	2.77149e-05	0.00209544	0.517317	6.19424	6.15215	22.3914	17.3912	17.3741	17.7012	Up
Susd3	0.807095	5.9418	2.78214e-05	0.002097	89.299	65.7256	70.965	119.949	115.941	156.049	157.026	Up
Slpi	3.07155	2.32946	2.98735e-05	0.00224474	1.88186	1.27843	3.03953	40.1556	18.9627	6.35536	8.10264	Up
Myo5a	-0.835833	4.94375	3.06552e-05	0.00229641	6.85913	7.61084	7.63647	4.01756	4.08718	3.89993	4.42175	Down
Slc7a7	1.11385	4.4736	3.10583e-05	0.00231949	8.78637	14.8111	12.6175	22.5434	24.5489	30.0147	28.9445	Up
3632451O06Rik	1.85374	2.53544	3.24025e-05	0.0024125	2.17598	2.26826	0.700612	7.26932	5.6998	6.23944	5.13923	Up
Mettl20	0.993445	5.00853	3.26016e-05	0.00241995	28.1996	30.7518	23.4269	39.4625	53.6172	57.6138	61.0765	Up
Jakmip1	-1.95398	3.30091	3.55299e-05	0.00262932	15.2444	16.0124	13.6144	3.78045	7.25273	1.48761	2.56501	Down
Tubg2	3.69842	0.935122	3.58516e-05	0.00263714	0.909457	0	0	4.51553	1.66642	3.43222	3.28695	Up
Ccdc136	1.38954	3.41511	3.57561e-05	0.00263714	3.00554	2.78312	3.83001	6.53918	7.1544	10.0158	10.2731	Up
Nov	-5.04109	0.0181617	3.67042e-05	0.00269175	2.59285	0.161638	2.52305	0	0	0	0.176179	Down
Rarg	1.33728	3.87681	3.75904e-05	0.00274849	4.57241	5.34942	6.35394	13.4599	9.15422	18.7683	15.2432	Up
Chrna7	5.98159	-0.616042	3.80381e-05	0.00277292	0	0	0	0.289825	0.641917	1.05626	0.892488	Up
Pih1d2	6.21473	-0.461253	4.09352e-05	0.00297523	0	0	0	1.12316	2.75219	1.23201	0.459133	Up
Fam212b	2.30028	0.894724	4.19913e-05	0.00304294	0.275025	0.243954	0.136515	0.858824	0.890841	1.27564	1.3295	Up
Srd5a1	1.06837	4.75754	4.29674e-05	0.00310446	11.1808	12.0048	15.5095	34.4305	19.8687	25.05	29.6795	Up
Rap1gap2	1.73947	2.54825	4.39628e-05	0.00316701	0.655519	0.793345	0.8045	1.54377	2.75253	3.60012	2.43589	Up
Il18bp	1.05005	4.34409	4.45253e-05	0.0031981	18.9013	17.3065	19.602	36.6914	37.9235	44.9597	33.8152	Up
Prnp	0.823015	5.67203	4.58014e-05	0.00328011	19.2233	20.7684	19.6744	28.0662	31.2622	44.0037	36.5108	Up
Emid1	-0.764336	5.84766	4.65731e-05	0.00332562	79.3956	78.5711	90.1976	52.46	52.1898	51.4318	36.9666	Down
Col4a2	-1.23535	6.7109	4.72292e-05	0.00336264	48.0652	39.8062	65.002	8.96049	23.8457	21.8585	31.6616	Down
Fam187b	2.45543	1.28293	4.76422e-05	0.00338218	0.435606	1.25542	0.871041	2.48312	6.29056	8.62527	5.10002	Up
Mocos	1.85455	3.15727	4.81769e-05	0.00341023	2.58595	3.60722	1.38013	5.28805	7.66808	13.3343	9.85032	Up
Antxr2	-0.887576	5.2855	4.86485e-05	0.00343366	34.8525	30.6697	23.7798	12.9206	19.5243	15.357	15.5005	Down
Mmrn2	-6.49462	-0.51654	4.90983e-05	0.00345541	0	0.485177	1.15002	0	0	0	0	Down
Ccnd1	0.776198	6.31211	4.944e-05	0.00346947	30.4403	36.3161	27.225	51.2532	39.3753	54.7921	68.2298	Up
Ccdc112	1.0628	4.52588	4.97476e-05	0.00348105	8.8529	11.6276	11.0237	21.182	27.2384	19.9176	19.1468	Up
Serpinb8	1.1879	3.98696	5.08836e-05	0.00355036	6.19729	6.58293	6.51955	12.234	12.8066	19.7814	15.0226	Up
Dzip1l	2.46404	1.06948	5.16492e-05	0.00359352	0.246859	0.19464	0.324535	2.34877	1.55937	1.36769	0.742529	Up
Oasl1	-1.37047	3.95001	5.18882e-05	0.00359989	25.3368	18.785	25.957	5.98776	13.5427	8.29527	7.74871	Down
AY358078	-7.01183	-0.282236	5.24826e-05	0.00363081	3.25669	0	3.45364	0	0	0	0	Down
Stom	0.658223	6.25491	5.46992e-05	0.00377347	44.8968	42.7215	41.0346	76.0765	56.0916	65.0436	72.0728	Up
Rtn1	4.22329	0.125987	5.57942e-05	0.00383817	0	0	0.088975	0.166856	1.3336	1.05764	0.917763	Up
Uba7	0.700959	9.0931	5.59916e-05	0.00384093	276.713	274.736	254.334	316.321	421.996	484.187	510.186	Up
Gm5833	3.36202	2.65907	5.70732e-05	0.00390416	2.84702	0.39614	0	13.9763	6.72253	11.2594	10.8321	Up
4921504A21Rik	2.33984	0.914293	5.73854e-05	0.00391455	0.383809	0.609339	0.270509	1.56235	1.9654	3.48825	2.71515	Up
Cxcl10	-1.8894	2.47168	5.96359e-05	0.00405673	16.161	16.8475	19.8342	4.76182	6.53813	1.41009	6.0099	Down
Dok5	6.36161	-0.308797	6.04786e-05	0.00410263	0	0	0	0.341616	0.623539	2.48842	0.916337	Up
Nxnl2	1.42288	3.10657	6.1001e-05	0.0041266	8.03619	9.96278	5.10723	17.3182	22.5693	22.1151	20.0277	Up
Smtnl1	1.32362	3.93264	6.17071e-05	0.00415057	12.1833	6.92205	9.91779	17.4739	21.7571	27.7639	28.947	Up
Irf7	-0.9022	6.06816	6.17928e-05	0.00415057	110.315	79.9533	131.665	40.0402	69.7955	57.4309	60.0882	Down
Tpm2	-1.18072	3.20905	6.18651e-05	0.00415057	11.8596	12.9434	14.5216	4.8873	5.98898	5.78086	6.04287	Down
Gng2	-0.70763	5.93371	6.20828e-05	0.00415377	48.6867	47.2866	34.0723	26.6254	28.3037	25.1985	24.6559	Down
Ptpru	3.2848	1.8936	6.26541e-05	0.00418054	0.117448	0.243089	0.234853	0.293618	1.38011	2.95961	3.85097	Up
Mylk	0.80293	5.64783	6.53237e-05	0.00433733	9.93496	9.53329	8.91515	13.3617	13.8685	19.8123	18.4867	Up
Ndrg1	0.683551	7.28556	6.53592e-05	0.00433733	80.6335	107.217	66.3399	139.229	125.601	146.835	126.894	Up
Siglec1	-6.851	-0.227545	6.97999e-05	0.00461947	0	0.146258	1.15649	0	0	0	0	Down
Ctgf	-8.63503	1.28804	7.2027e-05	0.00475397	0	0	12.4247	0	0	0	0	Down
Klrg2	3.8879	0.548797	7.26208e-05	0.00477096	0	0	0.283222	1.31786	0.499428	1.54726	4.18152	Up
Gpc4	-6.40911	-0.574326	7.2675e-05	0.00477096	0	0.648393	1.94541	0	0	0	0	Down
Hoxb9	3.63675	0.982669	7.36648e-05	0.00482297	0.239511	0.283271	0	1.49691	0.495312	3.20048	3.62088	Up
Exoc3l	0.744553	5.88228	7.41324e-05	0.00484061	37.9879	33.5836	35.8542	49.3863	52.5388	62.1639	74.6409	Up
Mx1	-2.0356	1.53853	7.63854e-05	0.00497442	2.7804	3.2519	4.6506	0.868853	0.343638	1.50106	0.597368	Down
Irak3	0.608461	6.92704	7.81286e-05	0.00507441	65.3069	73.3567	60.7757	95.6354	86.4676	109.9	110.476	Up
Ptpre	-0.567907	7.50748	7.88588e-05	0.00510825	90.4453	88.6414	82.419	53.3522	53.3257	65.6966	60.8447	Down
Fndc4	1.35891	3.36937	7.99624e-05	0.00516604	4.10318	5.33428	5.16609	9.35404	10.2554	13.4649	17.4065	Up
Cd276	1.524	3.90157	8.32081e-05	0.00536154	1.79459	5.57941	6.31779	12.7809	11.5369	14.5517	14.7741	Up
Cpm	1.98502	2.84611	8.35502e-05	0.00536942	0.55996	1.41344	1.02595	1.67031	5.63275	4.01875	5.02069	Up
Tmem150a	1.26354	3.5611	8.67134e-05	0.00554353	7.89586	10.1722	8.52276	16.195	18.5275	22.9475	27.7657	Up
Ezh1	0.793992	7.07959	8.66992e-05	0.00554353	48.3028	50.095	44.8116	57.8645	66.9593	96.1203	108.266	Up
Sntg2	3.29403	0.491619	8.78924e-05	0.00560423	0.414915	0	0.125619	0.886306	1.75469	2.55213	1.33216	Up
B3gnt7	-1.3507	3.23298	8.92854e-05	0.00567823	11.524	8.27127	14.4867	5.05666	5.01504	3.10144	4.65411	Down
Baiap2l1	2.14855	1.59726	9.30878e-05	0.00590467	0.836755	0.647327	0.344025	2.3012	1.58195	2.31917	4.56744	Up
Pak6	1.33141	3.15102	9.59795e-05	0.00607232	2.24512	2.03289	2.67691	7.77926	4.84667	5.91995	5.04988	Up
Edar	1.45275	3.4694	9.62702e-05	0.00607497	3.15947	2.63042	3.42655	5.15607	8.87636	11.543	7.95738	Up
Ctla2a	-0.935837	7.60232	9.66125e-05	0.00608086	344.023	478.566	418.101	173.777	338.533	181.164	158.162	Down
Ddx4	-3.4382	-0.236072	9.97438e-05	0.00626181	0.963531	1.08914	0.904986	0	0.330139	0	0	Down
H2-DMb1	0.642657	6.30658	0.000102382	0.00641095	99.8605	101.031	93.7213	131.609	156.228	172.048	147.609	Up
Sdc4	1.25951	3.96116	0.00010523	0.00657242	8.13326	6.13488	7.57658	11.1575	17.0453	19.8029	21.3569	Up
Nt5c3	0.55282	8.33037	0.000106932	0.00666169	317.244	352.268	294.637	543.215	445.543	434.5	488.626	Up
Gata2	0.568176	9.69227	0.000107312	0.00666836	463.792	379.138	422.49	568.774	628.668	645.809	639.135	Up
Fcer1g	-0.938415	4.67716	0.000107639	0.00667172	135.016	93.1223	108.755	53.4771	62.8899	47.7966	68.4713	Down
Akna	-0.783315	6.14327	0.000108315	0.00669663	33.691	29.5224	43.6447	15.4378	24.0727	21.143	21.484	Down
Fam163a	5.9875	-0.632896	0.000113067	0.00697273	0	0	0	0.622844	0.098535	0.278975	0.588812	Up
Tmem176a	0.730097	8.00001	0.000113786	0.00699939	356.741	347.349	399.807	415.08	643.431	655.13	712.087	Up
Nlrp10	-1.38933	2.10359	0.000116862	0.0071526	3.28051	3.0662	2.64709	0.810888	0.98317	1.17102	1.48186	Down
Aplnr	-6.75873	-0.296329	0.000116673	0.0071526	0	0.214521	1.99479	0	0	0	0	Down
Kcns1	1.49172	3.97259	0.000117799	0.00717396	4.0354	8.65297	4.75793	16.5522	9.1099	16.8843	23.7248	Up
Synpo2	-1.64402	2.54933	0.000117627	0.00717396	1.76825	3.5709	2.83701	1.35143	0.862284	0.632123	0.583883	Down
Ifit3	-1.52412	3.13177	0.000121167	0.00736072	15.1952	10.0708	18.0915	2.57676	4.54713	5.65351	7.09039	Down
Ceacam2	-6.69736	-0.343494	0.000122083	0.00739796	0	0.174805	1.74097	0	0	0	0	Down
Gng11	0.61695	6.89256	0.000122971	0.00743336	238.846	228.708	220	285.933	334.142	362.771	413.257	Up
Il15	-1.01526	4.64193	0.000129018	0.00776046	63.4361	56.7125	52.3509	18.1708	26.3716	36.0616	31.7448	Down
Snrpn	1.32071	3.45891	0.000131625	0.00789132	3.98777	5.16704	7.89732	12.5183	13.2453	13.9721	18.7045	Up
Cd5l	-2.63157	1.16116	0.00013184	0.00789132	6.97052	1.01888	4.81963	0.396679	1.1243	0.609169	0.409098	Down
Gm2a	-0.621998	7.4644	0.000135124	0.00806811	119.349	110.964	98.3283	54.7017	70.0292	73.0927	84.4282	Down
2410017I17Rik	1.93763	1.80733	0.000138355	0.00824091	1.5004	1.77097	1.64622	2.71417	7.22589	8.07487	8.15514	Up
Polm	1.61915	3.2224	0.000138982	0.00825322	0.994528	3.71182	3.91323	8.93573	8.9619	7.52844	11.1645	Up
Cd209g	-6.31742	-0.634527	0.000139238	0.00825322	0	1.05698	4.19754	0	0	0	0	Down
4430402I18Rik	4.33564	-0.355673	0.000142642	0.00843453	0.154076	0	0	0.471371	0.7088	1.04667	1.34663	Up
Fbln5	-8.19827	0.902956	0.000143721	0.00847781	0	0	3.70749	0	0	0	0	Down
Dyrk3	1.12491	6.28771	0.000147904	0.00869481	41.802	54.6809	45.4359	68.2049	177.54	80.776	80.1668	Up
Nfam1	-0.668237	6.04718	0.000148112	0.00869481	48.7126	38.4573	46.4579	24.4527	31.0412	29.3253	26.126	Down
Zfp503	3.2685	0.307757	0.000150359	0.00880555	0	0	0.191761	0.286343	1.13144	0.661668	1.13735	Up
Stxbp4	0.739425	6.08567	0.000151155	0.00883102	17.3516	19.93	14.3492	21.937	32.6432	26.7893	32.4622	Up
Ikzf2	-0.997599	4.64194	0.000153449	0.00894364	9.29327	7.81649	6.31695	4.07163	4.99262	2.88496	3.46903	Down
Tmem140	1.52793	5.13705	0.000156583	0.00906142	15.8213	17.3714	7.74034	20.0613	26.741	33.9714	76.0242	Up
Tlr13	-5.44787	-1.29337	0.000156262	0.00906142	0.322092	0.142853	0.32203	0	0	0	0	Down
Gpihbp1	-6.19668	-0.725558	0.000155978	0.00906142	0	1.67875	4.82276	0	0	0	0	Down
Rnf128	1.57921	2.11086	0.000157787	0.0091095	1.05781	1.86087	1.29244	2.86485	4.602	4.76809	5.02452	Up
H2-Q8	6.64196	5.44457	0.00015828	0.00911638	1.56558	1.69959	1.09133	1.26099	597.038	4.36979	1.66017	Up
Cyth3	0.587764	6.20313	0.000158944	0.00913308	31.626	34.7629	27.8026	47.443	43.7014	50.1881	51.0283	Up
Tsc22d1	0.759688	9.58984	0.000163502	0.00937294	845.553	620.579	541.685	896.538	1414.62	1161.76	1010.56	Up
Adcy6	0.826149	5.59038	0.000168178	0.00959626	9.69318	9.45775	15.4308	23.1162	20.306	18.5055	20.1086	Up
Sec14l1	0.643643	6.97296	0.000168183	0.00959626	43.2375	47.2906	54.4383	81.9402	53.3828	74.557	78.9822	Up
Il27ra	0.574808	7.32799	0.000168962	0.00961582	92.3841	105.524	100.426	129.084	134.774	164.086	161.044	Up
Cfp	-1.80411	3.18609	0.000169313	0.00961582	27.7536	10.3543	24.9586	3.08972	9.47373	6.94717	3.88924	Down
Dusp22	-1.77831	1.57379	0.000171175	0.00969901	3.16793	3.80571	2.75588	0.330295	0.877861	1.47024	0.885651	Down
Gm12185	0.961534	4.33438	0.000173124	0.00978671	4.35822	5.72655	5.28415	11.8479	8.74374	9.06372	10.2843	Up
Sell	-1.16004	4.96095	0.000176776	0.00997009	39.505	51.2852	33.9032	9.32698	24.3332	15.7394	23.992	Down

## Sheet: Supplementary Data 5
Supplementary Data 5. DARs between young WT and young Mlkl–/– BM HSCs.
Column	Description
Chr	Chromatin of differentially accessible regions (DAR) (q<0.01)
Start	position of DAR
End	position of DAR
logCPM	Log2-transformed counts per million (CPM), normalized for library size
log2 fold change	Log2 fold change (Young Mlkl–/– / Young WT)
pvalue	P-values were calculated by two-tailed Wald test
FDR	Multiple comparisons were corrected as q-values by Benjamini-Hochberg method
Gene Expression	Normalized count from edgeR
change due to Mlkl knockout	opening or closing
Opening and closing regions during ageing are indicated in red and blue, respectively.
Chr	Start	End	logCPM	log2FoldChange	pvalue	FDR	Annotation	Distance to TSS	Gene Name	change to Mlkl knockout
chrX	169996848	169997357	6.37209	-1.97018	1.59026e-09	7.88866e-05	Intergenic	-18185	G530011O06Rik	Closing
chrY	90771180	90771687	6.44309	-1.84295	2.21528e-08	0.000549455	Intergenic	-14009	Erdr1	Closing
chr12	55124161	55125055	5.04281	1.00514	1.84264e-07	0.00304687	promoter-TSS (NM_001100116)	80	Fam177a	Opening
chr12	55154706	55155621	5.94398	0.713085	7.27019e-07	0.00747745	promoter-TSS (NM_001100109)	59	Srp54b	Opening
chr12	55199254	55200167	4.92254	0.957092	7.53684e-07	0.00747745	exon (NM_001100116_1, exon 1 of 5)	118	1700047I17Rik2	Opening

## Sheet: Supplementary Data 6
Supplementary Data 6. DARs between young WT and aged WT BM HSCs.
Column	Description
Chr	Chromatin of differentially accessible regions (DAR) (q<0.01)
Start	position of DAR
End	position of DAR
logCPM	Log2-transformed counts per million (CPM), normalized for library size
log2 fold change	Log2 fold change (Aged WT / Young WT)
pvalue	P-values were calculated by two-tailed Wald test
FDR	Multiple comparisons were corrected as q-values by Benjamini-Hochberg method
Gene Expression	Normalized count from edgeR
change during aging	opening or closing
Opening and closing regions during aging are indicated in red and blue, respectively.
Chr	Start	End	logCPM	log2FoldChange	pvalue	FDR	Annotation	Distance to TSS	Gene Name	change during ageing
chr4	95048228	95049780	6.11675	3.74501	3.37645e-72	2.52254e-67	TTS (NM_010591)	3218	Jun	Opening
chr2	107231584	107232163	4.5393	4.75607	6.36811e-37	2.37881e-32	Intergenic	-58716	Kcna4	Opening
chr9	12496749	12497230	4.48953	3.09024	6.2486e-33	1.55611e-28	Intergenic	608866	4930568E12Rik	Opening
chr12	85477268	85478130	4.31394	3.44655	1.75649e-30	3.28069e-26	TTS (NM_010234)	3798	Fos	Opening
chr17	58643544	58644228	4.17932	3.81087	3.9883e-29	5.95931e-25	Intergenic	347489	Pdzph1	Opening
chr18	4503479	4504690	4.41035	-3.24232	9.30975e-29	1.15922e-24	Intergenic	128492	Mtpap	Closing
chr6	143057131	143057921	6.44851	-1.83318	2.2859e-25	2.43971e-21	intron (NM_029897, intron 10 of 24)	42626	C2cd5	Closing
chr6	76387386	76388106	4.68046	2.37002	2.06268e-22	1.92628e-18	Intergenic	-854971	Lrrtm1	Opening
chr6	81738019	81738733	3.98565	3.02332	1.42997e-21	1.18703e-17	Intergenic	157287	Mir7232	Opening
chr10	69611750	69612289	5.14971	1.96568	3.25666e-21	2.43305e-17	intron (NM_170730, intron 1 of 17)	78311	Ank3	Opening
chr12	53484877	53485551	4.4685	2.22504	3.97089e-21	2.69695e-17	intron (NM_013780, intron 2 of 11)	236537	Npas3	Opening
chr17	12289609	12290399	3.5561	-3.19007	8.49862e-20	5.2911e-16	intron (NM_011948, intron 1 of 26)	28656	Map3k4	Closing
chr13	85724059	85724555	4.78358	1.99077	1.03891e-19	5.97052e-16	Intergenic	322488	Cox7c	Opening
chr1	74295202	74296087	6.2401	-1.22973	5.72679e-19	3.05606e-15	intron (NM_027154, intron 1 of 11)	8692	Tmbim1	Closing
chr7	70274166	70274774	3.48076	5.70423	1.59755e-18	7.95684e-15	intron (NR_131144, intron 3 of 3)	63352	Gm29683	Opening
chr17	64716207	64716959	4.13403	2.26156	2.17135e-18	1.01389e-14	intron (NM_008549, intron 16 of 21)	-50528	Dreh	Opening
chr7	95853408	95853883	3.3774	3.76399	3.27887e-18	1.44097e-14	Intergenic	-356992	Tenm4	Opening
chr16	55809408	55810467	4.4721	2.48918	4.08737e-18	1.69648e-14	Intergenic	12201	Nfkbiz	Opening
chr10	52133398	52133950	4.60705	2.18482	1.31285e-17	5.16227e-14	intron (NM_011282, intron 17 of 43)	61570	Ros1	Opening
chr19	6297584	6297985	4.22041	-2.07287	4.29816e-17	1.60558e-13	intron (NM_010119, intron 4 of 4)	-8673	Cdc42bpg	Closing
chr1	144853147	144853808	3.9591	2.52006	4.94651e-17	1.75978e-13	Intergenic	-78056	Rgs18	Opening
chr3	133284554	133285045	3.38563	3.35284	1.03468e-16	3.51368e-13	Intergenic	-25311	Ppa2	Opening
chr2	173263568	173264023	4.32845	-2.49405	1.61229e-16	5.23715e-13	intron (NM_022995, intron 1 of 3)	12738	Pmepa1	Closing
chr1	114039438	114040058	4.48562	2.24609	2.61523e-16	8.141e-13	Intergenic	-1645389	Cntnap5a	Opening
chr3	76251306	76251864	4.46137	1.9696	4.06379e-16	1.21442e-12	intron (NM_178673, intron 3 of 15)	176002	Fstl5	Opening
chr8	117197990	117198750	6.02309	-1.12264	6.88153e-16	1.97738e-12	intron (NM_001081151, intron 9 of 10)	40235	Gan	Closing
chr13	79443099	79443552	3.49019	3.50216	7.57919e-16	2.09719e-12	Intergenic	-1244343	Nr2f1	Opening
chr19	16372994	16373560	4.9546	-1.61621	2.05917e-15	5.49429e-12	intron (NM_008139, intron 5 of 6)	-58273	Mir496b	Closing
chr5	124929482	124930023	4.21882	-2.24785	2.35741e-15	6.07317e-12	Intergenic	67047	Zfp664	Closing
chr9	68941104	68941486	3.1248	3.53073	2.66958e-15	6.64813e-12	intron (NM_013646, intron 1 of 10)	175949	9530091C08Rik	Opening
chr13	69594655	69595390	4.59627	1.7791	3.06236e-15	7.38028e-12	intron (NM_175283, intron 2 of 4)	16441	Srd5a1	Opening
chr15	67116658	67117063	3.81566	-2.21777	3.38293e-15	7.89809e-12	intron (NM_009177, intron 3 of 8)	60022	St3gal1	Closing
chr14	48202297	48202973	5.06334	-1.58355	6.65322e-15	1.46195e-11	intron (NR_003630, intron 2 of 2)	3919	Gm6498	Closing
chr14	49218997	49219825	5.38989	-1.6353	6.54554e-15	1.46195e-11	Intergenic	26017	1700011H14Rik	Closing
chr5	25837434	25838034	3.53326	2.66729	1.04681e-14	2.23449e-11	intron (NM_001004365, intron 9 of 11)	77708	Actr3b	Opening
chr3	152912075	152912768	5.77301	-1.16103	1.20851e-14	2.4509e-11	intron (NM_012028, intron 2 of 4)	69786	St6galnac5	Closing
chr5	49524576	49525114	3.47142	2.69981	1.2138e-14	2.4509e-11	Intergenic	-239186	Kcnip4	Opening
chr1	51288729	51289646	5.72924	1.28176	1.52009e-14	2.98857e-11	promoter-TSS (NM_138741)	61	Sdpr	Opening
chr19	5794654	5795552	3.74044	2.77349	1.6018e-14	3.06847e-11	TTS (NR_002847)	7568	Malat1	Opening
chr14	106163692	106164371	3.31844	-2.64405	2.53027e-14	4.72592e-11	Intergenic	57833	Trim52	Closing
chr6	107494510	107495060	3.21078	3.15062	3.70502e-14	6.75127e-11	Intergenic	-34941	Lrrn1	Opening
chr19	11107679	11108212	3.98318	2.16122	4.25577e-14	7.5702e-11	intron (NM_027058, intron 4 of 6)	22933	1700017D01Rik	Opening
chr3	67601496	67602025	2.92468	4.03799	4.61645e-14	8.02081e-11	intron (NM_025813, intron 15 of 15)	18992	Mfsd1	Opening
chr15	44175893	44176410	3.43481	3.2547	8.76702e-14	1.4886e-10	Intergenic	-19984	Trhr	Opening
chr12	102295286	102295699	4.05668	-1.91368	1.0999e-13	1.82607e-10	intron (NM_001161365, intron 1 of 9)	11851	Rin3	Closing
chr2	124616686	124617084	4.53846	1.78182	1.34123e-13	2.17833e-10	intron (NM_199238, intron 1 of 16)	6589	Sema6d	Opening
chr17	30518739	30519354	3.16089	-2.81902	1.89383e-13	3.01038e-10	intron (NM_172618, intron 4 of 11)	57241	Btbd9	Closing
chr16	71132800	71133289	3.05607	3.13908	2.27297e-13	3.53779e-10	intron (NR_040561, intron 2 of 3)	1968	4931420L22Rik	Opening
chr16	20701924	20702329	3.89632	-2.14241	2.70721e-13	4.05992e-10	TTS (NM_009900)	7069	Fam131a	Closing
chr17	47523146	47523631	4.26751	-1.80169	2.71712e-13	4.05992e-10	intron (NM_001081636, intron 1 of 6)	18337	Ccnd3	Closing
chr10	27265758	27266304	3.48365	2.62208	2.79435e-13	4.09345e-10	intron (NM_008481, intron 13 of 63)	-123835	4930579H20Rik	Opening
chr7	99360017	99360469	3.51213	-2.54213	3.11605e-13	4.47692e-10	Intergenic	-7004	Serpinh1	Closing
chr8	62793350	62793813	3.27276	3.01737	5.35312e-13	7.54587e-10	Intergenic	-157651	Spock3	Opening
chr17	71489746	71490051	3.40379	-2.57364	6.68261e-13	9.24551e-10	Intergenic	-14555	Smchd1	Closing
chr9	28289547	28290154	4.481	1.70389	7.93057e-13	1.07726e-09	intron (NM_177906, intron 1 of 7)	498581	Opcml	Opening
chr10	28105117	28105621	3.24108	2.76367	8.26494e-13	1.10263e-09	intron (NM_008983, intron 1 of 31)	30549	Ptprk	Opening
chr1	15678912	15679363	3.39241	3.14501	8.80384e-13	1.15392e-09	intron (NM_001098528, intron 1 of 1)	-126509	Terf1	Opening
chr9	120054754	120055334	4.67488	-1.58982	9.74751e-13	1.25558e-09	intron (NM_009987, intron 1 of 1)	13252	Cx3cr1	Closing
chr7	84522307	84522884	3.13916	2.82433	1.13894e-12	1.44221e-09	Intergenic	-6359	Gm2115	Opening
chr7	25626374	25627170	5.16484	1.35161	1.32112e-12	1.64502e-09	promoter-TSS (NM_001036740)	-852	B3gnt8	Opening
chr7	49321059	49321570	4.49031	1.67877	1.54565e-12	1.89304e-09	intron (NM_175272, intron 1 of 37)	75125	Nav2	Opening
chr10	105523570	105524058	4.48151	1.85416	1.71851e-12	2.0708e-09	intron (NM_177368, intron 1 of 11)	50665	Tmtc2	Opening
chr12	112593882	112594682	4.82826	-1.40485	2.29958e-12	2.6844e-09	intron (NM_198411, intron 1 of 22)	5498	Inf2	Closing
chr18	35707817	35708229	3.06873	-2.66765	2.28974e-12	2.6844e-09	Intergenic	-4879	Dnajc18	Closing
chr8	117772563	117772993	3.71152	-2.10495	3.15663e-12	3.62818e-09	Intergenic	29151	Mphosph6	Closing
chr2	173257540	173258303	5.62242	-1.25267	3.39669e-12	3.84495e-09	intron (NM_022995, intron 1 of 3)	18612	Pmepa1	Closing
chr7	47747455	47747977	2.95563	3.09576	3.47659e-12	3.87666e-09	Intergenic	-146344	Mrgpra3	Opening
chr6	146686738	146687120	3.35086	-2.537	3.63584e-12	3.99462e-09	Intergenic	29711	4930479D17Rik	Closing
chr10	120686002	120686555	4.66362	-1.56547	5.3324e-12	5.75138e-09	Intergenic	-79454	4921513I03Rik	Closing
chr2	81734022	81734500	2.94591	3.2861	5.38879e-12	5.75138e-09	Intergenic	-319397	Zfp804a	Opening
chr5	148739125	148739553	4.13678	-1.79337	5.94795e-12	6.25875e-09	Intergenic	-2501	2210417A02Rik	Closing
chr7	64510615	64511076	2.94892	3.2416	6.46743e-12	6.71085e-09	intron (NM_001291167, intron 1 of 13)	8707	Apba2	Opening
chr13	11836638	11837410	5.30718	1.20375	7.61437e-12	7.79273e-09	intron (NM_023868, intron 12 of 104)	269921	Ryr2	Opening
chr10	105760044	105760450	4.00157	1.80721	1.05806e-11	1.05989e-08	Intergenic	81133	Mettl25	Opening
chr15	92050895	92051761	3.95962	2.0873	1.064e-11	1.05989e-08	intron (NM_001159648, intron 1 of 23)	163	Cntn1	Opening
chr1	113954563	113955020	2.6366	3.89462	1.18011e-11	1.16008e-08	Intergenic	-1730346	Cntnap5a	Opening
chrX	169106220	169106714	4.6792	-1.47323	1.23795e-11	1.20113e-08	intron (NR_109847, intron 1 of 14)	-6411	Arhgap6	Closing
chr12	86834432	86834735	3.71964	-1.95453	1.42731e-11	1.36711e-08	Intergenic	50231	Irf2bpl	Closing
chr1	128705078	128705570	4.15931	-1.8467	1.53356e-11	1.45028e-08	Intergenic	-113025	Cxcr4	Closing
chr2	150899678	150900108	3.19898	-2.42572	1.55801e-11	1.45499e-08	intron (NM_024465, intron 1 of 12)	4838	Abhd12	Closing
chr14	14639969	14640527	3.5263	-2.22704	1.64483e-11	1.5171e-08	Intergenic	-62777	Slc4a7	Closing
chr1	36262116	36262485	4.51983	-1.58641	1.70818e-11	1.55632e-08	Intergenic	11125	Neurl3	Closing
chr5	43184793	43185231	4.52346	1.6353	1.79071e-11	1.61186e-08	intron (NR_028417, intron 5 of 7)	-48451	Cpeb2	Opening
chr10	27863404	27863996	3.00441	3.5286	2.03881e-11	1.81333e-08	Intergenic	-211120	Ptprk	Opening
chr13	9760021	9760436	4.8252	-1.36271	2.2848e-11	2.00733e-08	intron (NM_144516, intron 1 of 13)	5086	Zmynd11	Closing
chr7	24804867	24805252	2.59372	3.71499	2.31068e-11	2.00733e-08	Intergenic	-13736	Gm5893	Opening
chr9	30313328	30313801	3.24088	2.51562	2.80965e-11	2.41274e-08	Intergenic	-113765	Snx19	Opening
chr17	72179727	72180130	3.36407	-2.15697	2.92282e-11	2.4814e-08	intron (NM_007439, intron 4 of 28)	397981	Clip4	Closing
chr10	19815358	19815832	3.55309	-2.2879	3.42716e-11	2.87689e-08	Intergenic	35864	Slc35d3	Closing
chr13	69821247	69821743	3.60637	2.13691	3.78439e-11	3.14146e-08	Intergenic	11613	Med10	Opening
chr6	11534936	11535355	3.02763	2.74326	4.17725e-11	3.42947e-08	Intergenic	372301	Ndufa4	Opening
chr7	72728903	72729252	2.58693	5.0183	4.82323e-11	3.91677e-08	Intergenic	372991	Gm6567	Opening
chr13	69813910	69814323	3.98275	-1.75196	5.1896e-11	4.16898e-08	intron (NM_138596, intron 3 of 3)	4234	Med10	Closing
chr2	118167729	118168138	3.46544	2.24641	5.27174e-11	4.18991e-08	Intergenic	56011	Thbs1	Opening
chr5	137079858	137080284	2.70083	-3.19918	6.11772e-11	4.8111e-08	Intergenic	-7799	Serpine1	Closing
chr3	46771757	46772135	2.61174	3.93916	6.41638e-11	4.99342e-08	Intergenic	128836	Mir6379	Opening
chr9	99182139	99182714	4.78167	-1.37843	6.78979e-11	5.22954e-08	Intergenic	-42215	Pik3cb	Closing
chr7	19265846	19266657	5.431	-1.13475	7.05725e-11	5.38007e-08	intron (NR_104069, intron 1 of 10)	5603	Vasp	Closing
chr17	9322569	9323189	4.53098	1.43676	7.76402e-11	5.74307e-08	Intergenic	-154857	6530411M01Rik	Opening
chr2	170436156	170436752	3.78885	-1.87054	7.69761e-11	5.74307e-08	Intergenic	-8609	Bcas1	Closing
chr3	25124897	25125588	3.89122	1.93721	7.73998e-11	5.74307e-08	Intergenic	1028065	Nlgn1	Opening
chr3	121258635	121259435	3.91874	1.75855	8.06455e-11	5.90689e-08	intron (NM_178936, intron 1 of 7)	4281	Tmem56	Opening
chr2	21236800	21237328	4.43195	-1.47719	9.32221e-11	6.76177e-08	Intergenic	31340	Thnsl1	Closing
chr1	159735083	159735437	3.04774	-2.43101	9.80202e-11	7.04143e-08	intron (NM_022312, intron 1 of 22)	211491	Tnr	Closing
chr1	162509372	162510248	4.14927	-1.71556	1.06988e-10	7.61245e-08	Intergenic	-31776	Dnm3	Closing
chr12	35038709	35039496	4.68429	1.40426	1.13346e-10	7.91406e-08	Intergenic	-8087	Snx13	Opening
chr2	81697024	81697487	2.88474	2.8694	1.13012e-10	7.91406e-08	Intergenic	-356403	Zfp804a	Opening
chr6	84947432	84947770	2.50001	3.71079	1.15992e-10	8.02384e-08	intron (NM_177077, intron 6 of 21)	121912	Exoc6b	Opening
chr3	98990712	98991593	4.28454	1.79092	1.36037e-10	9.32414e-08	Intergenic	-58670	Gm12440	Opening
chr15	73761064	73761495	4.20051	-1.72557	1.38012e-10	9.3735e-08	Intergenic	13253	Ptp4a3	Closing
chr3	58474353	58474921	3.20795	-2.22989	1.6766e-10	1.12846e-07	Intergenic	-51184	Eif2a	Closing
chr7	120851324	120852287	6.24834	-0.894358	1.86946e-10	1.24703e-07	intron (NM_001267711, intron 1 of 17)	616	Eef2k	Closing
chr1	33624868	33625290	3.30667	2.35798	1.90299e-10	1.25816e-07	intron (NM_008922, intron 7 of 13)	44715	Prim2	Opening
chr13	3526353	3526698	2.73053	-2.88597	1.92481e-10	1.26142e-07	Intergenic	-11550	Gdi2	Closing
chr13	80495010	80495432	3.30109	2.24588	2.10212e-10	1.36565e-07	Intergenic	-388201	Arrdc3	Opening
chr3	79690183	79690739	4.11904	1.56194	2.24145e-10	1.44361e-07	intron (NM_212452, intron 2 of 17)	47333	Rxfp1	Opening
chr1	120056970	120057453	4.07767	1.6277	2.2988e-10	1.46789e-07	intron (NM_001012322, intron 12 of 13)	16569	Tmem37	Opening
chr4	13227920	13228452	3.79746	2.17382	2.3246e-10	1.47179e-07	Intergenic	321349	Triqk	Opening
chr6	76628557	76629089	2.80114	3.16765	2.45839e-10	1.54342e-07	Intergenic	-613894	Lrrtm1	Opening
chr9	80057735	80058174	3.96646	-1.65192	2.70236e-10	1.68244e-07	Intergenic	-8949	Senp6	Closing
chr18	38690479	38690943	2.9771	2.56418	3.33848e-10	2.0613e-07	Intergenic	-89443	Spry4	Opening
chr3	37675049	37675589	2.54808	-3.29001	4.03394e-10	2.47029e-07	Intergenic	35372	Spry1	Closing
chr12	60292426	60293010	3.43237	2.13053	4.42241e-10	2.68617e-07	Intergenic	-1073235	Fbxo33	Opening
chr7	30803959	30804549	4.78795	1.26082	4.62438e-10	2.78619e-07	Intergenic	16349	Krtdap	Opening
chr1	127830207	127830738	3.70319	-1.75643	4.74888e-10	2.82419e-07	exon (NM_011737, exon 5 of 10)	9818	Map3k19	Closing
chr16	23842780	23843133	2.95319	2.6404	4.76305e-10	2.82419e-07	Intergenic	47888	Sst	Opening
chr15	43614098	43614653	4.59018	1.4446	4.94598e-10	2.90956e-07	Intergenic	137146	Emc2	Opening
chr17	65635722	65636205	4.26759	-1.56958	5.12901e-10	2.94996e-07	Intergenic	3793	Txndc2	Closing
chr18	16273552	16273954	4.7336	1.57453	5.13312e-10	2.94996e-07	Intergenic	535296	Cdh2	Opening
chr3	37331990	37332505	4.40457	-1.69163	5.06472e-10	2.94996e-07	Intergenic	-16406	Fgf2	Closing
chr15	101995480	101995893	3.10226	-2.33808	5.18751e-10	2.95847e-07	Intergenic	8656	Krt8	Closing
chr10	48093406	48093836	2.66867	2.90066	5.2676e-10	2.98138e-07	Intergenic	1002222	C130030K03Rik	Opening
chr7	43554540	43554993	3.7105	-1.8035	5.5306e-10	3.1067e-07	Intergenic	-7604	Zfp658	Closing
chr15	33155912	33156399	2.93131	2.81146	5.90871e-10	3.29433e-07	intron (NM_018755, intron 2 of 8)	73026	Cpq	Opening
chr6	113517601	113518152	2.8123	-2.65516	6.04746e-10	3.34671e-07	intron (NM_175101, intron 6 of 7)	13762	Emc3	Closing
chr1	179162933	179163973	4.53228	-1.42709	6.13642e-10	3.37097e-07	intron (NM_027188, intron 5 of 11)	354550	Smyd3	Closing
chr8	26888066	26888435	3.00513	-2.54007	6.6132e-10	3.60636e-07	Intergenic	-63827	2310008N11Rik	Closing
chr16	62684678	62685025	2.42714	4.28741	6.85996e-10	3.71382e-07	Intergenic	101865	Nsun3	Opening
chr10	68976512	68977020	2.61608	3.02715	7.15574e-10	3.84608e-07	Intergenic	-231786	Rhobtb1	Opening
chr12	46682495	46682973	2.4059	4.3164	7.43389e-10	3.93891e-07	Intergenic	136041	Nova1	Opening
chr7	117127734	117128147	3.76149	2.12765	7.40277e-10	3.93891e-07	Intergenic	-253039	Xylt1	Opening
chr14	34502012	34503425	5.30608	1.13308	7.73731e-10	4.07081e-07	promoter-TSS (NM_009758)	-172	Bmpr1a	Opening
chr6	73514108	73514538	3.30269	2.2455	7.9668e-10	4.16223e-07	Intergenic	-43302	1700065L07Rik	Opening
chr5	46926232	46926933	4.7974	1.26841	8.23002e-10	4.2699e-07	Intergenic	-994173	4930405L22Rik	Opening
chr8	72758140	72758417	2.9923	2.7038	8.28724e-10	4.26993e-07	TTS (NM_009188)	-3602	F2rl3	Opening
chr2	167375173	167375534	2.64265	-2.91181	9.04027e-10	4.61834e-07	Intergenic	-26175	B4galt5	Closing
chr8	18910646	18910999	3.32152	2.094	9.08709e-10	4.61834e-07	Intergenic	40049	Xkr5	Opening
chr7	93254286	93254825	4.53522	1.53335	9.79704e-10	4.94552e-07	Intergenic	174676	Fam181b	Opening
chr1	165679949	165680475	4.04577	-1.56129	1.0147e-09	5.0878e-07	intron (NM_178593, intron 1 of 6)	27882	Rcsd1	Closing
chr11	78771864	78772314	3.92473	-1.67777	1.11042e-09	5.53064e-07	Intergenic	-20360	Fam58b	Closing
chr12	16849722	16850045	3.42163	2.43709	1.12152e-09	5.54726e-07	Intergenic	38918	E2f6	Opening
chr18	39040353	39040735	2.86741	2.60657	1.12861e-09	5.54726e-07	intron (NM_175164, intron 1 of 22)	47399	Arhgap26	Opening
chr11	48838106	48838726	4.84549	-1.18461	1.15053e-09	5.61805e-07	intron (NM_053166, intron 1 of 6)	12278	Trim7	Closing
chr4	107096035	107096558	4.23669	-1.45467	1.16551e-09	5.65423e-07	promoter-TSS (NM_172873)	-595	Cdcp2	Closing
chr4	75554418	75554973	4.78508	1.40138	1.29258e-09	6.19029e-07	Intergenic	-276409	Tmem261	Opening
chr8	25027692	25028429	4.3416	1.48228	1.2923e-09	6.19029e-07	intron (NM_001081187, intron 8 of 8)	10849	Tm2d2	Opening
chr3	21349457	21349824	2.37606	3.94706	1.31951e-09	6.279e-07	Intergenic	-727012	Tbl1xr1	Opening
chr16	77704754	77705088	2.36198	4.00337	1.3357e-09	6.31585e-07	Intergenic	58648	Mir125b-2	Opening
chr16	70798109	70798542	2.92058	2.54038	1.36305e-09	6.40463e-07	Intergenic	181900	D16Ertd519e	Opening
chr5	136410823	136411343	3.80144	-1.70427	1.43121e-09	6.68286e-07	intron (NM_198602, intron 2 of 22)	-35280	Mir721	Closing
chr8	33660399	33660947	4.24433	1.44318	1.64729e-09	7.64402e-07	intron (NM_010344, intron 1 of 12)	7435	Gsr	Opening
chr2	54198306	54198873	4.1184	1.85496	1.6587e-09	7.64948e-07	Intergenic	-113037	Rprm	Opening
chr15	101276488	101276780	2.93981	2.47631	1.96115e-09	8.98879e-07	Intergenic	-7667	Atg101	Opening
chr9	114955755	114956397	2.95095	-2.52147	2.00208e-09	9.12047e-07	Intergenic	-22089	Gpd1l	Closing
chr6	81633635	81634000	2.92963	2.53544	2.22777e-09	1.00871e-06	Intergenic	261846	Mir7232	Opening
chr10	44564898	44565356	2.59596	3.13082	2.25917e-09	1.01569e-06	Intergenic	-106379	Prdm1	Opening
chr13	119598925	119599378	4.96056	-1.29813	2.27037e-09	1.01569e-06	intron (NM_001177666, intron 2 of 3)	-24668	Ccl28	Closing
chr1	4351871	4352288	3.06922	2.40383	2.33378e-09	1.03784e-06	exon (NM_001195662, exon 3 of 4)	8235	Rp1	Opening
chr17	53587142	53587976	6.01968	-0.901099	2.35398e-09	1.04063e-06	intron (NM_001190846, intron 1 of 17)	3433	Kat2b	Closing
chr18	34865018	34866263	5.44061	3.67564	2.39191e-09	1.05117e-06	TTS (NM_007913)	4433	Egr1	Opening
chr16	23801206	23801668	2.78758	2.59501	2.5737e-09	1.12445e-06	Intergenic	89407	Sst	Opening
chr2	146560471	146560901	3.1166	2.32967	2.78778e-09	1.2109e-06	Intergenic	17755	4933406D12Rik	Opening
chr16	37384750	37385515	5.17852	1.05681	2.95462e-09	1.27595e-06	promoter-TSS (NM_001114611)	-174	Stxbp5l	Opening
chr6	8623006	8623449	2.90715	2.50784	3.01515e-09	1.29461e-06	Intergenic	103169	Glcci1	Opening
chr7	19302089	19302475	3.65086	2.07307	3.1315e-09	1.33688e-06	TTS (NM_008036)	7763	Fosb	Opening
chr7	47022409	47022991	3.87932	-1.69435	3.26726e-09	1.38691e-06	Intergenic	-14286	Spty2d1	Closing
chr7	24369804	24370388	5.03533	-1.27045	3.30576e-09	1.39533e-06	promoter-TSS (NM_001163510)	-167	Kcnn4	Closing
chr5	36538646	36539139	4.61289	-1.21957	3.43124e-09	1.44016e-06	intron (NM_133910, intron 3 of 13)	-8269	Tbc1d14	Closing
chr1	86186782	86187188	3.76116	-1.68931	3.52921e-09	1.473e-06	intron (NM_030184, intron 10 of 24)	32170	Armc9	Closing
chr14	103464373	103465057	3.85723	-1.58363	3.55253e-09	1.4745e-06	Intergenic	-48626	Scel	Closing
chr10	83083823	83084468	3.79023	-1.79941	3.87538e-09	1.59082e-06	intron (NM_021439, intron 1 of 2)	98648	Chst11	Closing
chr3	114889663	114890164	3.56351	2.04261	3.86457e-09	1.59082e-06	intron (NR_030469, intron 2 of 2)	-14165	Olfm3	Opening
chr10	62543337	62544028	5.68013	-0.903227	4.12581e-09	1.68437e-06	Intergenic	34775	Kif1bp	Closing
chr2	27232324	27232872	3.40675	-1.89985	4.21121e-09	1.70989e-06	intron (NM_138665, intron 8 of 20)	14705	Sardh	Closing
chr5	141062054	141062611	4.7567	-1.18492	4.30297e-09	1.7377e-06	Intergenic	-61736	Card11	Closing
chr4	145267728	145268206	4.1438	-1.42515	4.36201e-09	1.75207e-06	Intergenic	-21097	Tnfrsf1b	Closing
chr6	77724889	77725365	2.17998	4.52191	4.57924e-09	1.82949e-06	intron (NM_145732, intron 4 of 18)	254540	Ctnna2	Opening
chr7	28375475	28376691	6.17472	0.922979	4.72927e-09	1.87938e-06	TTS (NM_011756)	3145	Zfp36	Opening
chr11	30999931	31000416	3.79541	1.77978	4.87683e-09	1.92079e-06	intron (NM_023906, intron 2 of 9)	-13808	Chac2	Opening
chr11	88687071	88687371	2.80821	2.73379	4.8849e-09	1.92079e-06	intron (NM_001201341, intron 7 of 7)	31008	Msi2	Opening
chr4	62612557	62613107	2.32789	3.36347	5.03131e-09	1.96801e-06	intron (NM_019492, intron 7 of 19)	-6840	Rgs3	Opening
chr1	78425704	78426293	3.49817	2.19339	5.13826e-09	1.99937e-06	intron (NR_102758, intron 15 of 15)	62899	Farsb	Opening
chr1	87640298	87640765	4.31152	-1.38779	5.24134e-09	2.02891e-06	intron (NR_122078, intron 2 of 27)	20219	Inpp5d	Closing
chr7	28557722	28558204	3.63246	-1.73811	5.28976e-09	2.0371e-06	TTS (NM_027470)	3021	Mir7049	Closing
chr13	48443916	48444380	2.8449	2.72687	5.45153e-09	2.07798e-06	Intergenic	69262	Zfp169	Opening
chr15	51176434	51176738	2.27635	4.08963	5.44725e-09	2.07798e-06	Intergenic	219024	Gm19303	Opening
chr7	77507537	77508057	4.22712	1.74288	5.57583e-09	2.11457e-06	Intergenic	1070041	Ntrk3	Opening
chr10	3516388	3516784	3.02841	2.47675	6.04414e-09	2.26913e-06	Intergenic	-23693	Iyd	Opening
chr6	126378505	126378909	2.33287	4.72072	6.02185e-09	2.26913e-06	Intergenic	-50021	Gm10415	Opening
chr7	63316320	63316712	2.47896	3.26265	6.11036e-09	2.28252e-06	Intergenic	-103990	Chrna7	Opening
chr9	15018000	15018637	4.36126	-1.39489	6.46256e-09	2.40208e-06	intron (NM_019482, intron 2 of 4)	27160	Panx1	Closing
chr8	117082950	117083529	4.49565	-1.32082	6.6414e-09	2.45633e-06	promoter-TSS (NM_029686)	-790	Pkd1l2	Closing
chr7	19816048	19816807	4.99003	1.08299	7.28174e-09	2.6799e-06	intron (NM_033601, intron 2 of 8)	6328	Bcl3	Opening
chr4	32862492	32862825	2.97428	-2.30645	7.3837e-09	2.7041e-06	intron (NM_001012451, intron 1 of 15)	60847	Ankrd6	Closing
chr8	33672901	33673360	2.29414	4.36295	7.80873e-09	2.84581e-06	intron (NM_010344, intron 4 of 12)	19892	Gsr	Opening
chr1	78553977	78554555	4.26053	1.40441	8.05513e-09	2.92135e-06	Intergenic	43206	Mogat1	Opening
chr1	13206898	13207260	3.10122	-2.09662	8.22723e-09	2.96936e-06	intron (NM_008678, intron 4 of 22)	-79916	Prdm14	Closing
chr5	136632314	136632739	3.87446	-2.06964	8.65197e-09	3.10764e-06	Intergenic	-60620	Myl10	Closing
chr3	81943554	81943923	3.01343	2.46012	9.03454e-09	3.22952e-06	intron (NM_177662, intron 3 of 7)	11122	Ctso	Opening
chr3	20104748	20105228	4.34778	1.41913	9.63224e-09	3.42678e-06	intron (NM_009210, intron 18 of 24)	46697	Hltf	Opening
chr10	50312685	50313011	2.02758	-3.59309	9.69942e-09	3.43433e-06	Intergenic	-279821	Ascc3	Closing
chr14	121102572	121103034	3.5544	2.17163	9.82071e-09	3.46087e-06	intron (NM_134082, intron 2 of 26)	67229	Farp1	Opening
chr8	10139346	10139977	3.66174	1.70864	9.96422e-09	3.49496e-06	Intergenic	-14262	Myo16	Opening
chr14	28418554	28418959	2.94612	2.34933	1.0087e-08	3.5215e-06	intron (NM_177814, intron 15 of 15)	-86717	Wnt5a	Opening
chr1	60755859	60756192	3.69687	1.73546	1.10743e-08	3.84817e-06	intron (NM_007642, intron 1 of 3)	9637	Cd28	Opening
chr6	6189045	6189502	3.95722	1.95354	1.16086e-08	4.01517e-06	intron (NM_015829, intron 2 of 17)	27900	Slc25a13	Opening
chr18	64618684	64619147	3.30241	-1.91733	1.25809e-08	4.33142e-06	intron (NM_001001488, intron 1 of 27)	42085	Atp8b1	Closing
chr6	31517440	31517797	2.75462	2.6477	1.29683e-08	4.44431e-06	Intergenic	46319	Podxl	Opening
chr12	117723989	117724293	2.49742	-2.73513	1.3255e-08	4.46075e-06	intron (NM_175930, intron 19 of 27)	-119720	Cdca7l	Closing
chr6	14597021	14597493	2.19702	5.31577	1.31085e-08	4.46075e-06	Intergenic	158017	Ppp1r3a	Opening
chr6	115880742	115881144	3.13119	2.0482	1.32183e-08	4.46075e-06	intron (NM_031177, intron 6 of 28)	27415	Ift122	Opening
chr8	29219174	29219999	4.20762	1.52621	1.32551e-08	4.46075e-06	promoter-TSS (NM_153135)	50	Unc5d	Opening
chr7	67112504	67112885	2.38503	-2.91636	1.33784e-08	4.48206e-06	intron (NM_001033877, intron 19 of 22)	109764	1700112J16Rik	Closing
chr13	19182230	19182726	4.58081	1.26038	1.42048e-08	4.71661e-06	Intergenic	213335	Stard3nl	Opening
chr5	137671756	137672219	3.28095	-1.93663	1.41971e-08	4.71661e-06	intron (NM_178162, intron 1 of 11)	12766	Agfg2	Closing
chr8	91507560	91508074	3.45099	-2.00059	1.4415e-08	4.74425e-06	intron (NM_011936, intron 7 of 8)	194292	Fto	Closing
chrX	114340830	114341337	3.88572	1.782	1.43699e-08	4.74425e-06	Intergenic	-133250	Klhl4	Opening
chr6	108236367	108236756	4.11859	1.70663	1.45792e-08	4.77725e-06	intron (NM_010585, intron 2 of 61)	23465	Itpr1	Opening
chr2	166620223	166620925	5.17455	-1.02661	1.53438e-08	4.99484e-06	intron (NM_177782, intron 6 of 39)	-52144	Mir6364	Closing
chr4	120613607	120614073	4.21144	1.45464	1.5377e-08	4.99484e-06	Intergenic	25095	Gm8439	Opening
chr7	58836798	58837596	3.75154	-1.76428	1.58223e-08	5.0952e-06	Intergenic	178995	Atp10a	Closing
chr9	120866600	120867127	5.00132	-1.09516	1.57966e-08	5.0952e-06	Intergenic	48387	1700020M21Rik	Closing
chr14	93890559	93891275	4.47465	1.29168	1.66899e-08	5.3515e-06	promoter-TSS (NM_001271798)	-248	Pcdh9	Opening
chr9	87210770	87211338	4.19819	1.69812	1.68301e-08	5.37339e-06	intron (NM_199316, intron 20 of 26)	44478	Cep162	Opening
chr3	51195293	51195611	3.30333	-1.8612	1.72131e-08	5.47229e-06	Intergenic	-28995	Ccrn4l	Closing
chr10	6240825	6241347	2.80752	2.49842	1.76078e-08	5.57407e-06	Intergenic	-318686	Rgs17	Opening
chr4	26441476	26441878	2.2459	3.29169	1.76978e-08	5.57891e-06	Intergenic	-95025	Manea	Opening
chr16	92250699	92251137	1.91192	-3.80756	1.78785e-08	5.61219e-06	Intergenic	-41471	Kcne2	Closing
chr2	57114593	57115255	5.64351	0.988157	1.88399e-08	5.88925e-06	exon (NM_013613, exon 1 of 8)	114	Nr4a2	Opening
chr13	105299953	105300296	3.88477	-1.52411	1.92613e-08	5.99589e-06	Intergenic	-7110	Rnf180	Closing
chr1	75798553	75799053	3.75494	1.71393	2.01386e-08	6.15427e-06	Intergenic	252537	Slc4a3	Opening
chr13	107619199	107620038	5.07815	-1.08545	2.0182e-08	6.15427e-06	Intergenic	-67779	1700006H21Rik	Closing
chr15	59248758	59249341	4.32127	1.3207	1.98998e-08	6.15427e-06	Intergenic	-57899	Zfp572	Opening
chr5	150409402	150410021	4.58493	1.25211	1.99877e-08	6.15427e-06	intron (NM_172887, intron 31 of 60)	92508	Gm5	Opening
chr7	89835591	89836056	2.91573	-2.49209	2.00856e-08	6.15427e-06	intron (NM_181407, intron 7 of 13)	67806	Ccdc81	Closing
chr10	101614198	101614709	3.21654	2.01765	2.17553e-08	6.55378e-06	Intergenic	-67034	Mgat4c	Opening
chr19	28770472	28770855	3.36114	1.82682	2.1621e-08	6.55378e-06	Intergenic	-64503	Slc1a1	Opening
chr2	11866780	11867081	3.05733	2.24483	2.16811e-08	6.55378e-06	Intergenic	89177	Ankrd16	Opening
chr1	40847596	40847867	2.51311	-2.62451	2.29847e-08	6.81424e-06	intron (NM_001081198, intron 4 of 4)	42130	Tmem182	Closing
chr10	54761035	54761497	2.93671	2.27021	2.29806e-08	6.81424e-06	Intergenic	685344	Gm16998	Opening
chr15	31308602	31309069	2.28038	3.54968	2.2803e-08	6.81424e-06	intron (NM_027496, intron 2 of 3)	58924	Ankrd33b	Opening
chr16	91366578	91367448	4.98	-1.02058	2.27701e-08	6.81424e-06	Intergenic	-5770	Ifnar2	Closing
chr12	40140736	40141034	2.2578	-3.23293	2.38808e-08	7.02416e-06	Intergenic	-6657	Scin	Closing
chr3	118731127	118731586	2.66186	2.49921	2.38747e-08	7.02416e-06	intron (NM_170778, intron 3 of 22)	169178	Dpyd	Opening
chr5	147366324	147366775	4.61075	-1.23188	2.4208e-08	7.09107e-06	intron (NM_010229, intron 9 of 23)	33940	Flt3	Closing
chr6	46802136	46802901	3.39682	1.86949	2.42981e-08	7.09107e-06	intron (NM_001004357, intron 14 of 23)	-441878	Cntnap2	Opening
chr4	95049945	95050255	4.34746	1.35041	2.46134e-08	7.15511e-06	exon (NM_010591, exon 1 of 1)	2122	Jun	Opening
chr16	87128125	87128696	5.18352	0.985884	2.50326e-08	7.24878e-06	Intergenic	-225775	N6amt1	Opening
chr6	50291779	50292049	2.3958	-2.77082	2.5246e-08	7.28234e-06	Intergenic	-30145	Dfna5	Closing
chr4	83916986	83917462	3.06504	-2.41305	2.55187e-08	7.33271e-06	Intergenic	127655	6030471H07Rik	Closing
chr14	117778504	117779246	4.37069	1.53592	2.56714e-08	7.34831e-06	intron (NM_011821, intron 4 of 8)	174972	Mir6239	Opening
chr10	99941526	99942144	4.16265	1.50957	2.83666e-08	8.0888e-06	Intergenic	-73989	Kitl	Opening
chr14	64639648	64639974	3.20833	-2.03766	3.04856e-08	8.66001e-06	Intergenic	-12720	Kif13b	Closing
chr15	79767522	79767955	3.09109	2.11561	3.12052e-08	8.83084e-06	intron (NM_017470, intron 1 of 3)	6729	Dnal4	Opening
chr3	34221637	34222252	2.32957	3.35508	3.25973e-08	9.18998e-06	Intergenic	-140590	Dnajc19	Opening
chr14	86431200	86431617	4.05027	1.4651	3.28902e-08	9.2031e-06	Intergenic	185438	4930529K09Rik	Opening
chr2	160225297	160225852	3.3581	2.15904	3.28289e-08	9.2031e-06	Intergenic	101920	Gm826	Opening
chr18	25548303	25548950	4.0707	1.40636	3.57032e-08	9.88076e-06	intron (NM_133195, intron 2 of 12)	205357	Celf4	Opening
chr2	57356182	57356678	4.27575	1.34812	3.58411e-08	9.88076e-06	intron (NM_010274, intron 11 of 16)	118048	Gpd2	Opening
chr3	151386032	151386487	4.74846	-1.14086	3.58162e-08	9.88076e-06	Intergenic	-51623	Adgrl4	Closing
chr6	44849383	44849753	2.02884	4.70688	3.56678e-08	9.88076e-06	Intergenic	-210493	Cntnap2	Opening
chr5	147542271	147542660	3.61385	-1.67426	3.64601e-08	1.00077e-05	intron (NM_028291, intron 16 of 18)	111885	Pan3	Closing
chr8	9464087	9464491	2.0317	4.06104	3.65694e-08	1.00077e-05	intron (NM_173446, intron 1 of 2)	306734	Fam155a	Opening
chr3	145210029	145210638	4.66749	1.24717	3.72805e-08	1.01651e-05	Intergenic	-82139	Col24a1	Opening
chr6	146675204	146675564	3.12565	-2.22674	3.81924e-08	1.03758e-05	Intergenic	18166	4930479D17Rik	Closing
chr13	45108931	45109406	3.43543	-1.69985	3.92801e-08	1.06327e-05	Intergenic	-107072	Dtnbp1	Closing
chr11	12355691	12356115	2.32025	3.34782	3.96779e-08	1.07016e-05	intron (NM_001282993, intron 5 of 13)	56237	Cobl	Opening
chr14	21703339	21703773	4.0787	-1.37915	4.09381e-08	1.10017e-05	intron (NM_001013826, intron 1 of 3)	11020	Dupd1	Closing
chr17	49996470	49997066	3.45358	1.78412	4.11787e-08	1.10268e-05	intron (NM_181397, intron 9 of 9)	193729	Rftn1	Opening
chr1	77281645	77282182	3.59187	1.81741	4.13531e-08	1.10339e-05	Intergenic	214855	Mir6352	Opening
chr2	97466180	97466770	4.25726	1.43885	4.39279e-08	1.16378e-05	intron (NM_001289743, intron 5 of 6)	-1182	Lrrc4c	Opening
chr6	146113084	146113437	2.424	-2.64404	4.38831e-08	1.16378e-05	intron (NM_019923, intron 55 of 56)	179113	Sspn	Closing
chr12	33285283	33285739	3.52563	1.71491	4.49488e-08	1.18662e-05	Intergenic	-17004	Atxn7l1	Opening
chr5	125583733	125584205	3.13344	2.23413	4.53811e-08	1.19381e-05	intron (NM_001190352, intron 1 of 8)	51551	Tmem132b	Opening
chr9	44722985	44723237	2.2556	-2.8365	4.62393e-08	1.21212e-05	intron (NM_153537, intron 4 of 21)	12087	Phldb1	Closing
chr9	57820323	57820848	5.17148	-0.998801	4.9038e-08	1.28099e-05	intron (NM_019689, intron 1 of 7)	13649	Arid3b	Closing
chr1	171388710	171389164	4.3217	-1.58014	4.99728e-08	1.30086e-05	promoter-TSS (NM_001005508)	-23	Arhgap30	Closing
chr18	10839520	10840168	3.61639	1.76107	5.02774e-08	1.30424e-05	Intergenic	-54292	Mir1a-2	Opening
chr4	130778968	130779490	3.45884	1.83102	5.10448e-08	1.31957e-05	intron (NM_030722, intron 21 of 21)	-13308	Sdc3	Opening
chr3	79242306	79242779	3.94408	1.51702	5.21459e-08	1.34339e-05	intron (NR_045502, intron 1 of 2)	29623	4921511C10Rik	Opening
chr16	49799911	49800657	6.13121	-0.843654	5.34242e-08	1.3646e-05	Intergenic	-55370	Cd47	Closing
chr16	84378474	84378864	2.43357	3.11505	5.33889e-08	1.3646e-05	Intergenic	7526	4930553E22Rik	Opening
chrY	90739735	90740557	5.01769	-1.33206	5.35172e-08	1.3646e-05	Intergenic	-45296	Erdr1	Closing
chr13	73803497	73804200	3.53094	-1.83447	5.42574e-08	1.37877e-05	intron (NM_011390, intron 17 of 23)	40151	Slc12a7	Closing
chr1	155215524	155215751	2.05539	-3.21079	5.53428e-08	1.39684e-05	Intergenic	56934	Stx6	Closing
chr4	73788313	73788719	3.18133	2.07789	5.52856e-08	1.39684e-05	intron (NM_001017427, intron 1 of 17)	2086	Rasef	Opening
chr10	109986095	109986904	5.08848	1.1016	5.68384e-08	1.42534e-05	intron (NM_001081035, intron 1 of 38)	13720	Nav3	Opening
chr13	64323669	64324032	2.58713	2.59843	5.68535e-08	1.42534e-05	Intergenic	-11140	Aaed1	Opening
chr4	117124659	117125187	4.31128	-1.3688	5.89229e-08	1.47228e-05	intron (NR_024078, intron 1 of 6)	802	Btbd19	Closing
chr12	50999550	51000207	4.21373	1.31194	6.0442e-08	1.50134e-05	Intergenic	-5278	1700008C04Rik	Opening
chr4	152124478	152124815	3.40739	-1.6642	6.06885e-08	1.50134e-05	intron (NM_207691, intron 7 of 9)	4279	Espn	Closing
chr4	152185581	152186309	5.03097	-1.01133	6.06196e-08	1.50134e-05	promoter-TSS (NM_001146057)	-189	Acot7	Closing
chr1	123839261	123839641	2.25282	3.52197	6.27996e-08	1.54843e-05	intron (NM_199021, intron 3 of 25)	206108	Dpp10	Opening
chr12	73201623	73202043	3.69742	-1.51148	6.32519e-08	1.55446e-05	intron (NM_008612, intron 6 of 7)	78116	Mnat1	Closing
chr3	41483401	41483881	3.80903	1.49958	6.38077e-08	1.56297e-05	Intergenic	9558	Platr4	Opening
chr7	19303907	19304207	3.66039	1.81044	6.50108e-08	1.58724e-05	exon (NM_008036, exon 4 of 4)	5988	Fosb	Opening
chr17	83846315	83846684	3.56	-1.88653	6.69999e-08	1.63048e-05	intron (NM_025325, intron 1 of 9)	291	Haao	Closing
chr7	68157373	68157854	2.84646	2.38404	6.86176e-08	1.66442e-05	intron (NM_010513, intron 2 of 20)	106620	Pgpep1l	Opening
chr8	84703523	84703796	3.73832	-1.48498	7.24294e-08	1.7512e-05	intron (NM_008535, intron 3 of 3)	2202	Lyl1	Closing
chr1	127424985	127425353	2.59902	-2.73906	7.67664e-08	1.84412e-05	intron (NM_145128, intron 12 of 17)	220183	Mgat5	Closing
chr9	64564347	64564623	1.83435	-4.1572	7.6555e-08	1.84412e-05	intron (NM_001134399, intron 5 of 24)	173271	Rab11a	Closing
chr6	108164821	108165285	3.57014	1.67636	7.97917e-08	1.91065e-05	intron (NM_145937, intron 3 of 8)	20530	Sumf1	Opening
chr2	153198495	153198899	2.57122	-2.51128	8.35907e-08	1.98887e-05	intron (NM_133847, intron 13 of 17)	26744	Tspyl3	Closing
chr5	14514650	14515647	6.34367	0.692389	8.35193e-08	1.98887e-05	exon (NM_001110796, exon 1 of 20)	230	Pclo	Opening
chr2	100579379	100579906	2.34267	3.35247	8.40093e-08	1.99249e-05	Intergenic	-1045106	Rag2	Opening
chrX	145849201	145849829	3.81723	1.66549	8.42995e-08	1.99304e-05	Intergenic	-361876	Amot	Opening
chr4	80950109	80950608	3.37726	2.00648	8.50301e-08	2.00397e-05	intron (NM_026821, intron 1 of 1)	39672	Lurap1l	Opening
chr1	62678730	62679204	2.75107	-2.2195	8.59621e-08	2.01324e-05	Intergenic	-24350	Nrp2	Closing
chrX	112370735	112371324	5.47372	-1.01266	8.5891e-08	2.01324e-05	intron (NM_026565, intron 8 of 8)	35750	Satl1	Closing
chr7	138375623	138376100	3.22171	2.00667	8.75854e-08	2.04485e-05	intron (NM_183289, intron 3 of 11)	21869	Tcerg1l	Opening
chr6	135228300	135228825	3.59525	-1.62662	8.85573e-08	2.0611e-05	exon (NM_028982, exon 10 of 13)	19322	Gsg1	Closing
chr3	57512175	57512841	2.91278	2.10533	9.13368e-08	2.11918e-05	intron (NM_133784, intron 2 of 6)	63368	Wwtr1	Opening
chr5	150465081	150465582	4.19095	1.58692	9.37045e-08	2.16739e-05	intron (NM_172887, intron 51 of 60)	36888	Gm5	Opening
chr5	71700680	71701474	4.64783	1.15841	9.4086e-08	2.1695e-05	intron (NM_008069, intron 3 of 8)	1061	Gabrb1	Opening
chr2	44628760	44629211	2.76052	2.24899	9.5902e-08	2.20072e-05	intron (NM_172662, intron 6 of 10)	232637	Gtdc1	Opening
chr6	53728325	53728723	3.15282	1.86284	9.60294e-08	2.20072e-05	Intergenic	92301	Tril	Opening
chr10	74148015	74148363	2.20713	6.83028	1.01925e-07	2.3287e-05	intron (NM_023115, intron 4 of 33)	326322	Pcdh15	Opening
chr1	118727161	118727538	2.51938	-2.51214	1.03115e-07	2.34869e-05	Intergenic	99404	Tfcp2l1	Closing
chr10	30627511	30627931	4.21863	1.44378	1.0393e-07	2.36006e-05	Intergenic	-9355	Hint3	Opening
chr13	105048661	105049141	4.87237	-1.03891	1.05303e-07	2.38401e-05	intron (NM_029879, intron 2 of 5)	6029	Rgs7bp	Closing
chr16	84590850	84591493	3.10673	1.99483	1.17691e-07	2.64045e-05	Intergenic	-88618	4930529L06Rik	Opening
chr6	11948190	11948722	3.09741	1.99889	1.17497e-07	2.64045e-05	intron (NM_029404, intron 4 of 16)	22575	Phf14	Opening
chr6	139597549	139598036	2.43903	2.64523	1.17525e-07	2.64045e-05	Intergenic	-95883	Rergl	Opening
chr9	25075919	25076385	4.20115	1.36635	1.19582e-07	2.67485e-05	Intergenic	75629	Herpud2	Opening
chr9	102726143	102726639	4.59386	1.13439	1.22232e-07	2.72595e-05	intron (NM_019764, intron 5 of 9)	8587	Amotl2	Opening
chr2	94427459	94427844	2.63417	2.34591	1.22932e-07	2.73341e-05	intron (NM_007466, intron 3 of 13)	10535	Api5	Opening
chr14	99265788	99266315	5.15911	-0.915661	1.27363e-07	2.82352e-05	Intergenic	-32640	Klf5	Closing
chr2	173335758	173336441	4.45335	-1.17838	1.29707e-07	2.86698e-05	Intergenic	-59566	Pmepa1	Closing
chr10	119154799	119155225	2.83684	-2.08398	1.30331e-07	2.87228e-05	Intergenic	62107	1700064J06Rik	Closing
chr11	73047475	73048462	5.59369	-0.851245	1.30779e-07	2.87368e-05	exon (NM_025818, exon 1 of 13)	101	1200014J11Rik	Closing
chr3	140738804	140739390	3.95023	1.50675	1.32437e-07	2.90158e-05	Intergenic	473258	Pdha2	Opening
chr8	40272309	40272756	2.78364	2.31555	1.35514e-07	2.96031e-05	Intergenic	14421	Fgf20	Opening
chr17	29859705	29860368	5.04264	-0.950648	1.36382e-07	2.97058e-05	intron (NM_001081160, intron 1 of 15)	27846	Mdga1	Closing
chr2	21513710	21514064	2.35744	2.75333	1.36866e-07	2.97246e-05	intron (NM_001004761, intron 2 of 10)	146320	Gpr158	Opening
chr18	12524335	12524708	2.34822	2.79339	1.38877e-07	3.00738e-05	exon (NM_010680, exon 45 of 75)	-119012	Ttc39c	Opening
chr1	36273272	36273782	5.49019	-0.823122	1.4304e-07	3.08293e-05	promoter-TSS (NM_153408)	-102	Neurl3	Closing
chr10	56298086	56298375	2.11878	3.72142	1.43191e-07	3.08293e-05	Intergenic	-69541	Tbc1d32	Opening
chr10	28074457	28075090	5.7457	0.817289	1.47123e-07	3.1545e-05	promoter-TSS (NM_008983)	-47	Ptprk	Opening
chrX	68494926	68495523	2.47784	2.75766	1.47359e-07	3.1545e-05	Intergenic	183175	Fmr1os	Opening
chr13	95891865	95892786	6.13224	-0.719874	1.53302e-07	3.27082e-05	promoter-TSS (NM_027711)	-403	Iqgap2	Closing
chr8	61258513	61259259	4.23528	1.4415	1.53668e-07	3.27082e-05	intron (NM_021506, intron 2 of 11)	29986	1700001D01Rik	Opening
chr4	135679276	135679804	4.50428	-1.35092	1.54178e-07	3.27233e-05	Intergenic	-6917	Ifnlr1	Closing
chr2	110172382	110172869	2.65878	2.42357	1.56267e-07	3.30728e-05	Intergenic	-122146	Ccdc34os	Opening
chr3	58747876	58748368	3.85736	-1.4871	1.5722e-07	3.31806e-05	intron (NR_045167, intron 5 of 7)	55533	4930593A02Rik	Closing
chr2	16312444	16312935	3.03035	2.01113	1.59582e-07	3.35841e-05	Intergenic	-43615	Plxdc2	Opening
chr4	21299761	21300323	1.88664	3.92488	1.64709e-07	3.45657e-05	Intergenic	385921	Prdm13	Opening
chr14	32073192	32073630	3.78462	-1.61487	1.65607e-07	3.46569e-05	Intergenic	11875	Dph3	Closing
chr10	7976422	7976832	3.32357	-1.71588	1.69166e-07	3.53028e-05	Intergenic	-20504	Tab2	Closing
chr2	148184753	148185203	2.9016	2.1121	1.70531e-07	3.54886e-05	Intergenic	-138009	Foxa2	Opening
chr10	86877113	86877422	2.54918	2.72676	1.73638e-07	3.60347e-05	intron (NM_138673, intron 45 of 68)	98262	Nt5dc3	Opening
chr8	72757466	72757695	2.56182	2.54778	1.75388e-07	3.6297e-05	exon (NM_009188, exon 19 of 19)	-4300	F2rl3	Opening
chr1	63517781	63518223	2.01886	3.64998	1.78667e-07	3.68734e-05	intron (NM_011780, intron 4 of 25)	72098	Adam23	Opening
chr12	100986558	100987035	3.38154	-1.67539	1.85117e-07	3.80995e-05	intron (NM_026681, intron 3 of 29)	34972	Mir1190	Closing
chr10	109684422	109685001	3.505	1.72718	1.88144e-07	3.8616e-05	intron (NM_001081035, intron 38 of 38)	315508	Nav3	Opening
chr14	104900984	104901798	5.78269	0.862355	1.93532e-07	3.96131e-05	intron (NR_015593, intron 3 of 5)	213285	Gm17066	Opening
chr12	82225754	82226293	4.57836	-1.18422	1.96622e-07	4.01357e-05	intron (NM_001167983, intron 1 of 23)	56007	Sipa1l1	Closing
chr3	146421757	146422179	4.01338	-1.47044	2.03337e-07	4.13933e-05	intron (NM_138744, intron 4 of 13)	17326	Ssx2ip	Closing
chr5	91278507	91278778	2.39285	-2.6054	2.04521e-07	4.15211e-05	intron (NR_040428, intron 3 of 5)	4434	Gm19619	Closing
chrX	70184401	70185025	3.31652	1.80358	2.05652e-07	4.16375e-05	Intergenic	-41125	1700111N16Rik	Opening
chr6	22474507	22475059	3.9898	-1.39663	2.07456e-07	4.18894e-05	Intergenic	-118702	Fam3c	Closing
chr5	120185972	120186440	2.63155	2.40424	2.14449e-07	4.31846e-05	intron (NM_028762, intron 22 of 23)	-46943	Gm10390	Opening
chr16	10286428	10287062	4.90249	1.07732	2.23111e-07	4.48082e-05	intron (NM_007929, intron 3 of 4)	27223	Emp2	Opening
chr17	88123676	88124037	2.79268	-2.06554	2.25261e-07	4.51187e-05	Intergenic	-1656	Gm4832	Closing
chr18	23868156	23868775	2.90417	2.11988	2.26205e-07	4.51865e-05	intron (NM_153058, intron 4 of 6)	64495	Mapre2	Opening
chr10	106585126	106586014	3.37142	1.76234	2.29516e-07	4.5604e-05	intron (NR_131027, intron 2 of 3)	15485	4930532I03Rik	Opening
chr14	33185031	33185766	4.76036	-1.01007	2.29368e-07	4.5604e-05	promoter-TSS (NM_001146022)	-332	Wdfy4	Closing
chr4	129024780	129025291	5.02514	-0.958775	2.30618e-07	4.57015e-05	Intergenic	31811	Ak2	Closing
chr4	149965808	149966211	3.02901	1.96	2.42747e-07	4.79778e-05	Intergenic	-11003	Spsb1	Opening
chr1	74594308	74594917	4.20135	1.44122	2.44549e-07	4.82065e-05	exon (NM_001305230, exon 9 of 10)	6323	Bcs1l	Opening
chr2	122771012	122771453	3.79411	1.54227	2.45955e-07	4.8356e-05	promoter-TSS (NR_027888)	-481	Sqrdl	Opening
chr14	116044634	116045028	2.76659	2.32079	2.48013e-07	4.86028e-05	intron (NM_175500, intron 7 of 7)	-635279	4930505G20Rik	Opening
chr4	46614672	46615076	4.13607	-1.23553	2.48511e-07	4.86028e-05	intron (NM_198664, intron 8 of 12)	-12945	Coro2a	Closing
chr19	4300247	4300719	4.77888	-1.09958	2.55003e-07	4.97422e-05	intron (NM_001290818, intron 1 of 20)	5739	Adrbk1	Closing
chr2	31442525	31442895	2.91861	-1.96637	2.60905e-07	5.07609e-05	Intergenic	-27560	Ass1	Closing
chr9	75064693	75065182	3.45122	1.65962	2.62239e-07	5.08879e-05	Intergenic	-6269	Myo5a	Opening
chr8	92846618	92847111	4.59556	-1.08949	2.66551e-07	5.15907e-05	intron (NM_008610, intron 11 of 12)	-8486	Lpcat2	Closing
chr14	105588672	105589078	2.86473	2.37004	2.71922e-07	5.24943e-05	promoter-TSS (NR_102319)	-674	9330188P03Rik	Opening
chr13	52505754	52506117	3.35066	-1.62985	2.77112e-07	5.33583e-05	exon (NM_001024474, exon 2 of 2)	24901	Diras2	Closing
chr7	119441742	119442378	3.72568	1.47821	2.78318e-07	5.34527e-05	TTS (NM_025989)	17212	Gp2	Opening
chr4	148313605	148314077	2.5324	2.5327	2.79342e-07	5.35118e-05	Intergenic	-25876	Ptchd2	Opening
chr14	55062576	55063122	3.92662	-1.32447	2.8403e-07	5.42708e-05	exon (NM_001039198, exon 10 of 10)	-10242	Zfhx2os	Closing
chr5	141013385	141013812	2.77666	2.27561	2.885e-07	5.49842e-05	Intergenic	-13002	Card11	Opening
chr17	88790580	88791066	4.408	1.15713	2.90298e-07	5.51862e-05	intron (NM_013582, intron 1 of 10)	1153	Lhcgr	Opening
chr17	5975298	5976036	4.1241	-1.25153	2.9855e-07	5.66109e-05	promoter-TSS (NM_001113351)	81	Synj2	Closing
chr15	58171376	58171680	3.03982	-1.82086	3.04845e-07	5.76581e-05	Intergenic	30092	Wdyhv1	Closing
chr11	70613724	70614037	1.98967	3.61488	3.10886e-07	5.86523e-05	exon (NM_001045959, exon 32 of 32)	-2014	4930544D05Rik	Opening
chr10	75137176	75137627	4.84367	-1.08805	3.18026e-07	5.98483e-05	intron (NM_001081412, intron 5 of 22)	-74672	Specc1l	Closing
chr13	11627486	11627808	2.50152	2.61813	3.23643e-07	6.07523e-05	intron (NM_023868, intron 80 of 104)	105595	Zp4-ps	Opening
chr8	66772674	66773046	2.4049	2.84408	3.27718e-07	6.1363e-05	Intergenic	75438	Npy1r	Opening
chr4	119467735	119468150	4.17177	1.2447	3.37275e-07	6.29946e-05	exon (NM_177572, exon 5 of 5)	24656	Rimkla	Opening
chr7	47712991	47713388	1.30054	6.76677	3.40061e-07	6.33566e-05	Intergenic	-111817	Mrgpra3	Opening
chr6	82419156	82419514	2.8344	2.2207	3.49553e-07	6.49629e-05	intron (NM_009313, intron 2 of 5)	16860	Tacr1	Opening
chr16	6321249	6321661	2.53086	3.0631	3.52395e-07	6.50155e-05	intron (NM_021477, intron 2 of 16)	345868	1700123O21Rik	Opening
chr18	66478044	66478519	3.55931	-1.57755	3.52447e-07	6.50155e-05	Intergenic	19677	Pmaip1	Closing
chr6	142915453	142915946	4.16781	-1.22284	3.50845e-07	6.50155e-05	intron (NM_011374, intron 1 of 4)	48753	St8sia1	Closing
chr8	10760790	10761217	2.59009	-2.59309	3.59536e-07	6.616e-05	Intergenic	121451	B930025P03Rik	Closing
chr14	43089141	43089850	2.94008	2.00171	3.63542e-07	6.67327e-05	Intergenic	-73919	Gm10377	Opening
chr13	90009791	90010156	4.30785	1.43125	3.73352e-07	6.83655e-05	intron (NM_028012, intron 3 of 7)	79635	Xrcc4	Opening
chr15	66507766	66508420	5.38532	-0.908902	3.74971e-07	6.84941e-05	Intergenic	-7183	Lrrc6	Closing
chr17	52565735	52566157	3.2058	1.77953	3.77768e-07	6.88368e-05	Intergenic	-36763	Kcnh8	Opening
chr8	95289060	95289524	3.82537	-1.51848	3.80268e-07	6.91237e-05	intron (NM_001195413, intron 12 of 32)	17293	Cngb1	Closing
chr8	103433550	103433944	2.59013	2.52526	3.91465e-07	7.09863e-05	Intergenic	-86213	1600027J07Rik	Opening
chr5	140772302	140772633	2.49898	-2.35235	3.94253e-07	7.13187e-05	intron (NM_010302, intron 2 of 3)	48340	Amz1	Closing
chr12	35462647	35462990	3.1263	1.9822	3.96516e-07	7.15548e-05	Intergenic	72171	Ahr	Opening
chr6	95552261	95552981	3.54405	-1.73387	4.0096e-07	7.21824e-05	intron (NM_011507, intron 9 of 10)	166225	Suclg2	Closing
chr16	84023422	84023732	1.8095	4.12072	4.1441e-07	7.44245e-05	Intergenic	-347566	4930553E22Rik	Opening
chr10	79936821	79937601	5.99034	-0.734635	4.15867e-07	7.44843e-05	intron (NM_007880, intron 3 of 8)	9870	Arid3a	Closing
chr10	107341007	107341320	1.26396	6.72085	4.16737e-07	7.44843e-05	intron (NM_001039354, intron 2 of 5)	68769	Lin7a	Opening
chr12	3855691	3856498	6.51829	-0.659616	4.19302e-07	7.47638e-05	intron (NM_007872, intron 3 of 22)	6150	Dnmt3aos	Closing
chr7	35729578	35730051	3.6986	1.59137	4.2339e-07	7.5313e-05	intron (NM_178704, intron 3 of 18)	24640	Dpy19l3	Opening
chr10	46747669	46747962	2.09843	3.20724	4.24632e-07	7.53546e-05	Intergenic	503066	Snord14c	Opening
chr2	110302547	110303061	4.06942	1.38723	4.37048e-07	7.73741e-05	intron (NM_130452, intron 2 of 6)	2921	Bbox1	Opening
chr11	50964943	50965307	3.30432	-1.63747	4.41636e-07	7.78175e-05	Intergenic	-3895	Olfr1378	Closing
chr8	88297990	88298325	3.53145	-1.54412	4.41074e-07	7.78175e-05	intron (NM_007406, intron 3 of 27)	3953	Adcy7	Closing
chr8	57576068	57576687	6.2789	-0.719555	4.48663e-07	7.88696e-05	intron (NM_144731, intron 2 of 11)	64534	Hmgb2	Closing
chr2	79179747	79180351	2.11547	-2.65599	4.5276e-07	7.94031e-05	Intergenic	-75377	Itga4	Closing
chr16	63102394	63102705	3.32472	1.99031	4.5477e-07	7.95687e-05	Intergenic	248215	Pros1	Opening
chr18	24948127	24948552	3.10889	2.14729	4.67122e-07	8.1539e-05	intron (NM_175276, intron 5 of 26)	217626	Tpgs2	Opening
chr2	170829174	170829522	3.32619	1.6336	4.71121e-07	8.16646e-05	intron (NM_029761, intron 2 of 7)	97541	Dok5	Opening
chr6	140466170	140466719	4.99835	1.1309	4.71053e-07	8.16646e-05	intron (NM_144920, intron 3 of 30)	42345	Plekha5	Opening
chr6	143064076	143064482	3.21594	-1.69509	4.71081e-07	8.16646e-05	intron (NM_029897, intron 9 of 24)	35873	C2cd5	Closing
chr7	63462299	63462813	2.54383	2.59522	4.72826e-07	8.17705e-05	intron (NM_130880, intron 1 of 13)	17784	Otud7a	Opening
chr1	79932448	79933089	3.62639	1.88638	4.76257e-07	8.21736e-05	Intergenic	-74103	Serpine2	Opening
chr1	167551397	167552132	4.7251	-1.00391	4.78239e-07	8.23255e-05	Intergenic	-46598	Rxrg	Closing
chr12	86833725	86834148	4.67679	-1.04326	4.80613e-07	8.25438e-05	Intergenic	50878	Irf2bpl	Closing
chr1	125241656	125242003	2.3135	-2.59782	4.94757e-07	8.45842e-05	Intergenic	193898	Actr3	Closing
chr12	104061957	104062237	2.52435	-2.17542	4.94642e-07	8.45842e-05	Intergenic	-15862	Serpina4-ps1	Closing
chr15	12867256	12867752	4.72554	1.01589	4.9635e-07	8.46628e-05	intron (NM_026799, intron 14 of 34)	42689	Drosha	Opening
chr14	118658254	118658635	4.13885	-1.17881	5.03728e-07	8.57255e-05	intron (NM_001163675, intron 3 of 30)	18487	Abcc4	Closing
chr7	140134126	140134353	3.63862	-1.42702	5.31861e-07	9.03076e-05	TTS (NM_153783)	-3325	Mtg1	Closing
chr12	73444977	73445197	2.6042	-2.1375	5.40106e-07	9.14241e-05	Intergenic	-35524	D830013O20Rik	Closing
chr4	82702710	82703138	2.60398	-2.33421	5.42108e-07	9.14241e-05	Intergenic	156737	Zdhhc21	Closing
chr5	37066981	37067599	5.13958	-0.908721	5.41303e-07	9.14241e-05	intron (NM_178394, intron 1 of 12)	16433	Jakmip1	Closing
chr1	64560127	64560568	2.73678	2.18095	5.45207e-07	9.17396e-05	intron (NM_009952, intron 4 of 8)	27543	Creb1	Opening
chr4	138635687	138636187	3.55169	1.66173	5.48507e-07	9.20875e-05	Intergenic	-11945	Vwa5b1	Opening
chr4	66025310	66025944	4.0224	1.41052	5.57095e-07	9.33196e-05	intron (NM_207109, intron 5 of 22)	378856	Astn2	Opening
chr2	116942298	116942770	3.70185	1.47144	5.61156e-07	9.37896e-05	Intergenic	42382	D330050G23Rik	Opening
chr17	83148305	83148790	3.4046	1.76662	5.63781e-07	9.4018e-05	Intergenic	-66736	Pkdcc	Opening
chr12	8844773	8845145	4.43251	-1.11829	5.68042e-07	9.45177e-05	Intergenic	73563	Sdc1	Closing
chr19	6334613	6335214	5.46702	-0.821709	5.71444e-07	9.48724e-05	promoter-TSS (NM_001168488)	-66	Men1	Closing
chr17	52268756	52269184	2.42901	2.88953	5.74319e-07	9.51384e-05	Intergenic	-333739	Kcnh8	Opening
chr18	50139276	50139795	3.06319	2.16918	5.8958e-07	9.72351e-05	exon (NM_008292, exon 3 of 24)	11334	Hsd17b4	Opening
chr2	129903440	129904069	3.40468	-1.61912	5.89461e-07	9.72351e-05	Intergenic	-102295	4932416H05Rik	Closing
chr4	57199011	57199320	1.75398	-3.42112	6.04006e-07	9.93729e-05	intron (NM_011207, intron 22 of 25)	27094	Gm12530	Closing
chr6	65162642	65163002	2.15597	2.79801	6.05202e-07	9.93729e-05	Intergenic	-18092	Hpgds	Opening
chr2	74152884	74153363	2.83748	1.97646	6.13266e-07	0.000100476	Intergenic	154594	4930441J16Rik	Opening
chr5	148820400	148820834	3.38288	-1.70153	6.29866e-07	0.00010297	Intergenic	42654	4930505K14Rik	Closing
chr4	142079793	142080257	3.6427	-1.46856	6.32739e-07	0.000103214	intron (NM_145402, intron 1 of 2)	-4273	Tmem51os1	Closing
chr19	41328785	41329064	2.58608	-2.61432	6.39075e-07	0.000103794	intron (NM_031376, intron 4 of 16)	56146	Pik3ap1	Closing
chr7	25632524	25633152	4.92691	-0.981854	6.37914e-07	0.000103794	intron (NM_007533, intron 5 of 8)	5214	B3gnt8	Closing
chr4	151006005	151006419	2.36563	-2.64438	6.46148e-07	0.000104715	intron (NM_011067, intron 20 of 20)	9115	Uts2	Closing
chr14	105922852	105923262	4.01219	-1.24588	6.52505e-07	0.000105379	Intergenic	-26238	Spry2	Closing
chr3	25143591	25144432	5.07147	0.997706	6.53064e-07	0.000105379	Intergenic	1009296	Nlgn1	Opening
chr3	58448229	58448563	1.96187	-3.09339	6.54521e-07	0.000105386	intron (NM_001081229, intron 2 of 3)	32707	Tsc22d2	Closing
chr16	28051731	28052102	2.0181	3.37783	6.60942e-07	0.000106191	Intergenic	201986	Gm10823	Opening
chr18	5397423	5397733	2.62657	-2.46257	6.64379e-07	0.000106515	Intergenic	-63139	Zfp438	Closing
chr5	4853517	4853946	2.16394	2.92823	6.78496e-07	0.000108545	intron (NM_011074, intron 14 of 14)	-95515	Fzd1	Opening
chr8	9402505	9402805	1.92399	3.5214	6.89197e-07	0.000110021	intron (NM_173446, intron 1 of 2)	257986	4930453L07Rik	Opening
chr7	141046939	141047461	3.86368	-1.34626	6.97801e-07	0.000111157	Intergenic	-14074	B4galnt4	Closing
chr16	89973043	89973593	4.10699	-1.21232	7.05499e-07	0.000112144	intron (NM_001145886, intron 1 of 27)	1381	Tiam1	Closing
chr11	104361764	104362098	2.47524	-2.44205	7.08738e-07	0.000112182	intron (NM_001081045, intron 4 of 13)	80360	Kansl1	Closing
chr5	35670259	35670779	3.81618	-1.53542	7.07916e-07	0.000112182	intron (NM_030127, intron 2 of 8)	9261	Htra3	Closing
chr14	16714406	16714763	2.19513	3.0921	7.15465e-07	0.000113007	intron (NM_001289760, intron 2 of 9)	-139108	Rarb	Opening
chr4	102944279	102944729	3.59428	-1.53566	7.22683e-07	0.000113906	intron (NM_001285859, intron 17 of 23)	-41875	Tctex1d1	Closing
chr10	122815093	122815532	4.71546	-0.99201	7.24426e-07	0.000113941	intron (NM_176919, intron 4 of 8)	135997	Mir8104	Closing
chr10	115518840	115519279	3.95253	1.34367	7.3621e-07	0.000115551	intron (NM_010195, intron 2 of 17)	-50927	A930009A15Rik	Opening
chr6	67475611	67475969	1.77801	3.79299	7.37925e-07	0.000115577	intron (NM_144548, intron 4 of 10)	16065	Il23r	Opening
chr6	99241643	99241983	2.82478	-1.87655	7.54164e-07	0.000117874	intron (NM_053202, intron 3 of 18)	24702	Foxp1	Closing
chr16	31598416	31599162	3.2298	1.94674	7.61414e-07	0.000118758	Intergenic	-64654	Dlg1	Opening
chr7	119620365	119620693	1.79746	3.87368	7.72268e-07	0.0001202	intron (NM_054094, intron 1 of 13)	2701	Acsm1	Opening
chr7	106236616	106237086	3.46158	1.54084	7.7892e-07	0.000120984	Intergenic	-21511	Gvin1	Opening
chr10	53503147	53503836	5.51325	1.0256	7.87044e-07	0.000121739	exon (NR_037973, exon 4 of 4)	15498	Gm20597	Opening
chr4	151818475	151818821	2.04111	-2.75373	7.86617e-07	0.000121739	intron (NM_001195565, intron 3 of 3)	43120	Camta1	Closing
chr12	95940485	95940966	4.47962	1.18693	7.89878e-07	0.000121925	Intergenic	106497	1700019M22Rik	Opening
chr14	57692729	57693095	2.62566	-2.22052	8.09494e-07	0.000124696	intron (NM_015771, intron 7 of 7)	-27956	Xpo4	Closing
chr4	10974458	10974858	3.36026	-1.7224	8.20564e-07	0.000126141	Intergenic	32961	Plekhf2	Closing
chr7	19831824	19832266	4.04611	1.35992	8.31982e-07	0.000127372	Intergenic	-9290	Bcl3	Opening
chr7	47740116	47740544	2.68832	2.17912	8.30376e-07	0.000127372	Intergenic	-138958	Mrgpra3	Opening
chr17	63683943	63684502	4.1499	1.49488	8.45494e-07	0.000129176	Intergenic	-179759	Fer	Opening
chr17	22784502	22784965	3.45313	1.73524	8.54277e-07	0.000130251	intron (NR_030709, intron 3 of 4)	33014	Gm16386	Opening
chr15	52355647	52356091	2.1401	2.87642	8.6118e-07	0.000131036	Intergenic	60316	Slc30a8	Opening
chr2	6378771	6379160	4.9039	-0.960395	8.73342e-07	0.000132617	intron (NM_181399, intron 1 of 13)	26229	Usp6nl	Closing
chr16	70725355	70725983	3.83706	1.36637	8.84127e-07	0.000133711	Intergenic	109244	D16Ertd519e	Opening
chr8	18912149	18912600	4.39422	1.10104	8.83551e-07	0.000133711	Intergenic	38497	Xkr5	Opening
chr11	75572892	75573612	5.03247	-0.963009	9.12653e-07	0.000137746	exon (NM_001199283, exon 14 of 14)	-14856	Pitpna	Closing
chr17	45828441	45828797	2.72136	-2.238	9.27364e-07	0.000139684	Intergenic	-94775	1600014C23Rik	Closing
chr18	19911254	19911532	2.61492	2.45085	9.30165e-07	0.000139824	Intergenic	90704	Dsc3	Opening
chr4	134496622	134497136	5.00821	-1.01699	9.3737e-07	0.000140624	promoter-TSS (NM_001285849)	118	Paqr7	Closing
chr10	121150551	121151081	4.36656	1.12259	9.41547e-07	0.000140964	Intergenic	116812	Wif1	Opening
chr7	63816013	63816996	6.86161	-0.682679	9.43409e-07	0.000140964	Intergenic	-100353	E030018B13Rik	Closing
chr5	112287405	112287585	1.84189	-3.06935	9.48517e-07	0.000141445	intron (NM_009419, intron 1 of 6)	10788	Tpst2	Closing
chr10	102916820	102917234	2.33742	2.67024	9.53496e-07	0.000141622	Intergenic	111750	Alx1	Opening
chr14	120611273	120611604	2.60726	-2.09357	9.51795e-07	0.000141622	Intergenic	132977	Rap2a	Closing
chr10	21855174	21855678	4.34563	1.207	9.61901e-07	0.000142304	Intergenic	-26758	Sgk1	Opening
chr8	45880488	45880882	3.52805	-1.45469	9.61705e-07	0.000142304	Intergenic	-4800	Pdlim3	Closing
chr9	34712166	34712491	1.83488	3.45899	9.84673e-07	0.000145385	intron (NM_001190912, intron 1 of 15)	223597	Kirrel3	Opening
chr5	53402575	53402995	2.11049	-2.57003	9.93979e-07	0.00014647	Intergenic	135679	Smim20	Closing
chr4	14327118	14327576	3.46854	1.70025	1.00463e-06	0.000147625	Intergenic	-36038	Gm2560	Opening
chr5	118404455	118404738	1.54205	-4.43956	1.00577e-06	0.000147625	Intergenic	-156123	Med13l	Closing
chr14	65345560	65345794	3.20571	-1.70529	1.01138e-06	0.000148158	Intergenic	-12999	Zfp395	Closing
chrX	106136028	106136332	1.88074	-3.00436	1.02638e-06	0.00015006	Intergenic	-7095	Tlr13	Closing
chr3	105521171	105521652	3.57828	1.52932	1.02866e-06	0.0001501	intron (NM_019931, intron 1 of 6)	62595	Kcnd3	Opening
chr6	82084186	82084735	5.71582	0.839729	1.03373e-06	0.000150546	intron (NM_145570, intron 2 of 2)	42832	Eva1a	Opening
chr17	23675689	23676246	5.14582	-0.928703	1.04159e-06	0.000151395	TTS (NM_181821)	1482	Tnfrsf12a	Closing
chr9	14365473	14365907	3.60081	-1.42835	1.0474e-06	0.000151944	intron (NM_028013, intron 1 of 1)	15552	Endod1	Closing
chr3	26531456	26531869	2.35961	2.70143	1.0508e-06	0.000152142	Intergenic	-105969	Spata16	Opening
chr9	110676518	110677155	5.92194	-0.893772	1.06142e-06	0.000153382	intron (NM_028312, intron 1 of 6)	20333	Ccdc12	Closing
chr16	93778250	93778663	2.36007	-2.58868	1.09782e-06	0.000158336	intron (NM_027293, intron 23 of 36)	-53665	Morc3	Closing
chr11	62004967	62005811	4.57423	-1.06545	1.10589e-06	0.000159193	intron (NM_001281818, intron 1 of 14)	48626	Specc1	Closing
chr19	8019725	8020382	5.80587	-0.727274	1.12607e-06	0.000161476	Intergenic	-54026	Slc22a27	Closing
chr8	88288741	88289237	4.34527	-1.11283	1.12454e-06	0.000161476	promoter-TSS (NM_001037723)	-77	Adcy7	Closing
chr7	47409563	47409989	3.16901	1.8902	1.12836e-06	0.000161494	Intergenic	42363	Mrgpra2a	Opening
chr3	156131551	156132083	2.90185	2.042	1.14647e-06	0.000163772	Intergenic	155463	9330178D15Rik	Opening
chr17	86300742	86301701	5.2865	-0.919379	1.16631e-06	0.000166288	intron (NM_011104, intron 1 of 14)	-14043	2010106C02Rik	Closing
chr1	98545295	98545766	3.65438	1.57521	1.17897e-06	0.000167496	Intergenic	124406	Slco6d1	Opening
chr11	90224922	90225515	2.881	-1.98804	1.17927e-06	0.000167496	Intergenic	-24258	Mmd	Closing
chr5	104979104	104979573	4.4778	-1.08992	1.21017e-06	0.000171559	intron (NM_030239, intron 1 of 15)	3379	Abcg3	Closing
chr10	79778091	79778356	3.98104	-1.49337	1.2224e-06	0.000172965	intron (NM_031380, intron 1 of 4)	949	Fstl3	Closing
chr4	21712125	21712588	4.03627	-1.26557	1.23552e-06	0.000174491	Intergenic	-15345	Ccnc	Closing
chr3	137957804	137958227	3.87288	-1.31798	1.27645e-06	0.000179931	intron (NM_011932, intron 3 of 8)	23534	Dapp1	Closing
chr8	78717200	78717526	2.11523	-2.84217	1.27892e-06	0.00017994	intron (NM_029736, intron 10 of 11)	103789	Lsm6	Closing
chr8	10153625	10154363	2.99806	1.80953	1.28454e-06	0.000180391	promoter-TSS (NM_001081397)	71	Myo16	Opening
chr17	64397346	64397952	4.16336	1.34316	1.29731e-06	0.000181843	Intergenic	-43157	Mir6420	Opening
chr10	10287460	10287806	2.19594	-2.50037	1.30935e-06	0.000183186	Intergenic	184681	Adgb	Closing
chr14	13001131	13001557	2.01095	2.87183	1.31633e-06	0.000183476	Intergenic	-178265	Cadps	Opening
chr8	93332515	93333051	2.75937	1.99739	1.31577e-06	0.000183476	intron (NM_021456, intron 3 of 13)	4426	Ces1g	Opening
chr17	44083259	44083464	2.16369	2.8648	1.3279e-06	0.000184743	intron (NM_032003, intron 3 of 3)	4513	Enpp5	Opening
chr4	117478032	117478498	3.76835	-1.49579	1.33219e-06	0.000184996	intron (NM_025739, intron 2 of 14)	18650	Rnf220	Closing
chr1	13851086	13851785	3.24702	1.9761	1.33797e-06	0.000185134	Intergenic	-64506	Gm5523	Opening
chr18	60273119	60273646	3.57194	1.55142	1.33814e-06	0.000185134	promoter-TSS (NM_001034859)	-115	Gm4841	Opening
chr2	147665021	147665366	2.25906	2.47179	1.35217e-06	0.000186729	Intergenic	-45500	A530006G24Rik	Opening
chr13	98902506	98902933	3.13061	-1.70991	1.358e-06	0.000187188	intron (NM_178716, intron 1 of 23)	-11677	Tnpo1	Closing
chr1	23555927	23557254	3.68567	-1.52751	1.37475e-06	0.000189149	Intergenic	-173415	Ogfrl1	Closing
chr5	33920851	33921348	3.54271	-1.6651	1.37941e-06	0.000189441	intron (NM_011914, intron 2 of 10)	15159	Nelfa	Closing
chr6	94683746	94684078	3.20765	-1.58091	1.39243e-06	0.000190878	intron (NM_008377, intron 1 of 18)	16233	Lrig1	Closing
chr14	49782952	49783714	5.20137	0.993393	1.434e-06	0.000195176	promoter-TSS (NM_026142)	34	3632451O06Rik	Opening
chr7	116529826	116530198	3.29851	-1.58129	1.43357e-06	0.000195176	intron (NM_001130479, intron 10 of 13)	25643	Nucb2	Closing
chr8	25068046	25068502	3.31914	-1.66627	1.43423e-06	0.000195176	intron (NM_031257, intron 3 of 11)	-29312	Htra4	Closing
chr8	88279632	88280001	3.179	-1.72993	1.42937e-06	0.000195176	intron (NM_007406, intron 1 of 27)	-3176	Adcy7	Closing
chr12	91734519	91735107	4.69786	1.10369	1.43747e-06	0.00019526	intron (NM_175367, intron 3 of 6)	51623	Ston2	Opening
chr2	147927817	147928551	3.83478	1.51046	1.46021e-06	0.000197631	Intergenic	117280	Foxa2	Opening
chr3	42110995	42111453	2.44418	2.54428	1.45811e-06	0.000197631	Intergenic	368606	D3Ertd751e	Opening
chr3	154692151	154692566	3.07299	1.86608	1.49178e-06	0.000201538	Intergenic	-18775	Erich3	Opening
chr5	15506941	15507441	4.3214	1.1788	1.50225e-06	0.000202587	Intergenic	-111908	Speer4d	Opening
chr10	96181345	96181859	4.16129	1.15391	1.51451e-06	0.000203728	Intergenic	-44605	4930459C07Rik	Opening
chr2	36272476	36272888	2.80263	-2.00728	1.51617e-06	0.000203728	Intergenic	42256	Ptgs1	Closing
chr5	115491875	115492246	3.66434	-1.43162	1.51895e-06	0.000203735	Intergenic	-7576	Sirt4	Closing
chr11	36384533	36384675	1.09274	6.51552	1.52528e-06	0.000204218	intron (NM_011856, intron 3 of 28)	-404515	Wwc1	Opening
chr8	31373197	31373636	2.33294	2.44701	1.55727e-06	0.000208128	intron (NR_046272, intron 1 of 3)	5667	7420700N18Rik	Opening
chr12	108193923	108194184	1.88199	3.34671	1.5686e-06	0.000209041	intron (NM_009832, intron 6 of 11)	14315	Ccnk	Opening
chr9	6239963	6240468	2.16275	2.99902	1.56969e-06	0.000209041	intron (NM_027924, intron 1 of 6)	26332	Ddi1	Opening
chr12	30372996	30373778	5.43187	0.809591	1.57458e-06	0.000209318	promoter-TSS (NM_172951)	-12	Sntg2	Opening
chr4	107906554	107906996	2.51074	2.35858	1.59237e-06	0.000211308	intron (NM_009949, intron 4 of 4)	16814	Cpt2	Opening
chr5	140739939	140740098	1.95419	-3.20804	1.61539e-06	0.000213983	intron (NM_173405, intron 2 of 7)	15891	Amz1	Closing
chr3	25679362	25679934	4.61972	1.0416	1.64125e-06	0.000217023	intron (NM_138666, intron 5 of 7)	473659	Nlgn1	Opening
chr9	61322281	61322760	3.72653	-1.41634	1.65038e-06	0.00021746	Intergenic	-28711	B930092H01Rik	Closing
chr9	63989232	63989687	2.5206	-2.43509	1.64856e-06	0.00021746	intron (NM_008542, intron 3 of 3)	32600	Smad6	Closing
chr10	25023659	25024128	3.40946	1.71339	1.69082e-06	0.000222396	Intergenic	-96423	Arg1	Opening
chr2	126340845	126341180	2.42531	2.34261	1.72659e-06	0.000226702	intron (NM_001080944, intron 24 of 27)	150541	Atp8b4	Opening
chr15	88295913	88296409	2.07688	2.82253	1.7485e-06	0.000229176	Intergenic	-18713	B230214G05Rik	Opening
chr1	140245345	140245951	3.50719	1.42614	1.76296e-06	0.000230666	promoter-TSS (NM_001081027)	-609	Kcnt2	Opening
chr9	40324228	40324632	4.40828	-1.09476	1.76998e-06	0.00023118	intron (NM_172768, intron 4 of 19)	-9042	1700110K17Rik	Closing
chr13	3837333	3837750	3.96877	-1.47967	1.79272e-06	0.000233742	promoter-TSS (NM_020036)	-216	Calm4	Closing
chr8	32304835	32305215	2.12192	2.95779	1.80885e-06	0.000235434	Intergenic	153130	Gm8179	Opening
chr1	15577690	15578168	2.14223	3.00763	1.83568e-06	0.00023841	intron (NM_001098528, intron 1 of 1)	-227717	Terf1	Opening
chr6	56373020	56373593	3.66107	1.42923	1.8381e-06	0.00023841	Intergenic	-3672	Pde1c	Opening
chr7	27332371	27332823	4.17626	1.13946	1.86471e-06	0.000241443	intron (NM_175641, intron 4 of 32)	1051	Ltbp4	Opening
chr11	52273159	52273601	3.0319	-1.81362	1.87272e-06	0.000242061	intron (NM_009331, intron 2 of 9)	9191	Tcf7	Closing
chr19	16371780	16372078	2.19176	-2.50338	1.87968e-06	0.000242264	intron (NM_008139, intron 5 of 6)	-56925	Mir496b	Closing
chrX	102042331	102042720	3.54886	1.49019	1.88078e-06	0.000242264	intron (NM_001163610, intron 1 of 7)	28782	Rgag4	Opening
chr5	12877691	12878102	2.13574	-2.4328	1.98928e-06	0.000255359	Intergenic	494730	Sema3d	Closing
chr7	47346074	47346599	4.09407	1.25197	1.9885e-06	0.000255359	intron (NM_153095, intron 1 of 1)	7904	Mrgpra1	Opening
chr10	126962290	126962879	4.14759	1.22493	2.04722e-06	0.000261897	Intergenic	-16133	Ctdsp2	Opening
chr11	20896259	20896957	4.39566	-1.05936	2.04495e-06	0.000261897	Intergenic	-65500	Lgalsl	Closing
chr3	33308250	33308740	4.18337	1.17557	2.085e-06	0.000266274	Intergenic	-165304	Pex5l	Opening
chr16	71043140	71043447	1.65685	3.92126	2.15513e-06	0.000274761	Intergenic	-87783	4931420L22Rik	Opening
chr2	127328281	127328949	6.17406	-0.649498	2.16641e-06	0.000275729	Intergenic	-7544	Dusp2	Closing
chr1	192070130	192071184	4.78689	-0.976738	2.18355e-06	0.000277385	intron (NM_011633, intron 1 of 9)	21942	Traf5	Closing
chr16	41914351	41914790	3.48184	1.50059	2.18685e-06	0.000277385	intron (NM_175548, intron 2 of 5)	381228	Lsamp	Opening
chr17	22739471	22740156	5.4807	0.744532	2.19733e-06	0.000278242	Intergenic	77934	Gm16386	Opening
chr6	133871108	133871496	3.15059	1.67293	2.24429e-06	0.000283707	Intergenic	-17635	Kap	Opening
chr10	80032910	80033436	3.64101	-1.39944	2.28141e-06	0.000286944	intron (NR_038088_1, intron 1 of 4)	6486	Polr2e	Closing
chr15	48583846	48584432	3.68281	-1.41165	2.27996e-06	0.000286944	intron (NM_001081391, intron 3 of 70)	207850	Csmd3	Closing
chr2	100733722	100734286	2.5138	2.41676	2.27977e-06	0.000286944	Intergenic	-890744	Rag2	Opening
chr10	100206489	100206992	2.82624	2.23129	2.28811e-06	0.000287302	Intergenic	-128936	Gm4312	Opening
chr1	112379859	112380341	3.50805	1.42169	2.32817e-06	0.000291353	Intergenic	-515182	Dsel	Opening
chr16	81379071	81379458	2.9056	1.92266	2.3256e-06	0.000291353	intron (NM_010954, intron 1 of 15)	178567	Ncam2	Opening
chr13	23913866	23914288	3.5195	-1.50859	2.33418e-06	0.000291616	intron (NM_177016, intron 1 of 11)	930	Slc17a4	Closing
chr12	30128496	30129083	3.25581	1.55645	2.34746e-06	0.000292786	intron (NM_009417, intron 2 of 16)	3820	Tpo	Opening
chr18	6783760	6784160	2.81486	2.03214	2.36781e-06	0.00029473	intron (NM_181070, intron 4 of 6)	18793	Rab18	Opening
chr8	57468552	57469157	3.3857	1.53125	2.37093e-06	0.00029473	intron (NM_009136, intron 1 of 2)	12931	Scrg1	Opening
chr4	32251019	32251428	4.12651	-1.35799	2.41312e-06	0.000299476	Intergenic	-166212	Bach2	Closing
chr1	72599558	72600096	2.59026	2.11416	2.42265e-06	0.00030016	intron (NM_018817, intron 8 of 16)	16576	Smarcal1	Opening
chr2	151962481	151962965	4.48561	1.12723	2.4426e-06	0.000301914	Intergenic	4894	Mir1953	Opening
chr9	75504353	75504965	2.60151	2.09556	2.44489e-06	0.000301914	intron (NM_016963, intron 9 of 9)	54998	Tmod3	Opening
chr16	17461576	17462005	2.74295	2.05027	2.47962e-06	0.000305697	intron (NM_001277231, intron 1 of 1)	9805	Crkl	Opening
chr13	24602982	24603462	5.20455	-0.839643	2.50542e-06	0.000308369	intron (NR_024599, intron 1 of 1)	1545	Gm11346	Closing
chr12	71438147	71438713	4.09649	-1.12814	2.52286e-06	0.000310005	Intergenic	-102177	4930404H11Rik	Closing
chr14	47541561	47541879	1.69826	-3.53478	2.53976e-06	0.000311569	exon (NM_172599, exon 10 of 10)	26714	Atg14	Closing
chr15	83473958	83474365	4.08661	-1.26676	2.55103e-06	0.000312438	Intergenic	-9555	Pacsin2	Closing
chr2	116998740	116999273	3.85412	-1.46809	2.56463e-06	0.000313591	Intergenic	98854	D330050G23Rik	Closing
chr3	89349756	89350513	5.41388	-0.752201	2.57531e-06	0.000314382	promoter-TSS (NM_001037722)	-124	Adam15	Closing
chr3	130436815	130437347	3.89233	1.42194	2.63216e-06	0.000320798	intron (NM_198711, intron 5 of 34)	-180367	Etnppl	Opening
chr10	25447134	25447508	2.44109	-2.16912	2.65858e-06	0.000323489	intron (NM_013511, intron 3 of 19)	38953	Epb4.1l2	Closing
chr11	118604172	118604538	2.35334	2.3337	2.68551e-06	0.000326235	intron (NM_001285436, intron 3 of 13)	127395	Engase	Opening
chr3	99113299	99113883	3.93134	3.26544	2.69081e-06	0.000326348	Intergenic	-27499	Wars2	Opening
chr16	91864651	91865112	3.34611	-1.49355	2.70227e-06	0.000327207	intron (NM_010587, intron 26 of 38)	66749	Atp5o	Closing
chr7	51723962	51724414	4.82241	0.928552	2.73603e-06	0.000330759	Intergenic	102358	Slc17a6	Opening
chr1	167230969	167231300	2.58553	-2.00675	2.74642e-06	0.000331479	intron (NM_030724, intron 4 of 6)	53993	Uck2	Closing
chr9	57718412	57718698	2.31631	2.5331	2.81164e-06	0.000338802	intron (NM_153799, intron 3 of 6)	9986	Edc3	Opening
chr13	78697922	78698435	2.52113	2.25587	2.83243e-06	0.000340758	Intergenic	-499196	Nr2f1	Opening
chr11	51644300	51644738	3.9402	-1.18179	2.86357e-06	0.000342215	exon (NM_145974, exon 4 of 5)	-6435	D930048N14Rik	Closing
chr4	95444493	95444808	1.72153	5.41898	2.85765e-06	0.000342215	Intergenic	-112857	Fggy	Opening
chr5	25006852	25007251	5.13446	-0.816937	2.8498e-06	0.000342215	intron (NM_145401, intron 3 of 15)	93591	Prkag2	Closing
chr5	136217921	136218377	3.17851	-1.70162	2.86744e-06	0.000342215	TTS (NM_001302938)	-19195	Prkrip1	Closing
chr6	56934301	56934733	3.01601	1.72138	2.86252e-06	0.000342215	Intergenic	-10585	Nt5c3	Opening
chr8	122263438	122263746	2.34973	-2.2221	2.8993e-06	0.000345465	Intergenic	-18549	Zfpm1	Closing
chrX	18461183	18461669	3.5584	1.37629	2.92218e-06	0.000347637	promoter-TSS (NM_175228)	-152	4930578C19Rik	Opening
chr15	84685494	84685707	2.48601	-2.08075	2.97367e-06	0.0003532	intron (NM_146061, intron 1 of 7)	4602	Prr5	Closing
chr11	20656732	20657208	3.18526	-1.6184	3.03753e-06	0.000359729	Intergenic	24993	Sertad2	Closing
chr13	59745490	59745997	3.82633	1.34173	3.03827e-06	0.000359729	Intergenic	12093	4930528D03Rik	Opening
chr4	149856156	149856857	4.84729	-0.952269	3.04893e-06	0.00036042	Intergenic	-82239	Slc25a33	Closing
chr4	141952101	141952596	4.79063	-0.963024	3.06302e-06	0.000361513	intron (NM_177868, intron 12 of 31)	-30644	Fhad1os1	Closing
chr3	94371638	94371977	2.63597	1.99779	3.07409e-06	0.000362248	promoter-TSS (NM_011281)	-987	Rorc	Opening
chr17	74735275	74735897	4.71834	0.98195	3.10273e-06	0.000365047	intron (NM_152817, intron 5 of 19)	17836	Ttc27	Opening
chr18	46483877	46484417	2.16572	2.62818	3.11379e-06	0.000365688	Intergenic	-18331	Mospd4	Opening
chr3	100515155	100515892	5.1576	0.884699	3.11797e-06	0.000365688	Intergenic	-26331	Fam46c	Opening
chr16	50533924	50534320	4.07595	-1.20141	3.12859e-06	0.000366143	intron (NR_040379, intron 1 of 5)	5620	G730013B05Rik	Closing
chr16	92821971	92822716	5.88332	-0.68932	3.13415e-06	0.000366143	intron (NM_001111022, intron 2 of 6)	3731	Runx1	Closing
chr3	57294637	57295522	4.93484	0.938941	3.13654e-06	0.000366143	exon (NM_008536, exon 3 of 7)	6840	Tm4sf1	Opening
chr18	33908082	33908567	5.73785	-0.750333	3.18176e-06	0.000370842	intron (NM_013512, intron 3 of 23)	98882	Epb4.1l4a	Closing
chr1	54684304	54684772	4.0316	1.2548	3.198e-06	0.000372154	intron (NM_001081433, intron 16 of 27)	-126854	Pgap1	Opening
chr13	51685549	51686076	3.02214	-1.94627	3.21895e-06	0.000373504	Intergenic	34104	Secisbp2	Closing
chr13	69052324	69052835	3.20451	1.73124	3.21961e-06	0.000373504	Intergenic	-53038	Adcy2	Opening
chr1	133549869	133550151	1.94918	-2.73905	3.24811e-06	0.000375244	Intergenic	60270	Snrpe	Closing
chr17	34218593	34219084	3.43643	1.56168	3.24967e-06	0.000375244	Intergenic	14359	Tap2	Opening
chr5	71095692	71096423	3.69144	1.494	3.24296e-06	0.000375244	promoter-TSS (NM_008066)	-208	Gabra2	Opening
chr9	57563000	57563306	3.08071	-1.75506	3.26279e-06	0.000376177	intron (NM_022813, intron 1 of 8)	2209	Scamp2	Closing
chr17	15192735	15193304	3.73017	1.31541	3.2773e-06	0.000377269	Intergenic	47764	Gm5091	Opening
chr4	3413631	3414268	4.27527	-1.26551	3.32382e-06	0.000382035	Intergenic	-123141	Mir3471-2	Closing
chr2	160700113	160700655	4.37284	1.11189	3.37663e-06	0.000387509	intron (NM_009408, intron 9 of 20)	-30926	Plcg1	Opening
chr8	41217769	41218307	4.22508	1.17635	3.39492e-06	0.00038901	Intergenic	-2882	Fgl1	Opening
chr1	191855478	191855780	2.20992	-2.39621	3.49074e-06	0.000398766	Intergenic	34156	Nek2	Closing
chr14	43168378	43169201	2.97033	1.80416	3.4885e-06	0.000398766	Intergenic	-153213	Gm10377	Opening
chr3	32845256	32845719	2.7646	2.10787	3.49797e-06	0.000398983	intron (NM_001013024, intron 2 of 20)	27861	Usp13	Opening
chr3	52954632	52955091	4.78281	1.18787	3.52251e-06	0.000401168	Intergenic	-27195	Gm20750	Opening
chr17	50189334	50189792	3.36471	1.5909	3.59501e-06	0.000408802	intron (NM_181397, intron 1 of 9)	934	Rftn1	Opening
chr11	70166244	70166777	2.95929	-1.78183	3.61414e-06	0.00040973	promoter-TSS (NM_001204252)	-113	Clec10a	Closing
chr14	44861052	44861608	4.70499	1.24212	3.61379e-06	0.00040973	Intergenic	-1955	Ptgdr	Opening
chr2	93778127	93778428	3.50302	1.50884	3.62156e-06	0.00040995	intron (NM_010163, intron 7 of 13)	44291	Ext2	Opening
chr8	36494880	36495440	3.0754	1.69562	3.63769e-06	0.000411153	intron (NM_176952, intron 1 of 3)	5969	6430573F11Rik	Opening
chr16	10192581	10193435	3.81092	1.27186	3.71794e-06	0.000419588	exon (NM_029253, exon 1 of 9)	102	Atf7ip2	Opening
chr16	14307323	14307638	1.79137	-2.89732	3.7444e-06	0.000421937	intron (NM_025345, intron 3 of 4)	9852	Fopnl	Closing
chr13	119025516	119025920	2.42975	2.33437	3.79928e-06	0.000427476	Intergenic	311019	Fgf10	Opening
chr6	102564074	102564757	5.03642	0.911274	3.83426e-06	0.000430763	Intergenic	-99748	Cntn3	Opening
chr2	30722018	30722224	2.42218	-2.09462	3.85554e-06	0.000432504	TTS (NR_037272)	911	Mir3089	Closing
chr6	82902413	82903006	5.37825	0.828208	3.91275e-06	0.000438263	Intergenic	-20856	2310069B03Rik	Opening
chr2	109750013	109750307	3.0174	1.83088	3.96919e-06	0.000443919	Intergenic	27239	Bdnf	Opening
chr11	72488810	72489318	4.38151	-1.0981	3.97925e-06	0.000444191	intron (NM_153060, intron 1 of 12)	856	Spns2	Closing
chr5	90689554	90690136	4.19452	1.18924	3.98351e-06	0.000444191	Intergenic	-49358	Rassf6	Opening
chr13	41910173	41910632	2.30766	2.40047	3.99503e-06	0.000444311	intron (NR_033545, intron 4 of 6)	44487	Gm10790	Opening
chr7	110796604	110797051	3.02017	-2.00337	3.99648e-06	0.000444311	intron (NM_009667, intron 6 of 14)	24223	Ampd3	Closing
chr18	84204116	84204518	2.43029	2.62952	4.03098e-06	0.000447481	Intergenic	116159	Zadh2	Opening
chr15	41846287	41846775	4.39863	1.11932	4.05079e-06	0.000448348	intron (NM_001130164, intron 1 of 5)	15573	Oxr1	Opening
chr4	145463617	145464378	4.40219	-1.14724	4.04496e-06	0.000448348	promoter-TSS (NR_002888)	-213	Smarca5-ps	Closing
chr8	120293442	120294253	4.1344	-1.23425	4.12912e-06	0.000456342	Intergenic	-65617	A330074K22Rik	Closing
chr10	93309578	93309965	3.89942	-1.26779	4.19137e-06	0.000461633	intron (NM_013508, intron 1 of 4)	1388	Elk3	Closing
chr18	45559121	45560089	4.52023	0.997891	4.19372e-06	0.000461633	promoter-TSS (NM_080465)	-549	Kcnn2	Opening
chr6	38320670	38320933	2.62918	-2.11779	4.19554e-06	0.000461633	intron (NM_028864, intron 7 of 8)	-21542	Zc3hav1l	Closing
chr10	120628120	120628404	1.56964	-3.60726	4.21606e-06	0.000462529	Intergenic	-137470	4921513I03Rik	Closing
chr17	21648882	21649052	2.02378	2.6594	4.21431e-06	0.000462529	Intergenic	-1644	3110052M02Rik	Opening
chr14	48288526	48288970	2.47813	2.20465	4.23118e-06	0.000463506	Intergenic	90032	Gm6498	Opening
chr14	54222388	54222739	3.54026	-1.36278	4.29812e-06	0.00047015	Intergenic	31366	Dad1	Closing
chr11	88131743	88132407	5.3968	-0.777447	4.34042e-06	0.000474083	intron (NM_198013, intron 1 of 10)	32929	Cuedc1	Closing
chr2	10314687	10315234	5.45221	-0.860596	4.35092e-06	0.000474536	Intergenic	-55491	Sfmbt2	Closing
chr8	24311112	24311415	1.67422	3.68151	4.37358e-06	0.000476312	Intergenic	127683	1810011O10Rik	Opening
chr1	41799373	41799646	1.60473	6.14594	4.39112e-06	0.000477121	Intergenic	-618257	4930448I06Rik	Opening
chr13	47588879	47589088	1.6837	3.47953	4.39378e-06	0.000477121	Intergenic	-321452	G630093K05Rik	Opening
chr12	46819296	46819987	5.24045	0.778297	4.46699e-06	0.000484367	promoter-TSS (NM_021361)	-866	Nova1	Opening
chr11	70803658	70804082	3.78349	-1.39536	4.52313e-06	0.000486921	intron (NM_001045526, intron 1 of 4)	8691	Scimp	Closing
chr2	153032139	153032661	3.96509	-1.14003	4.51298e-06	0.000486921	exon (NM_001011732, exon 1 of 3)	548	Xkr7	Closing
chr3	20714656	20715085	2.94636	1.90545	4.51728e-06	0.000486921	Intergenic	-347693	Agtr1b	Opening
chr3	41770336	41770941	3.0088	1.65621	4.50414e-06	0.000486921	Intergenic	28020	D3Ertd751e	Opening
chr4	126260869	126261101	4.0741	-1.16321	4.52069e-06	0.000486921	Intergenic	-1420	Trappc3	Closing
chr13	5837416	5837677	1.83769	-2.83531	4.5863e-06	0.000493011	Intergenic	20546	1700016G22Rik	Closing
chr16	95262730	95263438	4.31131	-1.14321	4.60882e-06	0.000494719	intron (NM_019664, intron 3 of 4)	5526	Kcnj15	Closing
chr14	103785129	103785441	1.68887	-3.21999	4.64322e-06	0.000496984	Intergenic	58416	Ednrb	Closing
chr5	79734766	79735267	5.25888	1.02996	4.68724e-06	0.000500765	Intergenic	-219112	Mir669m-1	Opening
chr6	21798528	21798974	2.90018	2.04789	4.69195e-06	0.000500765	intron (NM_173007, intron 7 of 8)	53764	Tspan12	Opening
chr7	49318360	49318678	2.53898	2.44484	4.72044e-06	0.000503087	intron (NM_175272, intron 1 of 37)	72330	Nav2	Opening
chr7	80404065	80404561	4.86471	-1.00474	4.7579e-06	0.000506259	intron (NM_001081454, intron 1 of 15)	1123	Furin	Closing
chr7	92677385	92677695	1.74325	3.28402	4.76375e-06	0.000506259	Intergenic	-7628	Pcf11	Opening
chr17	68187569	68187922	2.39003	-2.21785	4.77552e-06	0.000506789	Intergenic	-86052	L3mbtl4	Closing
chr16	59105264	59105774	2.60996	2.56511	4.84245e-06	0.000513162	Intergenic	5089	Olfr193	Opening
chr17	54437039	54437375	2.25522	2.52998	4.86658e-06	0.000514989	Intergenic	-67133	1700025K24Rik	Opening
chr7	43656221	43656669	1.69281	-3.18058	4.98426e-06	0.000526696	intron (NM_031181, intron 5 of 6)	3716	Siglece	Closing
chr4	63283380	63283663	1.84151	-2.7024	4.99439e-06	0.000527021	intron (NM_025685, intron 22 of 60)	26670	Mir455	Closing
chr14	66264675	66265269	4.48342	-1.07938	5.01795e-06	0.000528761	intron (NM_172498, intron 1 of 29)	16080	Ptk2b	Closing
chr15	49513829	49514206	2.45101	2.32981	5.0333e-06	0.000529631	Intergenic	-722028	Csmd3	Opening
chr12	60352112	60352511	2.43988	2.55317	5.04772e-06	0.000530401	Intergenic	-1132828	Fbxo33	Opening
chr6	48725542	48725785	2.1849	2.67326	5.07928e-06	0.000532968	Intergenic	7042	Gimap7	Opening
chr5	139024501	139024861	3.01805	-1.66961	5.10715e-06	0.00053514	intron (NM_008923, intron 9 of 10)	-29728	Pdgfa	Closing
chr6	84640576	84641307	4.00433	1.25966	5.1225e-06	0.000535997	intron (NM_177077, intron 20 of 21)	-47033	Cyp26b1	Opening
chr15	90232386	90232760	2.60652	2.06696	5.18165e-06	0.000539918	Intergenic	8213	Mir7648	Opening
chr4	18189926	18190291	1.52346	6.0382	5.17917e-06	0.000539918	Intergenic	336626	Mmp16	Opening
chr8	93151507	93151715	1.66082	3.66786	5.16919e-06	0.000539918	Intergenic	-20328	Ces1c	Opening
chr10	12811863	12812133	2.94489	-1.79328	5.35149e-06	0.000556838	intron (NM_011682, intron 1 of 73)	49737	Utrn	Closing
chr8	117294548	117294761	2.2892	-2.27899	5.3748e-06	0.000558486	intron (NM_001163262, intron 1 of 20)	37635	Cmip	Closing
chr14	105767162	105767555	3.67177	1.32085	5.40424e-06	0.000559484	Intergenic	129461	Spry2	Opening
chr17	50068286	50068957	4.66345	1.06071	5.40687e-06	0.000559484	intron (NM_181397, intron 4 of 9)	121876	Rftn1	Opening
chr2	19004794	19005222	3.53618	-1.46685	5.40178e-06	0.000559484	Intergenic	6689	4930426L09Rik	Closing
chr3	27616283	27617447	4.35935	1.02534	5.4763e-06	0.000565884	intron (NM_173182, intron 3 of 25)	-31870	Mir3092	Opening
chr6	96179891	96180366	2.66994	2.08163	5.49602e-06	0.000567137	intron (NM_182808, intron 2 of 4)	-13923	1700123L14Rik	Opening
chr6	127264014	127264403	3.4765	-1.50195	5.52313e-06	0.000569149	Intergenic	43759	Gm38404	Closing
chr14	73064417	73064953	4.17949	1.09708	5.53832e-06	0.000569928	Intergenic	-15571	Cysltr2	Opening
chr7	78904309	78904780	2.41237	2.20461	5.56802e-06	0.000571425	intron (NM_026531, intron 2 of 3)	8617	Aen	Opening
chr8	127330151	127330770	4.72878	-0.896018	5.56817e-06	0.000571425	intron (NM_033620, intron 5 of 24)	30808	Pard3	Closing
chr10	3633699	3634530	4.33592	-1.0449	5.60074e-06	0.00057398	Intergenic	93835	Iyd	Closing
chr15	24468225	24468624	1.58581	5.2181	5.61045e-06	0.000574187	Intergenic	945340	Basp1	Opening
chr18	19667171	19667627	2.57689	2.2352	5.62168e-06	0.000574549	Intergenic	334698	Dsc3	Opening
chr12	20196418	20196735	1.75921	-2.84605	5.64713e-06	0.000576362	Intergenic	619203	1700030C10Rik	Closing
chr2	102948556	102948844	3.2946	-1.6198	5.66807e-06	0.00057771	Intergenic	-47035	Cd44	Closing
chr18	15345503	15346164	4.6101	-1.12814	5.7098e-06	0.000581133	Intergenic	57183	Aqp4	Closing
chr7	58711776	58712214	4.07384	1.16836	5.71721e-06	0.000581133	intron (NM_009728, intron 1 of 20)	53793	Atp10a	Opening
chr4	123792549	123792936	2.96114	2.13993	5.73821e-06	0.000582475	intron (NM_183163, intron 1 of 7)	4867	Rhbdl2	Opening
chr10	59919503	59919836	3.36818	1.71522	5.80115e-06	0.000587268	Intergenic	32101	Ddit4	Opening
chr10	122886068	122886578	3.3657	2.03907	5.7945e-06	0.000587268	intron (NM_176919, intron 6 of 8)	99401	Mirlet7i	Opening
chr4	27508511	27508914	3.30166	1.55746	5.82431e-06	0.000588815	Intergenic	-803263	4930548K13Rik	Opening
chr8	11506850	11507298	3.35371	-1.59547	5.85041e-06	0.000590655	intron (NM_026995, intron 5 of 9)	9506	Carkd	Closing
chr5	147527857	147528248	4.09963	-1.1887	5.87491e-06	0.000592327	intron (NM_028291, intron 11 of 18)	97472	Pan3	Closing
chr4	63091226	63091639	3.73113	-1.26052	5.89174e-06	0.000593224	intron (NM_028326, intron 5 of 14)	62710	Ambp	Closing
chr18	37971650	37972009	3.05868	1.59156	6.0144e-06	0.000604758	TTS (NM_001205336)	-2098	Fchsd1	Opening
chr3	34685194	34685376	0.871822	6.23577	6.05116e-06	0.000607638	Intergenic	31377	Gm3143	Opening
chr17	50161336	50161803	2.96727	1.82131	6.17066e-06	0.000618805	intron (NM_181397, intron 2 of 9)	28928	Rftn1	Opening
chr5	71657584	71658459	4.52609	1.04146	6.20505e-06	0.00062142	exon (NM_010251, exon 1 of 9)	287	Gabra4	Opening
chr11	62761876	62762271	2.79851	-1.76274	6.23045e-06	0.000622021	Intergenic	27344	Zfp286	Closing
chr12	77138755	77139095	2.87888	-1.80205	6.23603e-06	0.000622021	Intergenic	-99179	Fut8	Closing
chr15	27702280	27703591	4.98531	-0.878799	6.22258e-06	0.000622021	Intergenic	-21393	Fam105a	Closing
chr12	67220576	67220910	3.24581	1.69091	6.24858e-06	0.000622442	intron (NM_207010, intron 1 of 15)	1806	Mdga2	Opening
chr3	57555626	57556064	3.5051	1.50468	6.26942e-06	0.000623686	intron (NM_133784, intron 2 of 6)	20031	Wwtr1	Opening
chr17	17655113	17655459	3.16297	-1.61326	6.28594e-06	0.000624498	Intergenic	-30797	Lnpep	Closing
chr6	144853459	144853733	1.32474	-4.63938	6.31984e-06	0.000627032	Intergenic	180728	Sox5os3	Closing
chr19	41039171	41039451	1.4651	-5.39753	6.33575e-06	0.000627777	intron (NM_009345, intron 3 of 11)	10036	Dntt	Closing
chr1	170702410	170702680	1.42303	-3.67349	6.41295e-06	0.000634584	Intergenic	58013	Olfml2b	Closing
chr1	191334609	191334849	1.84947	-2.72903	6.47087e-06	0.000639469	intron (NM_025864, intron 2 of 7)	8764	Tmem206	Closing
chr1	114781934	114782330	1.57418	3.53888	6.6456e-06	0.000655869	Intergenic	-903005	Cntnap5a	Opening
chr1	97599126	97599401	1.88231	2.79984	6.69202e-06	0.00065945	Intergenic	62755	D1Ertd622e	Opening
chr3	153663898	153664318	3.67524	1.44039	6.69954e-06	0.00065945	intron (NM_011372, intron 1 of 4)	61025	St6galnac3	Opening
chr9	70834673	70835259	5.46354	-0.706627	6.71959e-06	0.000660553	intron (NM_008280, intron 1 of 8)	99842	Lipc	Closing
chr11	72467063	72467598	3.85507	-1.19172	6.76776e-06	0.000664003	intron (NM_153060, intron 2 of 12)	7697	Spns2	Closing
chr14	41264656	41265577	3.2866	1.48002	6.77246e-06	0.000664003	Intergenic	-79918	Sftpd	Opening
chr10	85587845	85588073	2.14158	-2.61466	6.84665e-06	0.00066952	intron (NM_028709, intron 3 of 16)	-10452	Btbd11	Closing
chr13	3853644	3854122	3.60509	-1.45598	6.8425e-06	0.00066952	promoter-TSS (NM_001008706)	-290	Calm5	Closing
chr15	80634705	80635203	3.47305	-1.50174	6.90976e-06	0.000674808	intron (NM_010815, intron 2 of 6)	-11119	Mir6957	Closing
chr7	29314764	29315428	3.43671	-1.41083	6.99843e-06	0.000682575	intron (NM_013874, intron 9 of 11)	11091	Dpf1	Closing
chr4	55285588	55285963	2.63882	-1.93865	7.03271e-06	0.000685025	Intergenic	-64267	Rad23b	Closing
chr14	16256212	16256483	1.53924	-3.38376	7.0545e-06	0.000686253	intron (NM_021504, intron 2 of 11)	-6539	Oxsm	Closing
chr13	91223660	91224424	5.77941	0.653613	7.07678e-06	0.000687524	promoter-TSS (NM_025770)	-55	Atg10	Opening
chr3	55627026	55627452	2.62624	-2.07005	7.09899e-06	0.000687593	intron (NM_030595, intron 57 of 57)	-155271	Mab21l1	Closing
chr4	32279760	32280222	4.27576	-1.20766	7.1051e-06	0.000687593	Intergenic	-137444	Bach2	Closing
chr6	90560408	90561027	3.37082	1.49386	7.08891e-06	0.000687593	intron (NM_027406, intron 4 of 22)	9869	Aldh1l1	Opening
chr11	83467076	83467633	4.41089	-1.12225	7.11869e-06	0.000688018	Intergenic	-4393	Mmp28	Closing
chr18	48449226	48449681	2.748	2.16782	7.1295e-06	0.000688171	Intergenic	404118	Eno1b	Opening
chr7	88322307	88322762	3.16011	1.6951	7.21068e-06	0.00069511	Intergenic	44441	Ctsc	Opening
chr2	6267443	6267948	3.87613	-1.22564	7.2281e-06	0.000695891	intron (NR_040333, intron 3 of 6)	-54701	Echdc3	Closing
chr8	103431127	103431460	2.18887	2.46336	7.34367e-06	0.000706108	Intergenic	-83759	1600027J07Rik	Opening
chr18	20938611	20939186	4.90845	0.836711	7.40797e-06	0.000711374	Intergenic	-5727	Rnf125	Opening
chr13	8601550	8601817	1.69126	3.22171	7.42472e-06	0.000712067	intron (NR_110345, intron 3 of 10)	269361	Wdr37	Opening
chr17	31223794	31224273	4.38815	-1.10491	7.46014e-06	0.000713485	intron (NM_177823, intron 6 of 13)	15967	Ubash3a	Closing
chr18	4803973	4804369	2.83828	-1.89355	7.45233e-06	0.000713485	Intergenic	-8315	Gm10556	Closing
chr4	155361060	155361683	3.5039	1.57554	7.46815e-06	0.000713485	promoter-TSS (NM_008860)	57	Prkcz	Opening
chr12	36136010	36136753	3.2777	1.65551	7.52802e-06	0.000718286	intron (NM_025840, intron 1 of 11)	20444	Bzw2	Opening
chr10	13470287	13470609	2.87293	-1.69748	7.6217e-06	0.000725891	intron (NM_001195065, intron 1 of 12)	3948	Phactr2	Closing
chr12	22906411	22906673	1.45986	-3.72547	7.66323e-06	0.000725891	Intergenic	103701	2410018L13Rik	Closing
chr13	83484744	83485177	2.55354	1.96557	7.67574e-06	0.000725891	Intergenic	-19074	Mef2c	Opening
chr16	5210452	5210686	2.5856	-2.09687	7.64685e-06	0.000725891	Intergenic	-6557	Nagpa	Closing
chr17	24608876	24609216	3.16998	-1.57913	7.66794e-06	0.000725891	exon (NM_001039363, exon 22 of 40)	23581	Tsc2	Closing
chr17	50993613	50994238	4.58036	-0.956232	7.63326e-06	0.000725891	intron (NM_028162, intron 3 of 21)	165453	Tbc1d5	Closing
chr8	36613633	36614319	4.79843	0.931944	7.65275e-06	0.000725891	promoter-TSS (NM_015802)	-33	Dlc1	Opening
chr15	83602762	83603162	3.44085	-1.51295	7.69584e-06	0.000726872	exon (NM_001271472, exon 23 of 23)	-7805	Ttll12	Closing
chr2	6379807	6380269	3.27592	-1.47892	7.73118e-06	0.000729288	intron (NM_181399, intron 1 of 13)	27302	Usp6nl	Closing
chr5	21411190	21411724	4.64505	-0.957346	7.74683e-06	0.000729843	intron (NM_029195, intron 1 of 18)	13220	Ccdc146	Closing
chr6	31513854	31513988	1.61758	3.60655	7.80379e-06	0.000734284	Intergenic	50016	Podxl	Opening
chr12	52503191	52504910	5.98738	0.625679	7.84336e-06	0.000736153	Intergenic	-12027	Arhgap5	Opening
chr18	84771674	84772377	3.73627	1.29628	7.83611e-06	0.000736153	Intergenic	51783	Fam69c	Opening
chr4	43058632	43059392	4.97561	0.84302	7.87435e-06	0.000738134	promoter-TSS (NM_001081413)	28	Unc13b	Opening
chr15	95952081	95952418	1.76963	3.26994	7.89224e-06	0.000738884	intron (NM_175344, intron 15 of 19)	127304	D030018L15Rik	Opening
chr7	92883877	92884253	4.05559	1.09177	7.92207e-06	0.000740748	intron (NM_028243, intron 1 of 8)	8812	Prcp	Opening
chr8	94178837	94179360	5.04136	0.807505	8.05705e-06	0.000752428	promoter-TSS (NM_013602)	9	Mt1	Opening
chr5	147918012	147918667	5.59856	-0.680675	8.08479e-06	0.000754076	Intergenic	-23537	Slc46a3	Closing
chr1	173037500	173037818	1.42204	5.92874	8.11187e-06	0.000754216	Intergenic	80891	Olfr16	Opening
chr10	95677397	95678127	5.54553	-0.71101	8.11658e-06	0.000754216	Intergenic	-113595	Nudt4	Closing
chr17	31291488	31291884	2.30625	-2.23061	8.11329e-06	0.000754216	Intergenic	-3797	Slc37a1	Closing
chr8	67930874	67931259	2.37889	2.27499	8.13064e-06	0.000754584	intron (NM_177698, intron 3 of 14)	-20120	Psd3	Opening
chr8	40584640	40585127	4.90883	-0.882086	8.19625e-06	0.000759729	intron (NM_001040699, intron 6 of 13)	49909	Mtmr7	Closing
chr18	35026960	35027427	3.03735	-1.58485	8.20688e-06	0.000759772	Intergenic	-72842	Hspa9	Closing
chr4	47374749	47375049	1.53269	4.09563	8.28299e-06	0.000764318	intron (NM_009370, intron 1 of 8)	21594	Tgfbr1	Opening
chr5	42522198	42522541	1.97832	2.60944	8.28305e-06	0.000764318	Intergenic	454409	Gm16223	Opening
chr8	102667220	102667597	3.53222	1.35011	8.28667e-06	0.000764318	intron (NM_009866, intron 6 of 12)	117703	Cdh11	Opening
chr4	120032294	120032979	4.82304	-0.916944	8.39894e-06	0.000773717	intron (NM_010657, intron 2 of 8)	-128788	Edn2	Closing
chr2	11239286	11239895	5.08301	-0.780882	8.49572e-06	0.000781669	intron (NM_008859, intron 4 of 17)	67208	Prkcq	Closing
chr18	68831642	68832339	3.33107	1.4993	8.55909e-06	0.000785773	Intergenic	92590	Mir6356	Opening
chr5	127537371	127537937	4.02053	2.66685	8.56136e-06	0.000785773	intron (NM_175432, intron 5 of 8)	79738	Slc15a4	Opening
chr13	34715438	34715871	3.21934	-1.54779	8.61795e-06	0.000789028	Intergenic	-23988	Fam50b	Closing
chr3	135298642	135298894	2.05267	-2.61226	8.61303e-06	0.000789028	intron (NM_027208, intron 7 of 9)	-8932	Slc9b2	Closing
chr2	73054044	73054505	3.87547	-1.16681	8.66219e-06	0.000792108	Intergenic	-73828	Sp3	Closing
chr3	135628770	135629084	2.38352	-2.09504	8.84079e-06	0.000807451	intron (NM_008689, intron 6 of 24)	62620	Nfkb1	Closing
chr11	115641126	115641695	3.79112	-1.22541	8.9713e-06	0.000818371	Intergenic	-13115	Slc25a19	Closing
chr8	76987939	76988288	1.9957	2.57599	8.99331e-06	0.000819378	intron (NM_001083906, intron 2 of 8)	85605	Nr3c2	Opening
chr17	37028534	37029139	5.2586	0.832007	9.10336e-06	0.000828395	Intergenic	-5438	Mog	Opening
chr12	113424380	113425196	3.52057	-1.33713	9.11842e-06	0.000828756	Intergenic	-64777	Adam6b	Closing
chr10	118953939	118954331	1.85631	3.19012	9.21356e-06	0.000835842	Intergenic	-26992	Gm38403	Opening
chr16	48433545	48433901	2.58506	2.30344	9.21876e-06	0.000835842	intron (NM_010816, intron 1 of 26)	2486	Morc1	Opening
chr1	143916448	143917029	5.50879	-0.756441	9.24028e-06	0.000836778	Intergenic	87411	Rgs2	Closing
chr13	112277625	112277901	1.80465	-2.89683	9.29615e-06	0.000840817	Intergenic	-10688	Ankrd55	Closing
chr3	7366198	7366862	5.63091	0.791887	9.38976e-06	0.000848257	promoter-TSS (NM_008862)	-74	Pkia	Opening
chr13	17335968	17336537	3.45792	1.41471	9.50318e-06	0.000857467	intron (NM_138654, intron 9 of 13)	358513	Sugct	Opening
chr7	92880876	92881114	2.3916	2.32342	9.56338e-06	0.000861858	intron (NM_028243, intron 1 of 8)	5742	Prcp	Opening
chr4	121040870	121041409	4.68533	-0.943319	9.57628e-06	0.000861981	intron (NM_007741, intron 2 of 31)	1573	Col9a2	Closing
chr1	179283413	179283626	0.799384	6.14447	9.63765e-06	0.000866461	intron (NM_027188, intron 5 of 11)	234484	Smyd3	Opening
chr16	3699351	3699625	1.83287	-2.8144	9.65499e-06	0.000866976	Intergenic	18636	Mefv	Closing
chr2	35831404	35831959	5.00125	-0.863834	9.67997e-06	0.000868176	intron (NM_029774, intron 6 of 9)	12491	9030204H09Rik	Closing
chr2	107290254	107290850	4.05658	1.17732	9.74648e-06	0.000873093	promoter-TSS (NM_021275)	-37	Kcna4	Opening
chr17	80360315	80360619	2.25887	-2.10477	9.79586e-06	0.000876465	intron (NM_001145452, intron 9 of 17)	13075	Gm10190	Closing
chr5	66778174	66778606	2.43983	2.51462	9.95161e-06	0.000889335	intron (NM_001001980, intron 1 of 25)	32550	Limch1	Opening
chr6	126159272	126159632	2.94227	1.84592	9.97731e-06	0.000890567	intron (NM_008742, intron 1 of 1)	5508	Ntf3	Opening
chr18	60482795	60483222	3.03868	1.81754	1.00267e-05	0.000892846	intron (NM_134133, intron 1 of 1)	18975	Smim3	Opening
chr18	64013549	64013983	1.89375	3.43484	1.00243e-05	0.000892846	Intergenic	-240593	St8sia3	Opening
chr17	17827727	17828294	4.84092	-0.849145	1.00482e-05	0.000893688	Intergenic	-2178	Mir99b	Closing
chr8	94978607	94978974	4.10569	-1.19407	1.01528e-05	0.000901917	intron (NM_001198894, intron 1 of 13)	1681	Adgrg1	Closing
chr11	66168030	66168718	3.76006	1.25995	1.03247e-05	0.000915254	exon (NM_001099633, exon 1 of 69)	177	Dnah9	Opening
chr11	115888121	115888631	3.6824	-1.30851	1.03274e-05	0.000915254	Intergenic	-11763	Smim5	Closing
chr5	143518033	143518587	3.9599	-1.24941	1.03714e-05	0.000918062	intron (NM_009007, intron 1 of 5)	9683	Rac1	Closing
chr5	140265079	140265527	3.92112	-1.36426	1.04682e-05	0.000925541	intron (NM_010752, intron 9 of 17)	56249	Mad1l1	Closing
chr4	147275377	147276050	3.12878	-1.52051	1.04941e-05	0.000926727	intron (NM_001039209, intron 1 of 2)	99847	Gm13152	Closing
chr1	42745003	42745536	4.30505	1.0187	1.05546e-05	0.000930413	Intergenic	-5443	Dalir	Opening
chr2	33869604	33869948	2.51943	-2.28341	1.05607e-05	0.000930413	intron (NM_175184, intron 2 of 9)	18170	Mvb12b	Closing
chr8	10292536	10293008	2.54648	2.32708	1.05946e-05	0.000932301	intron (NM_001081397, intron 2 of 35)	138849	Myo16	Opening
chr5	107926571	107927028	4.49558	-1.00375	1.06455e-05	0.000935677	intron (NM_026062, intron 1 of 4)	26271	Rpl5	Closing
chr1	184013568	184013822	1.74804	-2.83759	1.06857e-05	0.000938105	Intergenic	20303	1700056E22Rik	Closing
chr10	7461475	7461850	1.5753	3.82008	1.07302e-05	0.000939275	intron (NM_029975, intron 1 of 5)	11815	Ulbp1	Opening
chr11	31169939	31170442	3.91533	1.1837	1.0753e-05	0.000939275	Intergenic	-183825	Chac2	Opening
chr13	119603255	119603401	2.82082	-1.8458	1.07155e-05	0.000939275	intron (NM_001177666, intron 2 of 3)	-20491	Ccl28	Closing
chr3	26333343	26333888	3.80869	1.23142	1.07619e-05	0.000939275	Intergenic	-1706	Nlgn1	Opening
chr4	63084463	63084918	3.05774	1.5896	1.07398e-05	0.000939275	intron (NM_028326, intron 3 of 14)	69452	Ambp	Opening
chr5	143413917	143415116	4.80106	-0.846226	1.08552e-05	0.000945215	intron (NM_025841, intron 2 of 4)	10696	Kdelr2	Closing
chr7	49247820	49248201	2.96048	1.70872	1.08529e-05	0.000945215	intron (NM_175272, intron 1 of 37)	1821	Nav2	Opening
chr11	32565114	32565615	5.44451	-0.716224	1.08988e-05	0.000947214	intron (NM_009288, intron 2 of 18)	32098	Stk10	Closing
chr9	60998694	60999643	5.38225	-0.80846	1.09035e-05	0.000947214	Intergenic	-17901	Gm5122	Closing
chr2	138193626	138193905	2.36662	-2.02811	1.10147e-05	0.000954654	Intergenic	-62819	Btbd3	Closing
chr5	26904168	26904661	2.6668	1.83501	1.10127e-05	0.000954654	promoter-TSS (NM_001198886)	-364	Dpp6	Opening
chr1	128787044	128787630	3.93156	-1.19452	1.10519e-05	0.00095676	Intergenic	-195038	Cxcr4	Closing
chr18	37877252	37878096	4.81838	0.897528	1.10672e-05	0.000956981	intron (NM_007858, intron 16 of 26)	-23014	Mir6979	Opening
chr6	68704352	68704513	0.731691	-6.50833	1.10897e-05	0.000957814	Intergenic	622742	Rprl1	Closing
chr7	80765993	80766433	2.3319	-2.20893	1.11516e-05	0.000962047	intron (NM_016721, intron 4 of 37)	37118	Iqgap1	Closing
chr12	116047361	116048159	6.1333	-0.649771	1.12106e-05	0.000966025	promoter-TSS (NM_001004066)	36	Zfp386	Closing
chr9	35421009	35422012	6.2335	0.58044	1.12467e-05	0.000968018	Intergenic	-30566	Cdon	Opening
chr3	144356130	144356529	2.78718	-1.67962	1.13092e-05	0.000972278	Intergenic	-151074	Lmo4	Closing
chr1	151250802	151251184	2.93471	-1.58501	1.13527e-05	0.000974895	Intergenic	-93505	Ivns1abp	Closing
chr14	85032946	85033300	2.18631	2.5845	1.13864e-05	0.000976665	Intergenic	-556699	9630013A20Rik	Opening
chr14	15785145	15785610	3.03074	1.59881	1.14168e-05	0.000978154	Intergenic	-346390	Lrrc3b	Opening
chr16	58481198	58481802	3.57629	-1.26765	1.15003e-05	0.000984176	intron (NM_018784, intron 6 of 10)	41812	St3gal6	Closing
chr10	100958448	100958751	2.02917	-2.44592	1.15426e-05	0.000986669	Intergenic	366213	1700017N19Rik	Closing
chr5	120644276	120644566	3.56292	-1.28613	1.15938e-05	0.000989914	Intergenic	-4391	Rasal1	Closing
chr3	37805717	37806072	2.8253	-1.88119	1.17204e-05	0.000999577	Intergenic	-81534	Gm5148	Closing
chr2	105134302	105134694	3.59381	1.43249	1.17693e-05	0.00100261	intron (NM_144783, intron 3 of 9)	7969	Wt1	Opening
chr4	108058274	108058523	1.3346	-3.5672	1.17946e-05	0.00100362	intron (NM_011327, intron 13 of 15)	-26308	Podn	Closing
chr1	11033403	11033772	1.83049	2.75172	1.18572e-05	0.00100779	intron (NM_029525, intron 1 of 39)	40122	Prex2	Opening
chr11	46454540	46455081	5.15905	-0.828664	1.19316e-05	0.00101297	promoter-TSS (NM_134250)	-121	Havcr2	Closing
chr17	86964558	86964998	4.86056	1.00457	1.19572e-05	0.00101399	intron (NM_145491, intron 2 of 4)	1667	Rhoq	Opening
chr6	121473013	121473676	5.6871	-0.758368	1.20171e-05	0.00101682	exon (NM_001033354, exon 1 of 14)	334	Iqsec3	Closing
chr9	66882333	66882768	4.10178	-1.19265	1.20178e-05	0.00101682	intron (NM_173413, intron 1 of 7)	37155	Rab8b	Closing
chr13	92923496	92923976	2.9438	-1.774	1.21342e-05	0.00102551	Intergenic	78949	Mtx3	Closing
chr11	19993787	19994142	3.63137	-1.48085	1.21679e-05	0.00102665	intron (NM_033523, intron 1 of 5)	69522	Spred2	Closing
chr17	26370496	26371031	3.28779	-1.43179	1.21752e-05	0.00102665	Intergenic	-44202	Neurl1b	Closing
chr6	97457232	97457609	3.74954	-1.22718	1.24188e-05	0.001046	intron (NM_145148, intron 2 of 23)	160237	Frmd4b	Closing
chr11	79790237	79790937	5.42589	-0.754886	1.2478e-05	0.00104981	Intergenic	64187	Mir365-2	Closing
chr2	52437927	52438382	3.45074	1.36799	1.24986e-05	0.00105036	intron (NM_146123, intron 11 of 12)	-13280	Arl5a	Opening
chr5	38263321	38263644	2.18638	2.44612	1.261e-05	0.00105853	intron (NM_025480, intron 2 of 4)	3107	Tmem128	Opening
chr6	121343122	121343448	3.0124	-1.75199	1.26502e-05	0.00106071	Intergenic	-3412	Slc6a12	Closing
chr13	56172861	56173529	3.42068	-1.40051	1.27139e-05	0.00106367	TTS (NM_001168615)	5690	Tifab	Closing
chr6	83119425	83119758	4.87597	0.881454	1.271e-05	0.00106367	TTS (NM_020619)	1870	Wbp1	Opening
chr10	86124174	86124549	2.65441	1.83719	1.28865e-05	0.00107691	intron (NM_013722, intron 7 of 13)	28507	4930486F22Rik	Opening
chr14	67888086	67888247	1.48986	-3.27126	1.29153e-05	0.0010781	intron (NM_177780, intron 1 of 51)	-28421	Mir6539	Closing
chr1	189756514	189757377	4.46961	1.05726	1.29425e-05	0.00107845	intron (NM_008976, intron 1 of 18)	28677	Ptpn14	Opening
chr18	50087603	50087977	2.95152	-1.55076	1.29627e-05	0.00107845	intron (NM_134131, intron 1 of 1)	34508	Tnfaip8	Closing
chr6	109153537	109154130	5.70543	0.678884	1.29516e-05	0.00107845	Intergenic	325192	Edem1	Opening
chr17	58754499	58754906	2.5955	1.94594	1.30051e-05	0.00108077	Intergenic	236673	Pdzph1	Opening
chr10	120421993	120422382	3.28748	-1.40307	1.31891e-05	0.00109363	intron (NM_010441, intron 3 of 4)	25923	Mir763	Closing
chr2	9852651	9853053	2.68968	2.02	1.31866e-05	0.00109363	Intergenic	25748	Gata3	Opening
chr7	51913487	51914024	3.19344	1.48994	1.32603e-05	0.00109831	intron (NM_008087, intron 3 of 7)	34610	Gas2	Opening
chr14	75186282	75186652	3.39803	-1.41496	1.34353e-05	0.00111158	intron (NM_008879, intron 2 of 16)	50042	Lcp1	Closing
chr9	104874048	104874588	3.00038	1.57187	1.35164e-05	0.00111705	intron (NM_028719, intron 3 of 15)	-178950	Mrpl3	Opening
chr12	76552260	76552718	3.52032	-1.46109	1.35591e-05	0.00111934	intron (NM_153804, intron 1 of 18)	-4564	AI463170	Closing
chr1	181376266	181376679	3.39154	-1.45288	1.36242e-05	0.00112347	intron (NM_028408, intron 1 of 5)	23844	Cnih3	Closing
chr9	50852588	50853174	4.48832	-0.931816	1.36732e-05	0.00112627	Intergenic	-4043	Ppp2r1b	Closing
chr2	129175678	129175933	3.04832	-1.51436	1.37529e-05	0.00113158	Intergenic	4868	AI847159	Closing
chr6	108668198	108668913	5.13959	0.956753	1.37877e-05	0.00113196	Intergenic	-7621	0610040F04Rik	Opening
chr7	80166794	80167073	2.05002	-2.32363	1.37808e-05	0.00113196	Intergenic	-19908	Sema4b	Closing
chr5	121833513	121834140	4.78276	-0.987791	1.39884e-05	0.00114717	intron (NM_001306127, intron 1 of 8)	2278	Sh2b3	Closing
chr13	5870458	5870922	3.32155	1.38315	1.40483e-05	0.00115082	TTS (NM_011803)	9201	Klf6	Opening
chr13	79917916	79918163	1.65004	3.16568	1.41254e-05	0.00115461	Intergenic	-965383	Arrdc3	Opening
chr11	92606696	92607019	1.60477	3.36786	1.42235e-05	0.00116135	Intergenic	-492433	Car10	Opening
chr8	4304062	4304606	2.71188	2.09777	1.43074e-05	0.00116692	intron (NM_010485, intron 3 of 5)	20766	Elavl1	Opening
chr1	48032519	48032963	3.1985	1.55518	1.43729e-05	0.00116844	Intergenic	-565616	Mir6350	Opening
chr13	59206230	59206773	4.06721	1.09885	1.43566e-05	0.00116844	Intergenic	337950	Agtpbp1	Opening
chr17	83367259	83367712	2.95187	1.71071	1.43591e-05	0.00116844	intron (NM_199466, intron 1 of 20)	16554	Eml4	Opening
chr9	33858572	33858975	2.38963	2.08766	1.44536e-05	0.00117373	Intergenic	-183598	7630403G23Rik	Opening
chr4	138257227	138257665	4.25924	-0.995722	1.45005e-05	0.00117626	intron (NM_001099631, intron 7 of 9)	-4805	Kif17	Closing
chr14	35240840	35241179	1.94713	2.55164	1.45665e-05	0.00118033	intron (NM_008166, intron 4 of 15)	346400	Mir346	Opening
chr18	24101592	24102069	3.83967	-1.23732	1.46046e-05	0.00118213	Intergenic	19989	Ino80c	Closing
chr3	57575380	57576654	5.50423	0.808301	1.46913e-05	0.00118787	promoter-TSS (NM_001168281)	-107	Wwtr1	Opening
chr1	66672710	66673194	3.5654	1.2753	1.47211e-05	0.00118899	intron (NM_175510, intron 54 of 64)	-27941	Rpe	Opening
chr8	25003680	25004038	1.93174	2.69682	1.47511e-05	0.00119013	intron (NM_007404, intron 3 of 22)	13063	Adam9	Opening
chr15	10599277	10599739	4.12333	-1.03018	1.47901e-05	0.00119198	promoter-TSS (NR_033541)	-785	Gm10389	Closing
chr6	6192414	6192805	3.87967	1.30873	1.48721e-05	0.0011973	intron (NM_015829, intron 1 of 17)	24564	Slc25a13	Opening
chr1	132790986	132791425	4.54799	2.81045	1.49295e-05	0.00119944	Intergenic	-49408	Nfasc	Opening
chr16	14377380	14377641	2.75836	-1.6751	1.49386e-05	0.00119944	intron (NM_008576, intron 1 of 30)	15952	Abcc1	Closing
chr4	150472639	150473255	3.45267	-1.51655	1.49469e-05	0.00119944	intron (NM_001085492, intron 6 of 22)	179227	Slc45a1	Closing
chr14	104008559	104008925	2.05016	2.35825	1.51103e-05	0.00120866	intron (NR_045953, intron 1 of 2)	18400	4930432J09Rik	Opening
chr2	52943022	52943447	2.86327	1.70641	1.51056e-05	0.00120866	intron (NM_172409, intron 1 of 26)	85366	Fmnl2	Opening
chr8	115506593	115507510	5.29192	-0.716792	1.51088e-05	0.00120866	Intergenic	199843	Maf	Closing
chr8	126867617	126867987	2.98196	-1.59103	1.51287e-05	0.00120884	Intergenic	78119	Tomm20	Closing
chr1	52800160	52800687	4.47475	0.941136	1.51534e-05	0.00120951	intron (NM_008384, intron 1 of 5)	17265	Inpp1	Opening
chr2	84839945	84840875	5.85052	-0.629758	1.51695e-05	0.00120951	promoter-TSS (NM_001083809)	87	Slc43a1	Closing
chr2	13413509	13413996	5.27912	-0.825472	1.51876e-05	0.00120966	intron (NM_001081084, intron 27 of 66)	78124	Cubn	Closing
chr10	75429419	75429908	3.42943	-1.29485	1.52839e-05	0.00121604	intron (NM_133995, intron 5 of 9)	-19847	4933407G14Rik	Closing
chr9	35161783	35162051	2.10288	2.57826	1.55007e-05	0.00123198	intron (NM_027030, intron 2 of 5)	14070	Dcps	Opening
chr12	61849282	61849568	2.29982	2.06715	1.56619e-05	0.00124346	Intergenic	324793	Lrfn5	Opening
chr6	9156507	9156846	2.08086	2.58185	1.59002e-05	0.00125971	intron (NM_008751, intron 1 of 1)	206657	Nxph1	Opening
chr9	60172700	60173159	2.50059	2.11735	1.5886e-05	0.00125971	intron (NM_001040426, intron 7 of 17)	-31709	Thsd4	Opening
chr18	44031268	44031660	3.07881	1.57214	1.59645e-05	0.00126346	intron (NM_001039218, intron 4 of 5)	3595	Spink14	Opening
chr6	115768210	115768648	5.26563	-0.770096	1.60081e-05	0.00126557	Intergenic	-5963	Tmem40	Closing
chr5	45292241	45292781	4.47369	-0.999639	1.60619e-05	0.00126848	intron (NR_131933, intron 4 of 5)	131889	D5Ertd615e	Closing
chr11	95834076	95834771	5.97446	-0.770184	1.61314e-05	0.00127263	intron (NM_025659, intron 3 of 7)	-7872	Gngt2	Closing
chr15	25392283	25393008	3.86356	1.17097	1.62565e-05	0.00128114	intron (NM_027395, intron 1 of 1)	21119	Basp1	Opening
chr11	36001226	36001843	3.97055	1.15894	1.63335e-05	0.0012849	Intergenic	-21445	Wwc1	Opening
chr13	68605626	68606249	3.07483	1.82536	1.63386e-05	0.0012849	intron (NM_027035, intron 1 of 2)	8498	1700001L19Rik	Opening
chr11	108244297	108244502	2.79187	-1.72673	1.64612e-05	0.00129047	intron (NM_011101, intron 2 of 16)	99489	Prkca	Closing
chr13	96011160	96011570	2.63764	-1.77318	1.64407e-05	0.00129047	intron (NM_029210, intron 4 of 12)	-119443	Iqgap2	Closing
chr2	28796331	28796653	2.17395	-2.31693	1.64577e-05	0.00129047	intron (NM_001033874, intron 11 of 12)	43868	Gtf3c4	Closing
chr2	146259138	146259493	2.78811	1.76641	1.65521e-05	0.00129624	promoter-TSS (NR_040619)	29	A930019D19Rik	Opening
chr14	34240224	34240730	3.40979	1.43362	1.66138e-05	0.00129819	intron (NM_029389, intron 9 of 10)	20431	Syt15	Opening
chr7	106279861	106280274	1.57243	3.32195	1.66292e-05	0.00129819	Intergenic	44461	Gm8989	Opening
chr9	120914739	120915449	5.18149	-0.758634	1.66228e-05	0.00129819	intron (NR_040742, intron 1 of 2)	156	1700020M21Rik	Closing
chr1	192444675	192445019	2.2769	2.30315	1.66664e-05	0.00129838	intron (NM_010600, intron 10 of 10)	254070	Kcnh1	Opening
chr10	44427428	44427839	3.02423	1.58221	1.66492e-05	0.00129838	Intergenic	31115	Prdm1	Opening
chr10	26114469	26114683	1.51176	3.50892	1.67057e-05	0.00130008	Intergenic	-35524	Tmem200a	Opening
chr13	10053985	10054533	4.99585	0.786701	1.67585e-05	0.00130148	intron (NM_033269, intron 3 of 4)	-288945	Zmynd11	Opening
chr4	115546093	115546466	2.85873	1.76528	1.6743e-05	0.00130148	Intergenic	-17370	Cyp4a31	Opening
chr13	115414045	115414652	3.59256	1.24633	1.69853e-05	0.00131773	Intergenic	-312384	Itga1	Opening
chr8	46920045	46920479	3.73319	-1.2559	1.72389e-05	0.00133601	Intergenic	-66663	Enpp6	Closing
chr7	93135952	93136522	4.86825	1.09503	1.73138e-05	0.00134043	Intergenic	56358	Fam181b	Opening
chr7	119184337	119184655	2.1972	2.36757	1.75219e-05	0.00135513	promoter-TSS (NM_001024138)	-122	Gpr139	Opening
chr17	57198363	57198520	2.27325	-2.12741	1.75737e-05	0.00135774	Intergenic	-4260	Tnfsf14	Closing
chr3	123141047	123141469	2.44137	-1.95958	1.76418e-05	0.00136159	intron (NM_080451, intron 1 of 4)	94891	Synpo2	Closing
chr1	105434903	105435459	4.1705	-1.22251	1.77524e-05	0.00136818	Intergenic	-78471	Rnf152	Closing
chr9	121613144	121613587	4.34482	-1.09017	1.77638e-05	0.00136818	intron (NR_040740, intron 3 of 3)	26345	Lyzl4os	Closing
chr1	164870859	164871049	1.00918	-5.77556	1.78999e-05	0.00137724	exon (NR_040303, exon 5 of 5)	7833	Gm20743	Closing
chr15	28745685	28746146	3.00281	1.68663	1.79851e-05	0.00138214	Intergenic	542149	Dnah5	Opening
chr6	88116377	88117421	4.61169	-0.935731	1.80006e-05	0.00138214	Intergenic	-12641	Mir6376	Closing
chr14	79089502	79089821	3.35857	1.56666	1.8072e-05	0.0013862	intron (NM_027906, intron 29 of 44)	157706	Zfp957	Opening
chr4	118295678	118296020	2.35548	-1.94848	1.8135e-05	0.00138961	Intergenic	-4452	Ptprf	Closing
chr14	103816732	103817149	2.63007	1.8502	1.82916e-05	0.00140017	exon (NM_001136061, exon 8 of 8)	26761	Ednrb	Opening
chr2	166967003	166967220	1.73092	-2.90998	1.83951e-05	0.00140665	intron (NM_011490, intron 1 of 11)	-2394	Stau1	Closing
chr9	88404238	88404414	0.627642	-6.19635	1.84215e-05	0.00140723	exon (NM_172926, exon 12 of 28)	34625	Snx14	Closing
chr18	32280544	32281148	4.27243	1.0403	1.86038e-05	0.0014197	Intergenic	40515	Ercc3	Opening
chr3	144428394	144428917	3.89738	1.11125	1.87908e-05	0.00143105	Intergenic	141561	Hs2st1	Opening
chr7	30232641	30233105	3.94495	-1.17655	1.87812e-05	0.00143105	promoter-TSS (NM_025548)	799	Polr2i	Closing
chr12	76318655	76319410	5.434	-0.677607	1.89632e-05	0.00144271	intron (NM_138745, intron 27 of 27)	-5859	Akap5	Closing
chr17	10874657	10874985	2.31515	-1.95524	1.90765e-05	0.00144985	intron (NM_016694, intron 1 of 11)	34437	Park2	Closing
chr16	85415382	85415872	2.66553	2.23695	1.912e-05	0.00145168	Intergenic	134746	Cyyr1	Opening
chr5	9347355	9347871	2.77036	1.88686	1.91654e-05	0.00145365	intron (NM_172706, intron 1 of 21)	-28091	Mir879	Opening
chr10	64090095	64090533	3.12113	1.4987	1.9299e-05	0.00145999	promoter-TSS (NM_178678)	-59	Lrrtm3	Opening
chr12	114468847	114469331	2.8097	1.73435	1.93076e-05	0.00145999	TTS (NR_106062)	377	Mir7094-1	Opening
chr2	5286231	5286823	3.25249	1.74486	1.92892e-05	0.00145999	Intergenic	-92863	Mir466d	Opening
chr4	7137589	7137890	2.08294	2.45978	1.93298e-05	0.00146019	Intergenic	-147016	Tox	Opening
chr1	192078383	192078906	5.05659	-0.899281	1.93996e-05	0.00146398	intron (NM_011633, intron 1 of 9)	13955	Traf5	Closing
chr10	59932547	59932984	4.68211	0.965408	1.96055e-05	0.00147803	Intergenic	19005	Ddit4	Opening
chr3	98226955	98227546	4.39574	-0.998045	1.97074e-05	0.00148421	intron (NM_026328, intron 2 of 5)	5094	Reg4	Closing
chr18	56458811	56459339	2.40169	-1.91009	1.97511e-05	0.00148601	intron (NM_026240, intron 1 of 13)	26943	Gramd3	Closing
chr1	189310082	189310682	3.62367	1.21787	1.98755e-05	0.00149069	intron (NM_010607, intron 2 of 6)	32971	Kcnk2	Opening
chr11	75227705	75228030	2.52023	-1.87649	1.98385e-05	0.00149069	intron (NM_177708, intron 1 of 1)	33874	Rtn4rl1	Closing
chr13	56330734	56331170	2.77642	2.09406	1.98932e-05	0.00149069	Intergenic	-31948	Gm10782	Opening
chr7	104167401	104167945	3.93935	-1.07646	1.98796e-05	0.00149069	Intergenic	-2857	E030002O03Rik	Closing
chr16	60605983	60606648	3.36052	1.64162	1.99521e-05	0.00149361	promoter-TSS (NM_007938)	-784	Epha6	Opening
chr1	98059158	98059687	2.9038	1.63845	2.00106e-05	0.00149559	intron (NM_013626, intron 1 of 25)	-11629	B230216N24Rik	Opening
chr5	69692286	69692571	1.67839	3.64915	2.00186e-05	0.00149559	Intergenic	-100143	Gnpda2	Opening
chr18	33373860	33374204	2.1688	2.25498	2.01209e-05	0.00150173	Intergenic	89602	Nrep	Opening
chr4	3626670	3627312	3.93314	-1.23274	2.01984e-05	0.00150601	Intergenic	-29515	2210414B05Rik	Closing
chr5	28012942	28013245	2.59494	1.95911	2.02459e-05	0.00150805	Intergenic	-58319	Insig1	Opening
chr1	33624548	33624752	1.43275	4.0493	2.03896e-05	0.00151723	intron (NM_008922, intron 7 of 13)	45144	Prim2	Opening
chr4	132592965	132593238	1.28951	-5.19606	2.04437e-05	0.00151975	Intergenic	29034	Ptafr	Closing
chr10	69652647	69653075	3.63678	1.43686	2.05087e-05	0.00152307	intron (NM_170730, intron 1 of 17)	119153	Ank3	Opening
chr8	88380511	88380863	2.26598	-2.06539	2.07171e-05	0.00153701	Intergenic	-18496	Brd7	Closing
chr4	32216544	32216859	1.38843	4.94246	2.09397e-05	0.00155199	Intergenic	-200734	Bach2	Opening
chr15	10685887	10686383	2.98159	1.63278	2.10382e-05	0.00155774	intron (NM_030690, intron 2 of 17)	27405	Rai14	Opening
chr15	79051396	79051932	4.43463	-1.01572	2.11979e-05	0.00156497	Intergenic	9779	Galr3	Closing
chr2	19055585	19055796	2.51046	-1.87272	2.11986e-05	0.00156497	Intergenic	57371	4930426L09Rik	Closing
chr2	172914032	172914356	1.60511	-3.21263	2.11653e-05	0.00156497	intron (NM_007557, intron 2 of 6)	26127	Bmp7	Closing
chr4	140723847	140724141	2.70805	-1.72187	2.12598e-05	0.00156794	TTS (NM_173867)	18649	Padi6	Closing
chr9	111143513	111143745	1.61896	-2.8008	2.13577e-05	0.00157361	intron (NM_027742, intron 3 of 13)	25518	Lrrfip2	Closing
chr14	13284489	13284979	2.83954	1.71352	2.13925e-05	0.00157369	promoter-TSS (NM_028052)	-46	Synpr	Opening
chr17	34210527	34211035	4.66247	-0.957416	2.14191e-05	0.00157369	intron (NM_011530, intron 5 of 11)	6302	Tap2	Closing
chr6	37261024	37261676	3.65419	1.21194	2.14221e-05	0.00157369	intron (NM_001081206, intron 1 of 33)	38626	Dgki	Opening
chr15	62287253	62287656	3.01086	1.82656	2.15876e-05	0.00158429	Intergenic	-68003	H2afy3	Opening
chr1	131118666	131118913	1.70595	3.04786	2.166e-05	0.00158649	Intergenic	19445	Dyrk3	Opening
chr18	46921678	46921924	1.86603	2.82399	2.16595e-05	0.00158649	promoter-TSS (NM_001033446)	-14	Arl14epl	Opening
chr13	9027261	9027613	3.31454	-1.33861	2.19574e-05	0.0016067	Intergenic	-31425	Gtpbp4	Closing
chr11	4119567	4119978	4.47932	-0.96919	2.19878e-05	0.00160735	Intergenic	-1043	Sec14l2	Closing
chr3	153929488	153929944	3.6915	1.45376	2.2033e-05	0.00160908	intron (NM_007382, intron 9 of 11)	14927	Acadm	Opening
chr3	105892454	105892792	3.3352	-1.45875	2.22051e-05	0.00162006	intron (NM_027025, intron 1 of 6)	-11798	Adora3	Closing
chr8	102024517	102024827	3.96554	2.88098	2.23733e-05	0.00163074	Intergenic	760439	Cdh11	Opening
chr3	8983655	8984222	5.30708	0.803416	2.24034e-05	0.00163135	intron (NM_009412, intron 1 of 5)	-19884	Tpd52	Opening
chr12	63978739	63979007	1.64816	3.19664	2.25703e-05	0.00164189	Intergenic	496025	Fscb	Opening
chr2	93891364	93892219	4.99346	0.807724	2.27796e-05	0.00165551	Intergenic	-22634	Accsl	Opening
chr17	88274057	88274696	3.49442	1.29274	2.29628e-05	0.0016672	Intergenic	148864	Gm4832	Opening
chr2	50841872	50842256	2.72274	-1.69174	2.29891e-05	0.00166749	Intergenic	-67620	Gm13498	Closing
chr3	131208420	131208909	4.42247	-0.91607	2.30173e-05	0.00166792	intron (NM_010703, intron 11 of 11)	63437	Hadh	Closing
chr2	79696108	79696287	1.41439	-3.40697	2.30752e-05	0.00167049	Intergenic	-11583	Ppp1r1c	Closing
chr16	44199130	44199405	1.26032	-3.73142	2.31407e-05	0.00167361	intron (NM_001029889, intron 3 of 7)	25870	Gm608	Closing
chr17	7521099	7521533	3.04225	1.57134	2.32849e-05	0.00168241	Intergenic	-136011	Gm9992	Opening
chr3	99125607	99125966	1.43158	4.00317	2.33809e-05	0.00168539	Intergenic	-15304	Wars2	Opening
chr4	95082339	95082728	3.54206	1.2702	2.33903e-05	0.00168539	Intergenic	-30311	Jun	Opening
chr9	116160800	116161258	3.87963	-1.18468	2.33938e-05	0.00168539	intron (NM_009371, intron 1 of 7)	14334	Tgfbr2	Closing
chr15	8581142	8581505	3.7741	-1.23428	2.34937e-05	0.00169096	Intergenic	129484	Slc1a3	Closing
chr1	85111547	85111967	3.6542	1.24258	2.352e-05	0.00169122	Intergenic	-1904	A530032D15Rik	Opening
chr2	110351877	110352293	2.01829	2.39375	2.35928e-05	0.00169482	Intergenic	10908	Fibin	Opening
chr14	79269676	79269957	1.78472	2.81573	2.36612e-05	0.0016963	Intergenic	-22449	Zfp957	Opening
chr17	70974214	70974654	2.84478	-1.68545	2.36814e-05	0.0016963	exon (NM_023402, exon 4 of 4)	16082	Myl12b	Closing
chr7	110787271	110787840	4.45428	0.950064	2.3671e-05	0.0016963	intron (NM_009667, intron 2 of 14)	14951	Ampd3	Opening
chr3	81940111	81940439	2.29787	2.3639	2.3797e-05	0.00170132	intron (NM_177662, intron 1 of 7)	7659	Ctso	Opening
chr5	137091599	137091957	2.94261	-1.82	2.37792e-05	0.00170132	Intergenic	-19506	Serpine1	Closing
chr11	45838628	45838912	1.96231	2.52952	2.4013e-05	0.00171512	intron (NR_045876, intron 3 of 3)	-13194	Clint1	Opening
chr6	41554373	41555188	3.8907	-1.17026	2.41331e-05	0.00172205	Intergenic	33004	Prss2	Closing
chr4	135079937	135080344	3.23298	-1.44078	2.41598e-05	0.00172231	Intergenic	-40505	Runx3	Closing
chr12	86867477	86868243	2.99411	1.58607	2.42412e-05	0.00172646	Intergenic	16954	Irf2bpl	Opening
chr9	121881951	121882453	4.18153	-1.04003	2.43816e-05	0.00173481	Intergenic	-16153	Ackr2	Closing
chr1	54871389	54871666	2.45545	1.93432	2.45512e-05	0.00174522	intron (NM_001081433, intron 1 of 27)	54860	Ankrd44	Opening
chr19	47137244	47137524	3.2517	-1.44619	2.47245e-05	0.00175419	intron (NM_133746, intron 1 of 2)	910	Calhm2	Closing
chr9	78527895	78528359	4.19627	0.998015	2.47234e-05	0.00175419	Intergenic	-46403	Eef1a1	Opening
chr1	121528274	121528813	2.99531	1.57064	2.50244e-05	0.00177379	promoter-TSS (NM_010483)	-78	Htr5b	Opening
chr13	31443497	31443990	3.1228	1.56851	2.52596e-05	0.00178876	Intergenic	-114427	Foxq1	Opening
chr1	36079466	36080065	3.86114	1.3369	2.57221e-05	0.00181979	intron (NM_015818, intron 1 of 1)	11365	Hs6st1	Opening
chr15	27688124	27688609	2.08245	-2.1478	2.57792e-05	0.0018221	Intergenic	-6824	Fam105a	Closing
chr8	95369518	95370214	3.30821	-1.3459	2.58752e-05	0.00182716	intron (NM_008609, intron 6 of 9)	17529	Mmp15	Closing
chr1	63879402	63880081	4.25841	0.967534	2.61686e-05	0.00184376	Intergenic	-84986	Gm13749	Opening
chr8	22650296	22650443	1.53495	3.46048	2.61494e-05	0.00184376	intron (NM_011130, intron 3 of 13)	3068	Polb	Opening
chr9	123518903	123519540	3.61118	-1.21409	2.61843e-05	0.00184376	exon (NM_013860, exon 8 of 8)	-10661	Sacm1l	Closing
chr14	22002967	22003360	2.50232	-1.8476	2.62952e-05	0.00184821	Intergenic	-13562	Zfp503	Closing
chr5	147793135	147793491	2.84236	-1.67975	2.62969e-05	0.00184821	Intergenic	-67315	Pomp	Closing
chr3	35225260	35225645	2.64766	1.75676	2.63428e-05	0.00184969	Intergenic	-302801	Mir6378	Opening
chr19	41030979	41031556	4.79621	-0.81292	2.64823e-05	0.00185774	intron (NM_009345, intron 1 of 11)	1992	Dntt	Closing
chr2	45019565	45020193	2.69952	1.79077	2.67424e-05	0.00187185	intron (NM_015753, intron 3 of 9)	3298	Mir5129	Opening
chr6	82753075	82753981	4.86944	0.901512	2.67297e-05	0.00187185	intron (NM_013820, intron 2 of 17)	20926	Hk2	Opening
chr9	60063291	60063624	1.3521	4.93444	2.67587e-05	0.00187185	intron (NM_001040426, intron 7 of 17)	77763	Thsd4	Opening
chr1	118699349	118699951	3.05575	1.51724	2.6875e-05	0.00187648	Intergenic	71705	Tfcp2l1	Opening
chr10	120422842	120423089	1.95186	-2.35958	2.6857e-05	0.00187648	intron (NM_010441, intron 3 of 4)	25145	Mir763	Closing
chr1	91080297	91080659	2.55858	-1.79808	2.70268e-05	0.00188305	intron (NM_008515, intron 6 of 22)	27034	Lrrfip1	Closing
chr11	31225339	31225682	2.68747	1.82731	2.70699e-05	0.00188305	Intergenic	144551	Stc2	Opening
chr12	32015315	32015752	3.80498	-1.19284	2.70287e-05	0.00188305	intron (NM_011158, intron 2 of 10)	45746	Prkar2b	Closing
chr5	133173250	133173545	1.443	3.60711	2.70672e-05	0.00188305	Intergenic	-631054	Auts2	Opening
chr15	90666946	90667209	2.16221	2.39335	2.72214e-05	0.00189182	intron (NM_025815, intron 1 of 19)	12311	Cpne8	Opening
chr3	137527910	137528187	1.8344	2.61559	2.7303e-05	0.00189498	Intergenic	24574	Gm4861	Opening
chr4	40279124	40279862	5.40573	-0.731189	2.73429e-05	0.00189498	promoter-TSS (NM_001033305)	-125	Ndufb6	Closing
chr7	44670704	44671271	4.73466	0.861766	2.73333e-05	0.00189498	promoter-TSS (NM_001271540)	-144	Myh14	Opening
chr11	76587950	76588318	2.81704	-1.58072	2.74102e-05	0.00189691	Intergenic	-10395	Abr	Closing
chr18	13306918	13307250	2.79028	-1.89614	2.74216e-05	0.00189691	Intergenic	300094	Hrh4	Closing
chr17	63012250	63012509	1.72089	-3.06253	2.7494e-05	0.00190017	Intergenic	-131062	Efna5	Closing
chr16	23844638	23845019	2.58611	2.03585	2.77916e-05	0.00191896	Intergenic	46016	Sst	Opening
chr17	15510640	15510997	2.38137	2.35148	2.80356e-05	0.00193401	intron (NM_013684, intron 4 of 7)	10930	Tbp	Opening
chr8	76432799	76433364	2.6078	1.78225	2.80956e-05	0.00193637	Intergenic	467092	Gm10649	Opening
chr4	67677577	67678117	5.32981	0.739532	2.83128e-05	0.00194954	Intergenic	850036	Tlr4	Opening
chr6	88060704	88061022	2.48149	1.84817	2.83818e-05	0.00195249	Intergenic	-15593	Rab7	Opening
chr16	14088202	14088672	3.00656	-1.45311	2.84131e-05	0.00195284	intron (NM_144518, intron 2 of 5)	70837	Marf1	Closing
chr12	70318190	70318496	1.42476	3.61981	2.8475e-05	0.0019553	intron (NR_037248, intron 2 of 4)	9838	Mir466o	Opening
chr3	59260801	59261144	4.30718	-1.1227	2.93722e-05	0.00201329	intron (NM_177855, intron 32 of 43)	1859	P2ry12	Closing
chr5	63811874	63812719	4.50761	0.910529	2.93734e-05	0.00201329	promoter-TSS (NM_029554)	-199	0610040J01Rik	Opening
chr3	23635298	23635928	2.30546	2.03335	2.94138e-05	0.00201421	Intergenic	1384243	Rprl2	Opening
chr13	90233805	90234334	4.73873	0.962146	2.95195e-05	0.00201775	Intergenic	144402	Tmem167	Opening
chr16	89816787	89817123	2.01941	-2.52464	2.95156e-05	0.00201775	intron (NM_009384, intron 16 of 27)	1397	Tiam1	Closing
chr1	80716011	80716386	3.04384	1.54212	2.95563e-05	0.00201842	intron (NM_175291, intron 1 of 55)	42355	Dock10	Opening
chr6	130404916	130405291	2.55999	1.8982	2.96972e-05	0.00202465	Intergenic	-18229	Klra1	Opening
chr8	109750683	109751110	3.58139	-1.26109	2.97018e-05	0.00202465	Intergenic	-13157	Atxn1l	Closing
chr13	113572005	113572527	3.56157	-1.33134	2.97957e-05	0.0020292	Intergenic	46298	Snx18	Closing
chr19	20161514	20161821	1.3593	3.84293	2.985e-05	0.00203105	Intergenic	229004	Anxa1	Opening
chr11	36036272	36036814	4.08804	1.13435	2.99007e-05	0.00203265	intron (NM_011856, intron 25 of 28)	-56454	Wwc1	Opening
chr6	143068272	143068624	2.71235	-1.64657	2.99436e-05	0.00203372	intron (NM_001109688, intron 8 of 24)	31704	C2cd5	Closing
chr13	9139472	9140055	5.1114	-0.847153	3.02197e-05	0.00204874	intron (NM_172585, intron 5 of 17)	45858	Larp4b	Closing
chr16	83131852	83132354	3.17902	1.50516	3.02106e-05	0.00204874	Intergenic	-1239040	4930553E22Rik	Opening
chr9	90087841	90088272	3.79099	-1.12295	3.03959e-05	0.00205882	Intergenic	26764	Morf4l1	Closing
chr8	94953720	94954002	3.39675	-1.4759	3.07534e-05	0.00208114	Intergenic	-23248	Adgrg1	Closing
chr1	165855781	165856170	3.4988	-1.28296	3.08951e-05	0.00208885	intron (NR_103716, intron 2 of 8)	67294	Cd247	Closing
chr11	11656990	11657672	5.16213	-0.76572	3.11652e-05	0.0021052	Intergenic	-28594	Ikzf1	Closing
chr12	110573669	110573871	1.18074	-3.63786	3.13377e-05	0.00211494	intron (NM_001081457, intron 12 of 12)	-17604	B930059L03Rik	Closing
chr17	48230681	48231075	3.09851	-1.61173	3.14319e-05	0.00211791	Intergenic	-1861	Trem1	Closing
chr7	98171078	98171902	5.41601	-0.707065	3.14385e-05	0.00211791	intron (NM_007602, intron 1 of 12)	-5704	Gm16938	Closing
chr2	67565050	67566475	5.8941	0.583595	3.15409e-05	0.0021229	Intergenic	-109695	Mir7224	Opening
chr1	41810392	41810799	2.8461	1.81613	3.18635e-05	0.00214187	Intergenic	-629343	4930448I06Rik	Opening
chr7	71313368	71313787	1.84197	3.01642	3.188e-05	0.00214187	Intergenic	-596118	4930441H08Rik	Opening
chr1	152616065	152616363	2.85187	-1.56225	3.19633e-05	0.00214361	intron (NM_016846, intron 2 of 17)	8897	Rgl1	Closing
chr19	46503548	46504361	5.40933	-0.659986	3.19353e-05	0.00214361	intron (NM_053100, intron 1 of 5)	2306	Trim8	Closing
chr14	73179129	73179544	4.6058	0.903492	3.19972e-05	0.00214395	intron (NR_033185, intron 15 of 15)	27515	Mir687	Opening
chr7	46830763	46831363	4.58592	-0.893819	3.20394e-05	0.00214486	Intergenic	-14741	Ldha	Closing
chr11	94563848	94565082	5.51072	-0.697228	3.24742e-05	0.00217202	promoter-TSS (NM_007689)	-609	Chad	Closing
chr1	183070240	183070590	2.52928	-1.94246	3.26308e-05	0.00217665	Intergenic	77142	Disp1	Closing
chr11	63136278	63136587	2.43464	1.99825	3.26098e-05	0.00217665	intron (NM_008885, intron 3 of 4)	3629	Pmp22	Opening
chr7	97355181	97355477	2.40589	-1.96284	3.26004e-05	0.00217665	Intergenic	-16288	Alg8	Closing
chr19	41332194	41332629	3.55887	-1.19126	3.28087e-05	0.00218656	intron (NM_031376, intron 2 of 16)	52659	Pik3ap1	Closing
chr8	106533640	106533967	1.88168	-2.47264	3.31966e-05	0.00221044	intron (NM_007665, intron 2 of 15)	22951	Cdh3	Closing
chr1	39211942	39212246	1.98133	2.51614	3.32578e-05	0.00221255	intron (NM_008719, intron 1 of 20)	17822	Npas2	Opening
chr6	95169427	95169738	2.39762	-1.89951	3.33218e-05	0.00221483	Intergenic	51702	Kbtbd8	Closing
chr17	50677887	50678694	5.29005	0.770176	3.35411e-05	0.00222743	intron (NM_013880, intron 5 of 5)	-20391	Btg3	Opening
chr1	114165202	114165747	2.33895	1.96717	3.38635e-05	0.00224638	Intergenic	-1519663	Cntnap5a	Opening
chr9	120776531	120777218	5.3188	-0.857531	3.38866e-05	0.00224638	Intergenic	138376	1700020M21Rik	Closing
chr2	137192160	137192633	3.02436	1.47024	3.40048e-05	0.00225221	Intergenic	-75876	Jag1	Opening
chr12	101007492	101007738	1.67534	-2.62686	3.41146e-05	0.00225749	intron (NM_026681, intron 3 of 29)	14153	Mir1190	Closing
chr2	138120173	138120473	2.14631	2.19339	3.44541e-05	0.00227592	Intergenic	-136261	Btbd3	Opening
chrX	160385000	160385494	4.20215	1.026	3.44326e-05	0.00227592	Intergenic	-5443	Adgrg2	Opening
chr13	60936404	60937025	5.85896	-0.636487	3.45893e-05	0.00228283	promoter-TSS (NM_001145799)	-89	Ctla2a	Closing
chr1	162211550	162211904	1.78058	2.82661	3.47219e-05	0.00228552	intron (NM_172646, intron 14 of 19)	-5896	Dnm3os	Opening
chr17	21438705	21439137	2.85905	1.67028	3.47028e-05	0.00228552	Intergenic	-11453	Zfp51	Opening
chr6	3504893	3505181	2.10871	2.29679	3.46783e-05	0.00228552	intron (NM_024260, intron 2 of 27)	6644	Ccdc132	Opening
chr11	31759872	31760474	3.16642	1.45381	3.47941e-05	0.00228826	Intergenic	64374	D630024D03Rik	Opening
chr10	108979737	108979889	0.613517	5.90251	3.48666e-05	0.00229049	intron (NM_009306, intron 1 of 10)	31162	Syt1	Opening
chr19	8871228	8871956	5.13943	-0.783578	3.48893e-05	0.00229049	promoter-TSS (NM_146093)	33	Ubxn1	Closing
chr1	91412957	91413580	5.72316	-0.637264	3.49546e-05	0.00229075	promoter-TSS (NM_019479)	-46	Hes6	Closing
chr3	104556596	104556862	1.46386	3.78761	3.493e-05	0.00229075	Intergenic	-44873	Lrig2	Opening
chr11	24139414	24139899	5.07611	0.834742	3.50455e-05	0.0022947	intron (NM_016707, intron 2 of 4)	58961	Bcl11a	Opening
chr14	121951449	121951731	2.7137	1.93142	3.53237e-05	0.00231088	TTS (NM_183031)	13603	Gpr183	Opening
chr6	73530101	73530501	2.73009	1.69517	3.53662e-05	0.00231164	Intergenic	-59280	1700065L07Rik	Opening
chr12	59047101	59047439	1.74174	2.78971	3.56819e-05	0.00232831	intron (NM_030057, intron 4 of 5)	14202	Trappc6b	Opening
chr3	100771507	100771814	2.53559	-1.79761	3.56836e-05	0.00232831	Intergenic	-53799	Vtcn1	Closing
chr1	15850760	15851093	2.38345	2.07599	3.57434e-05	0.00232835	Intergenic	41796	Sbspon	Opening
chr3	26331351	26331956	3.48634	1.34338	3.57465e-05	0.00232835	exon (NM_138666, exon 1 of 8)	256	Nlgn1	Opening
chr1	181743050	181743789	2.31102	-2.47547	3.57846e-05	0.0023288	Intergenic	98982	Lbr	Closing
chr5	31576783	31577024	2.2478	-1.98097	3.61444e-05	0.00235017	Intergenic	-5506	AI839979	Closing
chr1	39410373	39410546	0.614208	5.90586	3.63857e-05	0.0023638	intron (NM_018775, intron 2 of 19)	42608	Rpl31	Opening
chr4	49956843	49957177	2.35641	1.92759	3.64231e-05	0.00236418	Intergenic	-111241	Grin3a	Opening
chr8	23411183	23411762	4.49937	0.908598	3.65973e-05	0.00237342	promoter-TSS (NM_013834)	-30	Sfrp1	Opening
chr6	122532849	122533281	4.68548	0.880907	3.67822e-05	0.00238334	Intergenic	19389	Mfap5	Opening
chr12	99406175	99406602	3.85905	-1.15417	3.69767e-05	0.00239214	intron (NM_183186, intron 1 of 5)	43686	Foxn3	Closing
chr17	27083579	27084058	2.74991	-1.74325	3.6982e-05	0.00239214	intron (NM_080553, intron 3 of 57)	-7427	Mir7677	Closing
chr8	25439988	25440850	5.4754	-0.730172	3.7147e-05	0.00240073	Intergenic	-78340	Fgfr1	Closing
chr14	22759705	22760011	3.41864	-1.33947	3.72251e-05	0.00240371	intron (NM_028275, intron 5 of 6)	-217060	4930405A10Rik	Closing
chr2	65010132	65010566	3.06641	1.53371	3.72888e-05	0.00240574	intron (NM_016719, intron 2 of 13)	12417	Grb14	Opening
chr14	15142715	15143328	4.39154	0.941239	3.75568e-05	0.00241885	Intergenic	295966	Lrrc3b	Opening
chr15	103370552	103370797	2.39941	-2.39824	3.75383e-05	0.00241885	Intergenic	-3926	Itga5	Closing
chr6	103567736	103568051	2.28286	2.17658	3.76407e-05	0.00242217	intron (NM_007697, intron 2 of 26)	57017	Chl1	Opening
chr18	71277179	71277819	4.61371	0.965833	3.78373e-05	0.00243272	intron (NM_007831, intron 27 of 28)	709207	Mbd2	Opening
chr2	173307561	173307849	3.50973	-1.31078	3.82945e-05	0.00245584	Intergenic	-31172	Pmepa1	Closing
chr3	26834354	26834802	3.35828	1.36106	3.82954e-05	0.00245584	intron (NM_029150, intron 4 of 10)	196947	Spata16	Opening
chr5	124996934	124997500	3.06959	-1.59432	3.82716e-05	0.00245584	Intergenic	-6258	Fam101a	Closing
chr11	28583999	28584551	3.70546	1.16062	3.86164e-05	0.0024743	promoter-TSS (NM_001166661)	49	Ccdc85a	Opening
chr6	116682211	116682674	3.00008	-1.4685	3.8878e-05	0.00248892	Intergenic	-8606	Rassf4	Closing
chr2	108764554	108765237	5.24917	0.806243	3.90318e-05	0.00249663	Intergenic	513395	Mettl15	Opening
chr1	171441501	171441728	2.74112	-1.64286	3.93127e-05	0.00251245	intron (NM_172647, intron 1 of 9)	4053	F11r	Closing
chr14	25480878	25481475	4.30858	-1.0673	3.93898e-05	0.00251522	intron (NM_183208, intron 1 of 23)	21991	Zmiz1	Closing
chr5	100569999	100570437	2.94806	-1.51208	3.97108e-05	0.00253355	intron (NM_139198, intron 1 of 4)	1987	Plac8	Closing
chr4	144906505	144907054	4.60669	-1.00347	4.03069e-05	0.00256939	intron (NM_011303, intron 1 of 5)	13642	Dhrs3	Closing
chr14	35228706	35229074	1.33873	3.84849	4.04643e-05	0.00257723	intron (NM_008166, intron 4 of 15)	334281	Mir346	Opening
chr8	118422595	118422908	0.666935	5.9659	4.06107e-05	0.00258435	intron (NM_019707, intron 1 of 13)	138996	Cdh13	Opening
chr5	135283194	135283577	2.44229	1.89352	4.07551e-05	0.00259133	Intergenic	-32338	Fzd9	Opening
chr8	72281610	72282049	4.91815	-0.838865	4.13276e-05	0.0026255	Intergenic	-37233	Klf2	Closing
chr9	35459669	35459936	1.28592	3.80617	4.15226e-05	0.00263564	intron (NM_021339, intron 6 of 18)	7726	Cdon	Opening
chr7	6696269	6696688	2.71947	1.65147	4.15947e-05	0.00263798	promoter-TSS (NM_011769)	-46	Zim1	Opening
chr3	19450979	19451311	2.31569	-1.99658	4.17383e-05	0.00264484	Intergenic	-57450	Dnajc5b	Closing
chr17	73875222	73876175	5.28757	0.705441	4.22462e-05	0.00267476	Intergenic	70857	Ehd3	Opening
chr9	28213746	28214211	2.05432	2.31309	4.23571e-05	0.00267951	intron (NM_177906, intron 1 of 7)	422709	Opcml	Opening
chr14	57862127	57862406	1.39635	-2.99155	4.24376e-05	0.00268233	intron (NM_029492, intron 4 of 12)	27996	Zdhhc20	Closing
chr3	78964396	78964871	4.3589	0.942935	4.26266e-05	0.00269081	Intergenic	181242	Rapgef2	Opening
chr5	121216019	121216394	3.18094	1.60533	4.26438e-05	0.00269081	Intergenic	-4013	Gm15800	Opening
chr9	50000471	50000735	0.643574	5.94769	4.26875e-05	0.00269129	Intergenic	-201534	Ncam1	Opening
chr7	45733549	45733785	2.05143	-2.41153	4.28832e-05	0.00270135	exon (NM_017465, exon 5 of 7)	-7851	Spaca4	Closing
chr10	95780995	95781228	1.12536	-4.96359	4.30241e-05	0.00270794	Intergenic	-159552	Eea1	Closing
chr12	85478669	85479115	3.1087	1.72719	4.30624e-05	0.00270808	Intergenic	4991	Fos	Opening
chr7	112219982	112220361	1.83183	2.52042	4.3188e-05	0.00271369	Intergenic	-5665	Mical2	Opening
chr1	42984072	42984552	4.25587	-1.12772	4.3599e-05	0.00272778	intron (NM_053107, intron 1 of 1)	31440	Gpr45	Closing
chr1	138928729	138929499	5.01421	0.843967	4.35878e-05	0.00272778	Intergenic	-34595	Dennd1b	Opening
chr1	177681296	177681622	2.26678	-2.0707	4.35887e-05	0.00272778	Intergenic	-38516	2310043L19Rik	Closing
chr11	12232328	12232776	2.8469	1.63709	4.35487e-05	0.00272778	Intergenic	179588	Cobl	Opening
chr6	149348291	149348541	3.07656	-1.47629	4.35387e-05	0.00272778	Intergenic	39002	2810474O19Rik	Closing
chr9	97895998	97896373	1.74406	2.81108	4.36314e-05	0.00272778	intron (NM_022319, intron 1 of 17)	-107235	4921534H16Rik	Opening
chr10	120616662	120617155	3.29637	-1.33516	4.37392e-05	0.00273224	Intergenic	-139973	Hmga2	Closing
chr12	25157191	25157675	4.03985	-0.983372	4.38861e-05	0.00273889	Intergenic	28259	Gm17746	Closing
chr5	114374536	114375039	4.60974	-0.975311	4.39556e-05	0.00273889	intron (NM_026145, intron 2 of 6)	5718	Kctd10	Closing
chr6	3560062	3560450	2.88238	-1.58076	4.39364e-05	0.00273889	intron (NM_024260, intron 16 of 27)	61863	Ccdc132	Closing
chr16	41889527	41889861	1.58319	3.2257	4.43294e-05	0.00275988	intron (NM_175548, intron 2 of 5)	356352	Lsamp	Opening
chr12	102354391	102354874	3.88468	-1.14114	4.43683e-05	0.00276	intron (NM_177620, intron 4 of 9)	70991	Rin3	Closing
chr13	51853422	51853653	2.1504	-2.09707	4.47951e-05	0.00278423	Intergenic	6862	Gadd45g	Closing
chr8	69012530	69012943	3.08692	-1.54984	4.48675e-05	0.00278641	Intergenic	-76000	Atp6v1b2	Closing
chr17	45746755	45747185	4.92701	-0.833939	4.50157e-05	0.00279329	Intergenic	-13126	1600014C23Rik	Closing
chr2	147302297	147302599	2.77518	-1.67501	4.50971e-05	0.00279602	intron (NR_030769, intron 3 of 5)	60345	AI646519	Closing
chr10	64049107	64049483	2.1635	2.24879	4.51953e-05	0.00279978	intron (NM_178678, intron 2 of 2)	40960	Lrrtm3	Opening
chr2	117262248	117262622	2.80207	1.82341	4.56534e-05	0.00282582	intron (NM_026620, intron 4 of 7)	12696	Fam98b	Opening
chr1	79739739	79740036	2.44321	2.00056	4.57504e-05	0.00282948	intron (NM_027057, intron 2 of 4)	21882	Wdfy1	Opening
chr7	43553275	43553483	1.76787	-2.3976	4.59356e-05	0.00283859	Intergenic	-8991	Zfp658	Closing
chr16	26598610	26598865	1.7898	-2.74583	4.61333e-05	0.00284844	intron (NM_134103, intron 1 of 7)	17032	Il1rap	Closing
chr11	10149091	10149584	2.83035	1.63249	4.64291e-05	0.00285877	Intergenic	957395	Abca13	Opening
chr11	59398670	59398909	1.77227	-2.49436	4.64267e-05	0.00285877	Intergenic	-23136	Prss38	Closing
chr12	114513165	114513596	2.713	1.67723	4.64918e-05	0.00285877	TTS (NR_106063)	314	Mir7094-2	Opening
chr18	58713980	58714400	2.40672	-1.8658	4.63986e-05	0.00285877	Intergenic	54708	Isoc1	Closing
chr3	75731019	75731672	2.97681	-1.65901	4.64697e-05	0.00285877	Intergenic	-75614	Platr10	Closing
chr10	78406100	78406566	2.81698	-1.7272	4.66413e-05	0.00286325	intron (NM_010925, intron 5 of 12)	2212	Mir6907	Closing
chr5	28298201	28298568	3.06941	-1.48428	4.66366e-05	0.00286325	Intergenic	-18805	Rbm33	Closing
chr5	88645420	88645847	2.77306	1.6686	4.68619e-05	0.00287406	intron (NM_001289774, intron 15 of 17)	29947	Grsf1	Opening
chr9	79810403	79811020	4.59145	-0.8434	4.68944e-05	0.00287406	Intergenic	17070	4930429F24Rik	Closing
chr3	33399261	33399906	3.74782	1.40042	4.72272e-05	0.00289208	Intergenic	-256392	Pex5l	Opening
chr12	24868662	24869522	4.57644	0.899193	4.75595e-05	0.00291005	intron (NM_026037, intron 1 of 12)	37493	Mboat2	Opening
chr5	19226297	19227131	6.01302	0.649799	4.77308e-05	0.00291814	promoter-TSS (NM_001170746)	-159	4921504A21Rik	Opening
chr12	79832697	79832907	1.58249	-3.07605	4.77891e-05	0.00291932	Intergenic	91931	9430078K24Rik	Closing
chr7	75362433	75362930	4.44687	1.01204	4.80412e-05	0.00293232	Intergenic	-53419	Sv2b	Opening
chr4	139386926	139387227	1.5173	3.04174	4.80863e-05	0.00293268	intron (NM_001160319, intron 1 of 105)	6417	Ubr4	Opening
chr7	88306748	88307001	2.3294	2.2071	4.81692e-05	0.00293534	intron (NM_009982, intron 5 of 6)	28781	Ctsc	Opening
chr17	83522968	83523485	3.35142	1.26741	4.82475e-05	0.00293771	Intergenic	-8893	Cox7a2l	Opening
chr4	82196059	82196505	5.04671	0.757894	4.84578e-05	0.00294811	Intergenic	130902	Gm5860	Opening
chr9	48814417	48815013	4.31631	-1.06135	4.85347e-05	0.00295039	intron (NM_001033324, intron 2 of 6)	21230	Zbtb16	Closing
chr2	110075170	110075336	0.613078	5.90181	4.86501e-05	0.002955	Intergenic	-24774	Ccdc34os	Opening
chr19	45015655	45015854	2.51078	-1.94507	4.88908e-05	0.00296721	intron (NM_145503, intron 1 of 4)	544	Lzts2	Closing
chr2	60809499	60809929	2.9483	-1.511	4.89594e-05	0.00296896	intron (NM_020296, intron 2 of 13)	71724	Rbms1	Closing
chr11	32349690	32350016	2.90556	-1.52001	4.90392e-05	0.00296977	intron (NM_177364, intron 1 of 12)	2042	Sh3pxd2b	Closing
chr12	55344552	55345273	4.54696	0.991212	4.90654e-05	0.00296977	intron (NM_025373, intron 4 of 6)	-25783	Mir1198	Opening
chr12	112096146	112096906	3.01028	1.44275	4.90921e-05	0.00296977	Intergenic	-10157	Aspg	Opening
chr9	119404177	119404499	3.87002	-1.15743	4.91539e-05	0.0029711	intron (NM_007397, intron 1 of 9)	1837	Acvr2b	Closing
chr10	110155480	110155964	4.1169	1.02548	4.93896e-05	0.00298294	Intergenic	-155503	Nav3	Opening
chr1	184672623	184673044	2.7995	-1.71046	4.96245e-05	0.0029947	Intergenic	-39664	4930488B22Rik	Closing
chr2	102944094	102944454	4.28729	-1.11331	4.9681e-05	0.0029957	Intergenic	-42609	Cd44	Closing
chr2	135737505	135737818	2.76757	-1.58374	4.97322e-05	0.00299636	Intergenic	-4169	Plcb4	Closing
chr1	88587044	88587788	5.07762	-0.713115	5.02167e-05	0.00302312	Intergenic	35899	Gm19589	Closing
chr3	47182858	47183128	1.31459	3.92567	5.04562e-05	0.00303509	Intergenic	-282211	Mir6379	Opening
chr10	117860950	117861325	3.88371	-1.02973	5.08363e-05	0.00305509	Intergenic	-15163	Rap1b	Closing
chr19	8642150	8642386	1.25913	-3.47536	5.09006e-05	0.00305509	Intergenic	21067	9830166K06Rik	Closing
chr8	120563682	120564543	5.45034	-0.666611	5.09114e-05	0.00305509	intron (NM_198671, intron 3 of 15)	24963	Gins2	Closing
chr18	60499898	60500432	5.34964	-0.704807	5.10572e-05	0.00306138	intron (NM_134133, intron 1 of 1)	1818	Smim3	Closing
chr2	172430603	172431080	3.38518	-1.36046	5.14546e-05	0.00308274	intron (NM_001080820, intron 6 of 6)	-9737	Rtfdc1	Closing
chr1	151953476	151953909	4.38203	-1.00686	5.17796e-05	0.00309724	intron (NM_197990, intron 3 of 5)	136628	1700025G04Rik	Closing
chr12	25110299	25110686	2.56797	1.93387	5.17421e-05	0.00309724	Intergenic	-14400	Id2	Opening
chr15	99449131	99449749	4.71973	-0.887955	5.18811e-05	0.00310083	intron (NM_001001884, intron 1 of 12)	8308	Nckap5l	Closing
chr17	28211885	28212481	5.5639	-0.686894	5.21173e-05	0.00311246	intron (NM_027185, intron 1 of 10)	4405	Def6	Closing
chr14	57881814	57882191	2.39877	2.0452	5.22511e-05	0.00311411	intron (NM_029492, intron 1 of 12)	8260	Zdhhc20	Opening
chr16	43432010	43432410	1.87908	2.35948	5.22699e-05	0.00311411	intron (NM_181058, intron 2 of 6)	-12014	Gm15713	Opening
chr17	88190760	88191159	2.65738	-1.68242	5.22495e-05	0.00311411	Intergenic	65447	Gm4832	Closing
chr18	53267756	53267986	3.07359	-1.52524	5.26185e-05	0.00312943	intron (NM_029394, intron 1 of 6)	22209	Snx24	Closing
chr3	10258143	10258747	5.66397	0.909644	5.26947e-05	0.00312943	intron (NM_029310, intron 2 of 5)	42738	Fabp12	Opening
chr4	135192865	135193212	2.27568	-2.06277	5.26004e-05	0.00312943	Intergenic	72393	Runx3	Closing
chr7	49450342	49451635	5.16743	0.719081	5.26713e-05	0.00312943	intron (NM_175272, intron 6 of 37)	185847	Dbx1	Opening
chr12	7816558	7817019	3.68531	1.28346	5.27741e-05	0.00313165	Intergenic	-160889	Apob	Opening
chr8	13964372	13964945	4.63922	-0.844931	5.29287e-05	0.00313834	intron (NM_173744, intron 1 of 2)	10119	Tdrp	Closing
chr13	64186957	64187366	2.22652	-1.95041	5.33934e-05	0.00316338	TTS (NM_019986)	25295	Habp4	Closing
chr14	78448882	78449175	1.40566	-3.17969	5.34942e-05	0.00316684	Intergenic	87832	Akap11	Closing
chr8	126849623	126850303	4.60394	-0.915426	5.357e-05	0.00316881	Intergenic	95958	Tomm20	Closing
chr5	124922860	124923434	3.57442	-1.16071	5.3771e-05	0.00317819	Intergenic	60442	Zfp664	Closing
chr13	117897995	117898566	4.53427	0.883899	5.41642e-05	0.00319637	intron (NM_010408, intron 4 of 7)	-178269	4933413L06Rik	Opening
chr7	82691188	82691800	3.49758	-1.33701	5.41367e-05	0.00319637	intron (NM_175317, intron 12 of 19)	42880	Eftud1	Closing
chr10	12903860	12904028	1.11877	-3.55971	5.42164e-05	0.00319693	Intergenic	19183	B230208H11Rik	Closing
chr12	107148419	107148882	3.58915	1.18339	5.46111e-05	0.00321766	Intergenic	-432326	4933406K04Rik	Opening
chr1	15286397	15287064	3.85741	1.39659	5.47245e-05	0.0032218	Intergenic	-25722	Kcnb2	Opening
chr17	88274829	88275253	2.89002	1.54021	5.48937e-05	0.00322922	Intergenic	149529	Gm4832	Opening
chr14	54417695	54417971	1.90928	-2.40268	5.49739e-05	0.00323139	promoter-TSS (NM_001253679)	-131	Slc7a7	Closing
chr4	140684076	140684578	4.34777	-0.989145	5.53853e-05	0.00325301	Intergenic	-17146	Rcc2	Closing
chr15	79074971	79075460	3.6601	-1.10933	5.55163e-05	0.0032574	promoter-TSS (NM_145139)	-8	Eif3l	Closing
chr17	36178921	36179458	3.48956	1.30487	5.55726e-05	0.0032574	exon (NR_033619, exon 1 of 1)	412	Gm6623	Opening
chr9	107306121	107306491	3.31366	-1.33371	5.55908e-05	0.0032574	Intergenic	9617	Cish	Closing
chr1	131638174	131638558	3.05175	-1.48527	5.56372e-05	0.00325757	promoter-TSS (NM_007799)	52	Ctse	Closing
chr1	67363698	67364063	1.79406	2.60922	5.58127e-05	0.00326528	Intergenic	240853	Cps1	Opening
chr2	146311166	146311770	3.73925	1.24001	5.65244e-05	0.00330433	intron (NM_001033348, intron 38 of 40)	52182	A930019D19Rik	Opening
chr4	49891716	49892254	2.72654	1.65076	5.66126e-05	0.0033069	Intergenic	-46216	Grin3a	Opening
chr6	48432725	48433237	3.17973	1.34096	5.67894e-05	0.00331464	intron (NM_001085417, intron 4 of 4)	12109	Zfp467	Opening
chr10	30778406	30778692	2.05908	-2.03931	5.69787e-05	0.00331687	intron (NM_172495, intron 1 of 15)	24558	Ncoa7	Closing
chr10	107123308	107123995	4.24101	1.02896	5.6914e-05	0.00331687	promoter-TSS (NM_001142804)	13	Acss3	Opening
chr10	118178746	118179228	3.65643	-1.36322	5.69165e-05	0.00331687	Intergenic	-25977	Il22	Closing
chr11	12658844	12659297	4.71014	0.87695	5.7069e-05	0.00331687	Intergenic	-194110	Cobl	Opening
chr18	38514755	38515109	3.35224	-1.35446	5.71384e-05	0.00331687	Intergenic	86336	Spry4	Closing
chr6	84579607	84579870	2.69481	2.05356	5.70936e-05	0.00331687	intron (NM_175475, intron 3 of 6)	14072	Cyp26b1	Opening
chr7	17055951	17056593	5.10847	0.712939	5.71328e-05	0.00331687	exon (NM_001162950, exon 2 of 15)	407	Hif3a	Opening
chr5	124120068	124120217	1.06235	-3.84815	5.71893e-05	0.00331724	exon (NM_001289472, exon 25 of 25)	4034	Arl6ip4	Closing
chr18	60783102	60783308	1.34394	3.81918	5.73379e-05	0.00332071	Intergenic	8609	Rps14	Opening
chr2	136689559	136689907	1.93343	2.38635	5.72992e-05	0.00332071	Intergenic	-23717	Snap25	Opening
chr17	80772537	80772860	2.72666	-1.71633	5.74202e-05	0.0033229	Intergenic	-44673	Map4k3	Closing
chr10	120895840	120896316	3.74622	-1.14494	5.83259e-05	0.00336976	intron (NM_177092, intron 1 of 6)	2893	Msrb3	Closing
chr14	16597946	16598523	3.95028	-1.13341	5.83389e-05	0.00336976	intron (NM_001289761, intron 2 of 8)	-22758	Rarb	Closing
chr5	150156140	150156464	1.81353	2.55355	5.83653e-05	0.00336976	Intergenic	-103628	Fry	Opening
chr8	27120499	27121188	3.92882	-1.10756	5.84764e-05	0.00337357	exon (NM_054044, exon 19 of 19)	7789	Brf2	Closing
chr16	87049704	87050228	3.34986	1.50342	5.87111e-05	0.0033845	Intergenic	-304219	N6amt1	Opening
chr19	42176828	42177332	3.74553	-1.13645	5.87616e-05	0.0033848	intron (NM_177319, intron 2 of 12)	6513	Zfyve27	Closing
chr14	28657189	28657580	2.77348	1.59299	5.89074e-05	0.00339058	Intergenic	145979	Wnt5a	Opening
chr17	17828407	17828830	3.56419	1.21664	5.91226e-05	0.00340035	Intergenic	-1570	Mir99b	Opening
chr4	150583453	150583855	2.4338	1.8742	5.93e-05	0.00340792	intron (NM_001085492, intron 12 of 22)	68520	Slc45a1	Opening
chr17	5866819	5867085	1.42597	-3.00034	5.95706e-05	0.00342085	intron (NM_025664, intron 1 of 17)	25572	Snx9	Closing
chr1	171502458	171503958	6.10503	-0.730384	5.99186e-05	0.00343819	promoter-TSS (NM_019484)	-270	Alyref2	Closing
chr15	76196340	76196529	2.97069	-1.59728	6.02854e-05	0.00345658	promoter-TSS (NM_201394)	-724	Plec	Closing
chr4	82364765	82365446	3.26343	1.47712	6.03745e-05	0.00345903	intron (NM_008687, intron 3 of 8)	140674	Nfib	Opening
chr14	37238638	37239048	4.21239	0.955303	6.08838e-05	0.00348554	Intergenic	-103521	Ghitm	Opening
chr18	23654424	23654717	1.46372	3.23711	6.10302e-05	0.00349124	intron (NM_001285807, intron 24 of 24)	97735	Gm15972	Opening
chr1	184562326	184562638	1.24066	-3.44048	6.18703e-05	0.0035366	Intergenic	-4791	1700112H15Rik	Closing
chr7	110903168	110903599	3.59086	1.32661	6.19961e-05	0.00354108	intron (NM_194464, intron 11 of 20)	-1602	Gm16336	Opening
chr4	98188915	98189381	4.10638	0.976069	6.21239e-05	0.00354567	Intergenic	194117	Tm2d1	Opening
chr13	106936333	106937264	5.32349	-0.728994	6.2187e-05	0.00354655	exon (NM_029665, exon 1 of 30)	117	Ipo11	Closing
chr9	32142770	32143240	2.57675	1.84239	6.22344e-05	0.00354655	intron (NM_001195632, intron 2 of 21)	26869	Arhgap32	Opening
chr10	79538756	79539376	5.22963	0.710787	6.30493e-05	0.00359025	Intergenic	-5279	Ppap2c	Opening
chr1	4173868	4174167	1.29986	3.51101	6.31624e-05	0.00359396	Intergenic	186297	Rp1	Opening
chr5	34196523	34196723	1.73148	-2.71042	6.33712e-05	0.00360309	exon (NM_001015039, exon 12 of 13)	-8913	Mxd4	Closing
chr14	13578746	13579344	3.7503	1.13723	6.34701e-05	0.00360477	intron (NM_028052, intron 4 of 5)	-91831	Sntn	Opening
chr7	16827321	16827699	2.93138	-1.59401	6.34973e-05	0.00360477	intron (NM_133789, intron 5 of 17)	-10778	Fkrp	Closing
chr10	13420256	13420526	1.71974	-2.55859	6.39333e-05	0.00362402	intron (NM_001195065, intron 1 of 12)	-31421	Phactr2	Closing
chr7	62876981	62877496	3.35552	1.30142	6.39068e-05	0.00362402	Intergenic	335288	Chrna7	Opening
chr3	5271727	5272357	4.2649	1.01106	6.43653e-05	0.00364438	intron (NM_030708, intron 3 of 10)	-51219	2700069I18Rik	Opening
chr7	38189276	38189948	5.7259	-0.594192	6.43901e-05	0.00364438	intron (NM_028166, intron 2 of 3)	5825	1600014C10Rik	Closing
chr1	191085585	191086016	4.27524	-0.890462	6.49524e-05	0.0036708	Intergenic	-12614	Batf3	Closing
chr10	25366775	25367041	2.07695	-2.21043	6.50089e-05	0.0036708	intron (NM_001199265, intron 1 of 19)	7110	Epb4.1l2	Closing
chr12	25190286	25190843	5.29404	-0.662771	6.50058e-05	0.0036708	Intergenic	61390	Gm17746	Closing
chr16	40765129	40765394	1.07302	5.50756	6.50533e-05	0.0036708	Intergenic	-768081	Lsamp	Opening
chr6	43413097	43413504	1.21447	4.72476	6.5141e-05	0.00367297	intron (NM_013861, intron 8 of 8)	-29129	9430018G01Rik	Opening
chr2	173274768	173275862	5.85902	-0.616728	6.52813e-05	0.0036781	intron (NM_022995, intron 1 of 3)	1218	Pmepa1	Closing
chr14	76721688	76722131	3.52593	1.17344	6.56714e-05	0.00369729	Intergenic	44341	1700108F19Rik	Opening
chr4	140586554	140586840	1.4854	-2.90698	6.60275e-05	0.00371454	intron (NM_001112723, intron 7 of 26)	62059	Arhgef10l	Closing
chr2	118554575	118555085	3.743	-1.17291	6.78251e-05	0.0038128	Intergenic	-5152	Bmf	Closing
chr12	12323628	12324162	4.25709	-0.921991	6.81413e-05	0.0038277	intron (NM_029758, intron 3 of 12)	61756	Fam49a	Closing
chr11	86981210	86981710	3.51316	1.23081	6.83779e-05	0.0038381	intron (NM_001005341, intron 1 of 4)	12302	Ypel2	Opening
chr1	60715686	60716052	1.68788	2.61307	6.87505e-05	0.00385117	Intergenic	-30519	Cd28	Opening
chr13	6642468	6642870	4.90105	0.982423	6.86739e-05	0.00385117	intron (NM_019703, intron 1 of 21)	6102	Pfkp	Opening
chr18	53575985	53576324	2.12339	2.17682	6.87653e-05	0.00385117	TTS (NM_001033281)	-71997	Gm19466	Opening
chr17	7075467	7075890	3.18015	-1.46612	6.90887e-05	0.00386349	intron (NM_001033442, intron 2 of 3)	50135	Gm1604b	Closing
chr2	146197866	146198363	4.10064	1.036	6.90765e-05	0.00386349	Intergenic	-23883	Insm1	Opening
chr9	64078355	64078810	3.61856	-1.12811	6.91833e-05	0.00386588	Intergenic	-2179	Scarletltr	Closing
chr5	113776932	113777101	1.83936	-2.21518	6.9283e-05	0.00386856	intron (NM_025526, intron 4 of 4)	4204	Iscu	Closing
chr18	57267149	57267445	1.90642	-2.37075	6.97045e-05	0.00388339	intron (NM_001001979, intron 13 of 24)	-87436	Prrc1	Closing
chr2	168333027	168333274	1.4401	-3.26125	6.96374e-05	0.00388339	Intergenic	-63819	Kcng1	Closing
chr9	89781355	89781871	2.62723	-1.60472	6.96742e-05	0.00388339	Intergenic	20715	Mir184	Closing
chr14	46981119	46981495	2.87839	-1.7868	6.97689e-05	0.00388408	intron (NM_028966, intron 2 of 11)	-20033	Samd4	Closing
chr11	113556091	113556686	4.05414	-0.969081	7.016e-05	0.00390295	intron (NM_027216, intron 3 of 9)	9427	Slc39a11	Closing
chr15	74988384	74988968	5.04181	-0.731962	7.05878e-05	0.00392382	Intergenic	-5246	Ly6i	Closing
chr13	47105721	47106797	5.46554	-0.625929	7.08328e-05	0.00393451	promoter-TSS (NM_025900)	-38	Dek	Closing
chr11	29839880	29840164	1.84591	2.59913	7.12525e-05	0.00395489	intron (NM_146016, intron 10 of 41)	-14354	4931440F15Rik	Opening
chrX	144186308	144186496	0.52498	5.78155	7.15537e-05	0.00396865	Intergenic	32707	A730046J19Rik	Opening
chr16	93691249	93691682	2.96141	-1.65698	7.18728e-05	0.0039834	TTS (NM_173047)	8246	Cbr3	Closing
chr1	79740928	79741462	4.99295	0.824463	7.20356e-05	0.0039865	intron (NM_027057, intron 1 of 4)	20574	Wdfy1	Opening
chr16	49982278	49982512	1.66583	-2.62477	7.20019e-05	0.0039865	intron (NR_045001, intron 1 of 3)	1935	Gm6936	Closing
chr12	52049262	52049728	3.12923	-1.39086	7.22533e-05	0.00399319	Intergenic	-21432	Gpr33	Closing
chr8	13515950	13516568	3.9318	1.05796	7.22634e-05	0.00399319	Intergenic	-21724	Gas6	Opening
chr11	19562708	19563163	2.2578	1.98898	7.30543e-05	0.00403391	Intergenic	-361507	Spred2	Opening
chr18	20709282	20709448	1.64371	-2.67433	7.31533e-05	0.0040364	intron (NM_019737, intron 3 of 8)	37039	B4galt6	Closing
chr2	49393419	49393620	1.66432	-2.72954	7.37958e-05	0.00406696	Intergenic	-57967	Epc2	Closing
chr5	126402900	126403224	1.61556	3.04306	7.3816e-05	0.00406696	Intergenic	-627727	4933438B17Rik	Opening
chr5	122103191	122103436	2.08915	-2.20609	7.42491e-05	0.00408479	intron (NM_010861, intron 3 of 6)	2333	Myl2	Closing
chr5	132878618	132878997	2.59323	1.77144	7.42399e-05	0.00408479	Intergenic	-336464	Auts2	Opening
chr5	140616721	140617106	3.81897	-1.08041	7.43832e-05	0.00408916	Intergenic	9572	Lfng	Closing
chr19	27149352	27149962	4.52706	-0.814604	7.47064e-05	0.00410391	Intergenic	-67363	Vldlr	Closing
chr14	107051933	107052519	2.80911	1.7784	7.51407e-05	0.00412473	Intergenic	-565706	1700128A07Rik	Opening
chr2	38986481	38986930	4.04776	1.03265	7.51996e-05	0.00412494	Intergenic	-11604	Wdr38	Opening
chr19	52647147	52647405	1.24706	3.7708	7.53221e-05	0.00412862	Intergenic	-275905	AA387883	Opening
chr10	3113747	3113922	3.48102	-1.20018	7.56141e-05	0.00414159	Intergenic	19359	B020014A21Rik	Closing
chr14	17923326	17923595	1.61133	-2.62942	7.57274e-05	0.00414476	intron (NM_001113417, intron 2 of 9)	-58184	Thrb	Closing
chr1	134074770	134074921	1.67845	2.71359	7.5849e-05	0.00414534	TTS (NM_007570)	4310	Btg2	Opening
chr12	115208005	115208477	1.9893	-2.16596	7.58108e-05	0.00414534	Intergenic	487553	Mir6388	Closing
chr3	97937584	97938075	4.11803	-0.979705	7.59254e-05	0.00414648	intron (NM_001033779, intron 1 of 1)	7656	Gm5544	Closing
chr10	70483709	70484117	1.90561	2.58769	7.63468e-05	0.00416645	intron (NM_024244, intron 4 of 13)	43003	Fam13c	Opening
chr16	95728770	95729294	3.9825	-1.09185	7.64257e-05	0.00416771	Intergenic	26625	Ets2	Closing
chr1	85600577	85601262	5.00789	0.733021	7.65384e-05	0.00417081	exon (NM_001013817, exon 1 of 17)	216	Sp140	Opening
chr5	105684086	105684339	1.61487	-2.65838	7.68094e-05	0.00418253	Intergenic	-15757	Lrrc8d	Closing
chr16	92323559	92323784	1.00274	-4.18759	7.68678e-05	0.00418266	Intergenic	-2230	4930563D23Rik	Closing
chr11	43569583	43570170	4.74132	0.795883	7.71746e-05	0.00419244	intron (NM_001045530, intron 3 of 5)	31686	Fabp6	Opening
chr3	23135602	23135746	0.495199	5.74422	7.72158e-05	0.00419244	Intergenic	884304	Rprl2	Opening
chr4	107108606	107108830	1.06522	-3.82016	7.71231e-05	0.00419244	TTS (NM_172873)	11827	Cdcp2	Closing
chr4	47250998	47251587	4.4271	-0.974248	7.76009e-05	0.00420723	intron (NM_009928, intron 5 of 39)	43280	Col15a1	Closing
chr6	40013363	40013829	4.05991	1.01072	7.75715e-05	0.00420723	Intergenic	-96657	Tmem178b	Opening
chr6	127565946	127566304	3.53357	-1.27645	7.79055e-05	0.00422068	Intergenic	-11850	Cracr2a	Closing
chr2	59132295	59132728	3.23863	1.38055	7.79622e-05	0.00422069	Intergenic	-28339	Pkp4	Opening
chr10	56912643	56913131	2.93547	1.52909	7.84403e-05	0.004228	Intergenic	535587	Gja1	Opening
chr10	80939136	80939406	2.15584	-1.98433	7.84934e-05	0.004228	Intergenic	9180	Gadd45b	Closing
chr11	44504082	44504498	1.54329	-2.97545	7.84215e-05	0.004228	Intergenic	-14674	Rnf145	Closing
chr2	173307030	173307458	4.29938	-1.08846	7.82008e-05	0.004228	Intergenic	-30711	Pmepa1	Closing
chr4	139175889	139176382	4.11593	0.972773	7.83362e-05	0.004228	exon (NR_033543, exon 3 of 3)	4520	Gm16287	Opening
chr7	117686447	117686935	4.54326	0.933585	7.82285e-05	0.004228	Intergenic	305712	Xylt1	Opening
chr9	8604516	8604850	2.04676	2.22468	7.84084e-05	0.004228	intron (NM_013838, intron 1 of 12)	60541	Trpc6	Opening
chr9	32705821	32706415	4.34361	-0.930442	7.8587e-05	0.00422999	intron (NM_011808, intron 1 of 7)	10076	Ets1	Closing
chr1	188387690	188388349	4.40177	-0.906759	7.86572e-05	0.00423073	intron (NM_021408, intron 10 of 70)	125181	Ush2a	Closing
chr16	63658369	63658669	2.44337	2.14424	7.93515e-05	0.004265	intron (NM_010140, intron 3 of 16)	205638	Epha3	Opening
chr6	64504410	64504838	2.93436	1.61973	7.97228e-05	0.00428188	intron (NM_008167, intron 13 of 15)	-224522	Atoh1	Opening
chr2	19909382	19910218	3.94288	1.1673	8.01263e-05	0.00429881	Intergenic	251738	Otud1	Opening
chr5	122179686	122180074	3.99791	-1.03705	8.01531e-05	0.00429881	Intergenic	21601	Ppp1cc	Closing
chr18	80640220	80640760	3.9764	-1.00276	8.02192e-05	0.00429927	intron (NM_198429, intron 8 of 9)	67683	Nfatc1	Closing
chr8	63902456	63902675	1.22732	3.77223	8.04061e-05	0.00430619	Intergenic	49605	Sgol2b	Opening
chr11	106715031	106715485	3.55049	-1.15825	8.0907e-05	0.00432992	promoter-TSS (NM_001032378)	23	Pecam1	Closing
chr10	112556157	112556612	1.74708	2.93003	8.10797e-05	0.00433377	Intergenic	-170542	1700010J16Rik	Opening
chr14	85156188	85156585	2.08077	2.50857	8.10951e-05	0.00433377	Intergenic	-679962	9630013A20Rik	Opening
chr3	101493827	101494372	4.36696	-0.889188	8.12354e-05	0.00433817	Intergenic	110608	Atp1a1	Closing
chr4	10745171	10745615	4.29096	-0.921424	8.14074e-05	0.00434425	intron (NR_045185, intron 3 of 4)	52409	1700123O12Rik	Closing
chr14	18021742	18022115	2.81535	1.75548	8.16144e-05	0.00434486	intron (NM_009380, intron 4 of 6)	40284	Thrb	Opening
chr14	45011306	45011650	3.22354	-1.39305	8.15926e-05	0.00434486	Intergenic	23367	Ptger2	Closing
chr5	7980568	7981121	4.27465	0.920859	8.15469e-05	0.00434486	exon (NM_054098, exon 5 of 5)	20372	Steap4	Opening
chr7	67616951	67617195	1.84867	2.85859	8.16514e-05	0.00434486	intron (NM_027413, intron 5 of 5)	28163	Lrrc28	Opening
chr18	61721715	61721924	2.42339	2.29148	8.23015e-05	0.00437633	intron (NM_021296, intron 1 of 3)	4512	Grpel2	Opening
chr2	59395153	59395513	3.20534	1.55415	8.23671e-05	0.0043767	Intergenic	-8651	5330411J11Rik	Opening
chr8	110938796	110939642	5.87721	-0.639392	8.25611e-05	0.0043839	intron (NM_009179, intron 1 of 6)	19354	St3gal2	Closing
chr13	60848639	60849131	3.48785	1.31369	8.26846e-05	0.00438537	intron (NM_178098, intron 5 of 7)	15531	4930486L24Rik	Opening
chr2	69047345	69047692	2.90045	-1.56898	8.27062e-05	0.00438537	intron (NM_172856, intron 5 of 9)	-88282	Nostrin	Closing
chr17	30529809	30530081	1.76877	-2.29594	8.27678e-05	0.00438552	intron (NM_172618, intron 2 of 11)	46342	Btbd9	Closing
chr12	108914644	108915304	4.04025	1.01239	8.31701e-05	0.00440371	intron (NM_177602, intron 2 of 6)	20702	Wdr25	Opening
chr16	87716390	87716721	4.02129	-0.976259	8.40821e-05	0.00444885	intron (NM_007520, intron 2 of 4)	17601	Bach1	Closing
chr8	64692543	64693318	4.76094	0.762645	8.4147e-05	0.00444913	exon (NM_013494, exon 1 of 9)	110	Cpe	Opening
chr10	4126367	4126806	2.90454	-1.47911	8.42475e-05	0.00445129	intron (NM_172308, intron 26 of 27)	-139743	Akap12	Closing
chr13	72639453	72640494	4.3444	0.910419	8.44978e-05	0.00446137	Intergenic	10995	Irx2	Opening
chr2	150023932	150024207	1.21083	4.79176	8.54035e-05	0.004506	Intergenic	112609	Zfp120	Opening
chr5	74404108	74404532	5.01112	-0.794904	8.54693e-05	0.00450629	intron (NM_001286437, intron 4 of 7)	127422	Scfd2	Closing
chr6	66206506	66207152	4.43502	0.989005	8.61537e-05	0.00453917	Intergenic	254258	4930544G11Rik	Opening
chr1	119807786	119808035	2.58961	1.644	8.62852e-05	0.0045429	intron (NM_019933, intron 1 of 26)	29161	Ptpn4	Opening
chr1	181247278	181247483	1.74874	-2.38556	8.67733e-05	0.00454492	Intergenic	-35402	Wdr26	Closing
chr10	3116176	3116974	4.89962	-0.830355	8.67739e-05	0.00454492	Intergenic	16618	B020014A21Rik	Closing
chr10	61312818	61313271	1.71977	2.73534	8.65418e-05	0.00454492	Intergenic	15208	Prf1	Opening
chr10	118112321	118112730	2.57203	1.67711	8.65226e-05	0.00454492	Intergenic	-29262	Mdm1	Opening
chr12	115193496	115193888	2.56793	-1.80868	8.67122e-05	0.00454492	Intergenic	502102	Mir6388	Closing
chr18	23108804	23109061	1.15159	4.71148	8.6385e-05	0.00454492	Intergenic	-67279	Nol4	Opening
chr2	14312506	14312924	3.94983	1.09947	8.67025e-05	0.00454492	intron (NM_008625, intron 21 of 29)	51712	Mir511	Opening
chr4	152519093	152519517	2.77552	-1.48955	8.68104e-05	0.00454492	intron (NM_153424, intron 10 of 29)	41163	Nphp4	Closing
chr13	112998782	112999225	3.98918	-1.14418	8.69343e-05	0.00454504	exon (NM_001037914, exon 7 of 7)	5135	Mcidas	Closing
chr5	51433956	51434295	3.09385	1.42573	8.69279e-05	0.00454504	Intergenic	119796	Ppargc1a	Opening
chr9	102551818	102552081	1.72396	2.54629	8.7306e-05	0.00456128	Intergenic	45811	Ky	Opening
chr18	49572778	49572997	1.19271	4.12271	8.89893e-05	0.00464493	Intergenic	49598	1700044K03Rik	Opening
chr6	136743699	136744053	3.82948	1.12912	8.90315e-05	0.00464493	intron (NM_145067, intron 10 of 25)	37866	Gucy2c	Opening
chr1	89602846	89603260	4.48286	-0.885965	8.94884e-05	0.00466278	intron (NM_178119, intron 1 of 17)	80839	4933400F21Rik	Closing
chr9	120001938	120002574	4.2866	1.02349	8.94984e-05	0.00466278	Intergenic	-17598	Csrnp1	Opening
chr5	41196762	41197114	2.04869	2.29931	8.97269e-05	0.00467143	Intergenic	511217	Rab28	Opening
chr8	115555380	115555862	2.44979	-1.84644	8.97954e-05	0.00467174	Intergenic	151273	Maf	Closing
chr18	19744401	19744959	3.11268	1.41907	8.99829e-05	0.00467823	Intergenic	257417	Dsc3	Opening
chr1	54355523	54355864	2.52312	1.82386	9.05081e-05	0.00470227	exon (NM_030025, exon 20 of 28)	83278	Gtf3c3	Opening
chr1	136255171	136255553	3.17114	-1.42191	9.08505e-05	0.00471677	Intergenic	5511	Gpr25	Closing
chr8	79225603	79225916	1.60307	-2.6813	9.10416e-05	0.00472342	intron (NM_026315, intron 2 of 5)	22824	1700011L22Rik	Closing
chr19	9938723	9939329	5.4867	-0.660939	9.13398e-05	0.00473231	Intergenic	-39493	Incenp	Closing
chr5	96531955	96532273	2.08701	-2.12974	9.13135e-05	0.00473231	intron (NM_175473, intron 3 of 73)	158159	Fras1	Closing
chr8	125840325	125840778	3.18699	1.52754	9.17982e-05	0.00475276	intron (NM_175561, intron 15 of 33)	57766	Pcnxl2	Opening
chr6	146271137	146271676	4.2734	-0.951607	9.20823e-05	0.00476417	intron (NM_019923, intron 37 of 56)	230817	Itpr2	Closing
chr5	38005547	38005868	1.79999	2.54194	9.22644e-05	0.00477029	Intergenic	-33523	Stx18	Opening
chr8	46869426	46869982	5.35997	-0.692367	9.23368e-05	0.00477074	Intergenic	-117221	Enpp6	Closing
chr5	36414732	36415348	3.42563	-1.35008	9.24942e-05	0.00477443	Intergenic	-16901	Sorcs2	Closing
chr6	93066773	93067234	3.42244	1.29694	9.25362e-05	0.00477443	intron (NR_015530, intron 1 of 2)	126421	9530026P05Rik	Opening
chr15	36987180	36987546	2.42234	1.79149	9.28196e-05	0.00478245	Intergenic	20039	Zfp706	Opening
chr19	4263666	4264034	2.85417	-1.50211	9.27813e-05	0.00478245	promoter-TSS (NR_105951)	28	Mir6985	Closing
chr13	85683807	85684248	2.46029	1.95574	9.31351e-05	0.0047954	Intergenic	362768	Cox7c	Opening
chr18	24629751	24630249	4.30248	1.0344	9.34739e-05	0.00480953	intron (NM_021448, intron 17 of 21)	-23691	Mocos	Opening
chr12	57196501	57197452	4.27899	1.02316	9.3582e-05	0.00481178	exon (NM_172577, exon 1 of 10)	496	Slc25a21	Opening
chr5	134231503	134231712	2.23475	-2.08822	9.37513e-05	0.00481717	Intergenic	-1982	Ncf1	Closing
chr7	142340477	142340986	4.51894	-0.864175	9.40165e-05	0.00482747	intron (NM_177265, intron 3 of 3)	31528	Ifitm10	Closing
chr8	25535304	25535805	4.45752	0.983568	9.41593e-05	0.00483149	intron (NM_001079909, intron 2 of 16)	16795	Fgfr1	Opening
chr12	67222018	67222830	4.5803	0.957176	9.43923e-05	0.00484012	exon (NM_001193266, exon 1 of 17)	125	Mdga2	Opening
chr14	57057646	57058212	3.20837	-1.36468	9.51739e-05	0.00487685	promoter-TSS (NM_001271623)	101	Gja3	Closing
chr1	106407961	106408530	3.78025	-1.28587	9.5333e-05	0.00487945	Intergenic	138386	Mir3473f	Closing
chr13	113880106	113880376	2.00142	-2.09131	9.53554e-05	0.00487945	intron (NM_172595, intron 1 of 4)	85733	Arl15	Closing
chr18	83541678	83542123	2.01412	-2.19095	9.58357e-05	0.00490067	Intergenic	-216016	4921531P14Rik	Closing
chr8	93813265	93813754	4.28574	1.04553	9.61011e-05	0.00491088	promoter-TSS (NR_026888)	46	4930488L21Rik	Opening
chr11	62049250	62049499	2.65732	-1.68962	9.63212e-05	0.00491877	intron (NM_001281818, intron 3 of 14)	-27650	Specc1	Closing
chr11	3159374	3159628	3.94412	-1.08151	9.68568e-05	0.00494274	intron (NM_030207, intron 10 of 32)	33962	Sfi1	Closing
chr3	31093641	31094058	4.4198	-0.844884	9.70606e-05	0.00494976	Intergenic	-1209	Skil	Closing
chr8	33842169	33842550	2.64232	1.74168	9.7267e-05	0.0049569	intron (NM_019733, intron 4 of 8)	87504	Rbpms	Opening
chr14	9606646	9606918	1.36283	3.49956	9.81071e-05	0.00499631	intron (NM_010210, intron 7 of 8)	-277313	Mnd1-ps	Opening
chr1	39399308	39399587	1.8314	2.29722	9.86114e-05	0.00501857	intron (NM_018775, intron 5 of 19)	31596	Rpl31	Opening
chr9	7553647	7553930	2.23015	-1.94882	9.8784e-05	0.00502393	Intergenic	-4641	Mmp8	Closing
chr19	45544182	45544525	3.14499	-1.31684	9.92182e-05	0.00504258	Intergenic	16190	Poll	Closing
chr7	93795216	93795595	2.59381	1.71253	9.96087e-05	0.00505898	Intergenic	715526	Fam181b	Opening
chr13	37509056	37509807	3.90119	-1.0757	0.000100066	0.00507727	Intergenic	164086	Ly86	Closing
chr19	41321170	41321500	1.7672	-2.61374	0.000100105	0.00507727	intron (NM_031376, intron 8 of 16)	-57331	Tm9sf3	Closing
chr3	152920385	152920812	3.36606	-1.38186	0.000100241	0.00508071	intron (NM_012028, intron 2 of 4)	61609	St6galnac5	Closing
chr16	90082745	90083120	2.29214	-1.81283	0.000100629	0.00509693	Intergenic	-59305	Gm10789	Closing
chr16	9003880	9004396	2.69281	1.62958	0.000101289	0.00512688	Intergenic	174038	1810013L24Rik	Opening
chr6	48687085	48687410	2.06376	-2.0441	0.000102243	0.00517166	intron (NM_175048, intron 2 of 4)	2669	Gimap4	Closing
chrX	138914088	138914465	3.23384	-1.26075	0.000102664	0.00518947	promoter-TSS (NM_013724)	-154	Nrk	Closing
chr14	51186962	51187390	3.0373	-1.50295	0.000103284	0.00521377	Intergenic	8747	Ang2	Closing
chr2	173334927	173335181	3.02452	-1.74121	0.000103238	0.00521377	Intergenic	-58521	Pmepa1	Closing
chr5	144163331	144163465	1.21452	3.6906	0.000103627	0.00522752	intron (NM_001081109, intron 7 of 13)	-26888	Bhlha15	Opening
chr6	136668571	136668759	1.71306	-2.4236	0.000103914	0.00523849	Intergenic	-6772	Plbd1	Closing
chr2	150029756	150030244	2.18631	2.16098	0.000104309	0.00525482	Intergenic	106678	Zfp120	Opening
chr1	132803818	132804277	3.11499	1.41932	0.000104416	0.00525668	Intergenic	-62250	Nfasc	Opening
chr2	51991484	51991882	2.82665	1.63551	0.000105018	0.00528344	Intergenic	-18475	Nmi	Opening
chr6	82127789	82128288	4.35385	0.986322	0.000105705	0.00531443	Intergenic	86410	Eva1a	Opening
chr6	48951458	48951900	3.15342	-1.28058	0.000106431	0.00534732	Intergenic	21783	1600015I10Rik	Closing
chr16	26316304	26316646	2.28257	2.19024	0.000106668	0.00535561	Intergenic	55364	Cldn1	Opening
chr7	44304613	44305810	7.12644	0.422758	0.000106854	0.00536135	intron (NM_009131, intron 3 of 3)	1748	Clec11a	Opening
chr1	171382158	171382315	1.11424	-3.85047	0.00010815	0.00541973	intron (NM_027893, intron 2 of 8)	-6724	Arhgap30	Closing
chr19	55577432	55577662	2.48623	-2.04314	0.000108164	0.00541973	intron (NM_001293686, intron 7 of 7)	124657	4930552P12Rik	Closing
chr2	168429576	168429846	1.78606	-2.23608	0.000108235	0.00541973	Intergenic	-160380	Kcng1	Closing
chr7	110109065	110109529	4.41071	-0.868648	0.000108369	0.00542278	Intergenic	-12762	Wee1	Closing
chr5	52470840	52471727	5.32957	0.678959	0.000108476	0.00542452	intron (NM_001256059, intron 1 of 11)	260	Ccdc149	Opening
chr11	94386034	94386813	3.7797	-1.06431	0.000109069	0.00544435	intron (NM_029600, intron 1 of 30)	6553	Abcc3	Closing
chr13	39117769	39117961	1.37198	3.3386	0.000109091	0.00544435	Intergenic	-156990	Slc35b3	Opening
chr2	93457751	93458015	3.48406	-1.18929	0.00010897	0.00544435	intron (NR_040532, intron 2 of 4)	3968	Cd82	Closing
chr11	17051436	17052436	5.17205	-0.69648	0.000109483	0.00545969	promoter-TSS (NM_029861)	2	Cnrip1	Closing
chr7	24824476	24824933	2.0551	-1.95996	0.000109545	0.00545969	intron (NR_045096, intron 3 of 11)	5909	Gm5893	Closing
chr2	11513102	11513345	1.92978	2.6015	0.000109677	0.0054619	intron (NM_001177758, intron 1 of 14)	-11133	Pfkfb3	Opening
chr3	68511015	68511237	2.03737	-2.22558	0.000109735	0.0054619	intron (NM_001282045, intron 2 of 7)	16945	Schip1	Closing
chr17	84006772	84007089	2.63699	-1.8282	0.000111153	0.00552879	intron (NR_130994, intron 1 of 1)	8378	8430430B14Rik	Closing
chr6	142867418	142868149	5.34706	-0.84326	0.00011216	0.00557517	intron (NM_011374, intron 4 of 4)	53552	Gm7457	Closing
chr5	70363847	70364216	1.23459	3.37437	0.000112272	0.00557702	Intergenic	478586	Gabrg1	Opening
chr5	13527128	13527606	3.85424	1.19698	0.000112698	0.00559448	intron (NM_009152, intron 6 of 16)	128058	Sema3a	Opening
chr8	74659976	74660459	3.20903	1.27535	0.000113052	0.0056083	Intergenic	-212957	Isx	Opening
chr6	103525597	103526104	4.41886	0.845431	0.000113226	0.0056132	intron (NM_007697, intron 1 of 26)	14974	Chl1	Opening
chr5	36009443	36009750	1.57829	2.59237	0.000114361	0.00566572	Intergenic	116277	Afap1	Opening
chr13	109481440	109481767	1.724	2.56378	0.000114686	0.00567807	intron (NM_011056, intron 3 of 16)	156859	Mir582	Opening
chr18	56977718	56978214	5.26627	-0.809609	0.000115229	0.00570115	Intergenic	-2587	C330018D20Rik	Closing
chr1	16398814	16399103	2.75301	1.55141	0.000115628	0.00571714	intron (NM_025303, intron 5 of 13)	120344	Stau2	Opening
chr11	36221311	36221816	2.987	1.41431	0.000115856	0.00572461	intron (NM_011856, intron 5 of 28)	-241474	Wwc1	Opening
chr2	102815215	102815836	4.08997	-1.05323	0.000116539	0.00575319	intron (NM_009851, intron 18 of 18)	86140	Cd44	Closing
chr4	135911696	135911888	1.94777	-2.19896	0.000116589	0.00575319	exon (NM_001305278, exon 1 of 2)	112	Cnr2	Closing
chr6	66482726	66483189	3.27318	1.47309	0.000116893	0.00576439	Intergenic	-52511	Mad2l1	Opening
chr12	5276926	5277442	4.43818	0.914503	0.000117091	0.00577038	intron (NM_001164493, intron 2 of 13)	98498	Klhl29	Opening
chr5	103387481	103388041	4.25383	1.11803	0.000117465	0.00577789	Intergenic	-37431	Ptpn13	Opening
chr6	31099375	31099773	3.41485	1.18672	0.000117476	0.00577789	intron (NR_110471, intron 3 of 3)	-36481	Mir29b-1	Opening
chrX	37190936	37191438	3.39796	-1.16922	0.000117402	0.00577789	promoter-TSS (NM_019443)	51	Ndufa1	Closing
chr12	119070444	119070730	2.57629	1.90608	0.000117598	0.00578008	Intergenic	-104166	Abcb5	Opening
chr11	30793805	30794070	1.79658	2.45879	0.000117928	0.00579253	intron (NM_134013, intron 3 of 46)	22162	Psme4	Opening
chr5	102994136	102994379	0.895737	5.27699	0.000118084	0.00579634	intron (NM_009158, intron 5 of 13)	217077	Mapk10	Opening
chr5	35147072	35147478	2.53941	-1.68419	0.000118462	0.0058111	Intergenic	-41578	Lrpap1	Closing
chr13	37718402	37718884	4.09938	-1.21019	0.000118712	0.0058157	Intergenic	-107395	Rreb1	Closing
chr4	120380771	120381447	3.5004	-1.15515	0.000118659	0.0058157	Intergenic	-24172	Scmh1	Closing
chr3	148220941	148221189	2.42982	-1.70638	0.000119169	0.00583428	Intergenic	733570	Adgrl2	Closing
chr16	21382251	21382428	1.49737	-2.63098	0.000119298	0.00583676	Intergenic	-40779	Vps8	Closing
chr15	37998281	37999070	3.07664	1.5263	0.000119528	0.00584418	intron (NM_001112721, intron 36 of 58)	-37620	Rrm2b	Opening
chr19	34844749	34845234	4.65169	-0.816793	0.000119661	0.00584689	intron (NM_001114339, intron 1 of 6)	-24218	Mir107	Closing
chr15	41825402	41825672	2.16141	2.03205	0.000120044	0.00586175	intron (NM_130885, intron 8 of 14)	-5421	Oxr1	Opening
chr3	52199236	52199702	3.42473	-1.42595	0.000120225	0.00586295	Intergenic	-68868	Foxo1	Closing
chr9	115038126	115038419	1.88893	2.51331	0.000120167	0.00586295	Intergenic	-29007	Osbpl10	Opening
chr18	44387053	44387562	4.51284	0.856447	0.000120598	0.00587726	intron (NM_027490, intron 1 of 10)	6807	Dcp2	Opening
chr1	97918452	97918911	3.64171	1.17295	0.000120776	0.0058821	intron (NM_013626, intron 7 of 25)	129112	B230216N24Rik	Opening
chr16	3723203	3723615	3.17378	-1.49621	0.00012122	0.00589991	Intergenic	-5285	Mefv	Closing
chr18	19631876	19632252	2.11138	2.33463	0.000121571	0.00591314	Intergenic	370033	Dsc3	Opening
chr11	75173260	75173849	5.15303	-0.670782	0.000121789	0.00591988	promoter-TSS (NR_029546)	-128	Mir132	Closing
chr13	59672261	59672609	3.35268	-1.20012	0.000122383	0.00594487	intron (NM_001035122, intron 1 of 9)	3349	Golm1	Closing
chr4	102657212	102657598	3.32772	-1.28735	0.000122786	0.0059606	Intergenic	67562	Pde4b	Closing
chr4	124685881	124686535	2.09041	2.00285	0.000122909	0.00596268	intron (NM_026031, intron 1 of 7)	7346	Utp11l	Opening
chr16	38653342	38654013	4.66251	-0.774169	0.000123119	0.00596901	intron (NM_020260, intron 1 of 11)	59358	Arhgap31	Closing
chr6	37732458	37732766	2.6099	-1.61606	0.000124347	0.00602461	Intergenic	-138199	Trim24	Closing
chr14	31160476	31160892	3.10347	-1.45414	0.000124678	0.00603674	intron (NM_138672, intron 11 of 68)	7957	Stab1	Closing
chr12	32768273	32768929	3.60057	1.16234	0.000124997	0.00604825	Intergenic	-51734	Nampt	Opening
chr16	23557297	23557569	2.80888	-1.4726	0.000125514	0.00606938	Intergenic	-36843	Masp1	Closing
chr3	11357723	11357971	1.30615	3.19803	0.00012611	0.00609351	Intergenic	486512	Gm10745	Opening
chr6	58542928	58543357	3.05493	-1.31128	0.000126177	0.00609351	Intergenic	-53530	Abcg2	Closing
chr16	18460051	18460389	3.46173	-1.3631	0.000126282	0.00609464	intron (NM_013711, intron 11 of 17)	-33504	Comt	Closing
chr17	86593053	86593502	3.7292	1.06537	0.000126718	0.00611173	intron (NM_011104, intron 11 of 14)	-160587	Epas1	Opening
chr2	58137568	58138084	5.25498	0.670915	0.00012681	0.00611223	intron (NM_139200, intron 7 of 7)	22296	Cytip	Opening
chr5	147905105	147905298	0.228594	-5.7663	0.000127317	0.00613271	Intergenic	-10399	Slc46a3	Closing
chr12	115647632	115648246	3.02468	1.36076	0.0001282	0.00616613	Intergenic	47855	Mir6388	Opening
chr6	46240220	46240757	3.43732	1.22833	0.000128135	0.00616613	intron (NM_001004357, intron 10 of 23)	-1003908	Cntnap2	Opening
chr9	77713305	77713638	2.61157	-1.58585	0.000128258	0.00616613	Intergenic	-41064	Gclc	Closing
chr19	17240287	17240402	0.432118	5.65857	0.000128959	0.00619583	Intergenic	99161	Gcnt1	Opening
chr13	98124293	98124861	4.10239	-0.931641	0.00012956	0.0062207	intron (NM_012026, intron 2 of 35)	81588	Arhgef28	Closing
chr8	120322967	120323442	4.18959	-0.918074	0.000129833	0.00622983	Intergenic	-94974	A330074K22Rik	Closing
chr16	94738117	94739039	3.04087	-1.45998	0.000130488	0.00625229	Intergenic	118112	Kcnj6	Closing
chr7	28382886	28383335	4.90967	-0.71682	0.000130552	0.00625229	Intergenic	-3882	Zfp36	Closing
chr9	21715183	21715684	3.99034	-0.976294	0.000130472	0.00625229	Intergenic	-8143	Ldlr	Closing
chr12	114378706	114379356	5.13742	-0.720913	0.000130746	0.00625754	Intergenic	90435	Mir7094-1	Closing
chr4	103711362	103711760	2.73822	1.58216	0.000130879	0.00625988	Intergenic	329061	Gm12718	Opening
chr9	107551073	107551491	3.59376	-1.15487	0.000131182	0.00627036	promoter-TSS (NM_001243748)	-273	Rassf1	Closing
chr5	65960331	65960635	2.60117	-1.75449	0.000131596	0.00628462	Intergenic	-6641	Chrna9	Closing
chr6	142756448	142757371	5.7346	0.585536	0.000131651	0.00628462	exon (NM_009908, exon 1 of 8)	223	Cmas	Opening
chr7	44590515	44591098	5.24854	0.685089	0.000131732	0.00628462	promoter-TSS (NM_001290682)	-80	Kcnc3	Opening
chr5	65136264	65136506	1.24652	-2.97852	0.000131957	0.00629134	intron (NM_175174, intron 1 of 10)	5154	Klhl5	Closing
chr1	112456034	112456685	3.48633	1.27819	0.000132159	0.00629693	Intergenic	-591441	Dsel	Opening
chr8	103953639	103953920	1.55108	2.81579	0.000132407	0.00630411	Intergenic	-147846	Cdh5	Opening
chr9	98531107	98531241	1.0146	-3.77136	0.000132478	0.00630411	Intergenic	32437	4930579K19Rik	Closing
chr8	8602575	8603329	6.1283	-0.564326	0.000132774	0.00631415	Intergenic	57821	Efnb2	Closing
chr15	6519506	6520413	4.84296	0.800848	0.000133202	0.0063305	Intergenic	-59888	Fyb	Opening
chr4	8854047	8854317	0.660881	-5.32217	0.000133897	0.00635947	exon (NM_001277149, exon 29 of 38)	163776	Chd7	Closing
chr12	36190361	36190801	2.22039	2.17407	0.000134416	0.006376	intron (NM_146033, intron 7 of 9)	27621	Lrrc72	Opening
chr3	25063167	25063577	2.29363	2.02456	0.000134342	0.006376	Intergenic	1089935	Nlgn1	Opening
chr5	21931138	21931563	2.58108	1.73597	0.000134901	0.00639496	intron (NM_011261, intron 48 of 63)	-65746	Slc26a5	Opening
chr6	112547286	112547654	2.85049	1.87658	0.000135853	0.006436	Intergenic	-57662	Oxtr	Opening
chr18	38388062	38388262	1.09632	4.56931	0.000137041	0.00648819	Intergenic	-30813	Ndfip1	Opening
chr13	12468518	12468882	2.76564	-1.48062	0.000137479	0.00649948	Intergenic	-6962	Lgals8	Closing
chr13	73280813	73280937	0.430886	5.65275	0.000137686	0.00649948	Intergenic	20378	Irx4	Opening
chr18	38542182	38542855	4.13624	1.05653	0.000137663	0.00649948	Intergenic	58750	Spry4	Opening
chr2	157744647	157745036	2.67828	1.61148	0.000137715	0.00649948	intron (NM_025680, intron 1 of 15)	7440	Ctnnbl1	Opening
chr5	139777011	139777438	3.71264	-1.22738	0.000137469	0.00649948	Intergenic	-1546	Ints1	Closing
chr18	65302535	65302860	1.83278	-2.66049	0.000138019	0.00650972	intron (NM_001037294, intron 5 of 12)	53836	Mir122	Closing
chr19	7116798	7117369	4.05885	0.991338	0.000138113	0.00651006	intron (NM_134147, intron 3 of 10)	-11354	Flrt1	Opening
chr6	127265843	127266077	2.78769	-1.50514	0.000139843	0.00658741	Intergenic	42007	Gm38404	Closing
chr12	109749720	109750244	4.76949	-0.794342	0.000140057	0.00659336	TTS (NR_028265)	2104	Mir3072	Closing
chr5	98033082	98033381	3.72421	-1.33997	0.000140463	0.00660832	Intergenic	-2269	Antxr2	Closing
chr10	93432392	93432839	3.53442	-1.13753	0.000140834	0.00662159	promoter-TSS (NR_106161)	-492	Mir7688	Closing
chr16	14309878	14310112	1.55549	-2.71966	0.000142038	0.00666983	intron (NM_025345, intron 3 of 4)	7337	Fopnl	Closing
chr8	45889880	45890049	1.26951	-3.00836	0.000142169	0.00667176	intron (NM_016798, intron 1 of 6)	4479	Pdlim3	Closing
chr16	63104905	63105387	3.18231	1.4212	0.000142365	0.00667677	Intergenic	250812	Pros1	Opening
chr3	65944768	65945055	2.84872	1.45723	0.000142816	0.00668953	Intergenic	13314	Ccnl1	Opening
chr9	114507516	114507806	2.25736	-1.86164	0.000142804	0.00668953	Intergenic	-11117	Ccr4	Closing
chr12	101767383	101767791	3.80502	1.03419	0.000142955	0.00669184	intron (NM_011812, intron 6 of 10)	-49064	Tc2n	Opening
chr4	18446835	18447224	1.55235	2.94899	0.000143144	0.00669649	Intergenic	593547	Mmp16	Opening
chr8	120977092	120977449	2.08796	-1.99834	0.000143237	0.00669663	Intergenic	105840	Fendrr	Closing
chr5	18916872	18917254	1.808	2.4501	0.000143584	0.00670867	Intergenic	309492	4921504A21Rik	Opening
chr6	87152801	87153409	4.19386	-1.02961	0.000143715	0.00671059	intron (NM_054041, intron 17 of 17)	48359	D6Ertd527e	Closing
chr1	176053649	176053910	0.917649	5.29579	0.000144489	0.00673829	intron (NM_176916, intron 4 of 9)	133450	Becn2	Opening
chr7	24802281	24802691	4.12163	1.31083	0.000144477	0.00673829	Intergenic	-16309	Gm5893	Opening
chr11	23525130	23525337	1.57739	-2.46626	0.000144626	0.00674049	Intergenic	-5291	1700093K21Rik	Closing
chr10	86138898	86139399	3.63446	1.09381	0.000145212	0.00676359	intron (NM_013722, intron 6 of 13)	43294	4930486F22Rik	Opening
chr17	68841499	68842018	3.93871	1.05533	0.000145425	0.00676926	exon (NM_001206661, exon 2 of 2)	4622	Tmem200c	Opening
chr2	19628285	19628491	1.18315	-3.32917	0.000145869	0.00677914	Intergenic	29509	Gm3230	Closing
chr3	56123019	56123320	1.32771	3.17017	0.000146	0.00677914	intron (NM_030595, intron 1 of 57)	60532	Nbea	Opening
chr5	16578291	16578806	2.92918	1.5205	0.000145791	0.00677914	exon (NM_001289458, exon 8 of 19)	24647	Hgf	Opening
chr9	114688436	114689295	5.40487	-0.622315	0.000145968	0.00677914	promoter-TSS (NM_146229)	34	Dync1li1	Closing
chr6	50823294	50823822	3.11383	-1.34959	0.000146549	0.00680042	Intergenic	47443	C530044C16Rik	Closing
chr15	50108956	50109243	2.41179	-1.92736	0.00014703	0.00681418	Intergenic	780015	Mir1907	Closing
chr15	78754215	78754585	2.47772	-1.77859	0.000147051	0.00681418	Intergenic	19045	Mfng	Closing
chr5	113951611	113952008	2.91906	-1.44472	0.000147119	0.00681418	intron (NM_198109, intron 12 of 14)	41948	Ssh1	Closing
chr5	27206209	27206699	4.97913	0.836892	0.000147344	0.00681615	intron (NM_207282, intron 1 of 25)	-55481	Dpp6	Opening
chr7	31168372	31168943	4.94292	-0.739703	0.000147265	0.00681615	intron (NR_046062, intron 3 of 3)	6299	Gm10640	Closing
chr13	69481901	69482452	3.84687	1.1016	0.000148393	0.00685346	Intergenic	51688	Papd7	Opening
chr3	95706366	95706679	3.19498	-1.34605	0.000148518	0.00685346	Intergenic	-18605	Adamtsl4	Closing
chr5	150621652	150621961	2.14209	-1.94599	0.000148435	0.00685346	Intergenic	-27281	N4bp2l1	Closing
chr8	31301130	31301563	3.79007	1.07278	0.00014831	0.00685346	Intergenic	-66403	7420700N18Rik	Opening
chr9	57420584	57421626	5.76737	-0.682749	0.000148612	0.00685357	intron (NM_176831, intron 4 of 6)	19009	Ppcdc	Closing
chr12	69280078	69280610	4.1647	1.03012	0.000148719	0.00685429	intron (NM_178253, intron 12 of 12)	-16337	Klhdc2	Opening
chr10	68431324	68431740	3.42377	-1.15301	0.000149256	0.00687479	intron (NM_028491, intron 7 of 7)	110343	1700040L02Rik	Closing
chr13	20181328	20181754	5.34961	-0.688536	0.00014935	0.00687487	intron (NM_080288, intron 1 of 21)	91034	Elmo1	Closing
chr15	59263412	59263844	3.37514	-1.17471	0.000151015	0.00694723	Intergenic	-43320	Zfp572	Closing
chr13	43250699	43251007	1.47356	-2.58283	0.000152013	0.00698825	intron (NM_001033399, intron 1 of 1)	53319	Gfod1	Closing
chr5	76690268	76690679	3.44111	1.19412	0.000152093	0.00698825	Intergenic	98759	Cep135	Opening
chr1	170975869	170976299	2.33191	-1.96812	0.0001526	0.0070072	promoter-TSS (NM_001077189)	-13	Fcgr2b	Closing
chr8	125066859	125067848	4.99804	-0.682892	0.000153735	0.00705498	intron (NM_174854, intron 1 of 12)	13158	Disc1	Closing
chr3	58309643	58309869	0.875128	5.25036	0.000154006	0.00706252	Intergenic	-105933	Tsc22d2	Opening
chr7	24386994	24387648	5.39733	-0.646178	0.000154088	0.00706252	Intergenic	-12307	Smg9	Closing
chr19	34826087	34826253	0.910367	-4.06666	0.000154368	0.00707103	intron (NM_023792, intron 3 of 6)	-5397	Mir107	Closing
chr18	75502774	75503393	5.67101	-0.571191	0.000155406	0.00711422	intron (NM_201354, intron 9 of 11)	-11562	Gm10532	Closing
chr10	52284500	52285043	5.06083	0.735422	0.000155684	0.00712154	intron (NM_025705, intron 3 of 10)	51152	Dcbld1	Opening
chr16	45817773	45818106	1.70634	2.45655	0.000155757	0.00712154	intron (NM_153412, intron 2 of 17)	26439	Phldb2	Opening
chr3	21987788	21988466	4.74821	-0.764523	0.000156734	0.00716185	Intergenic	-88525	Tbl1xr1	Closing
chr5	123128491	123129282	4.47354	-0.814753	0.000157811	0.00720225	intron (NM_175092, intron 2 of 4)	3743	Rhof	Closing
chr9	77986258	77986749	2.86962	1.56608	0.000157752	0.00720225	Intergenic	-65455	Gcm1	Opening
chr4	130913864	130914334	4.98887	-0.718032	0.000158167	0.00721407	intron (NM_010686, intron 1 of 7)	765	Laptm5	Closing
chr16	91825801	91826229	2.96652	-1.42851	0.000158479	0.0072239	intron (NM_010587, intron 14 of 38)	96644	Itsn1	Closing
chr19	61225838	61227692	7.23188	-0.398072	0.000159292	0.00725651	intron (NM_009970, intron 4 of 11)	1653	Csf2ra	Closing
chr16	63658833	63659249	2.01489	2.14116	0.000159403	0.00725714	intron (NM_010140, intron 3 of 16)	205116	Epha3	Opening
chr10	57485964	57486977	6.32792	0.49819	0.000159569	0.00726014	promoter-TSS (NM_008297)	85	Hsf2	Opening
chr3	121693299	121693754	2.93334	-1.43155	0.000159663	0.00726014	Intergenic	22763	4930432M17Rik	Closing
chr14	55089153	55089556	2.96656	1.35365	0.000159821	0.00726293	intron (NM_001039198, intron 1 of 9)	2694	Zfhx2	Opening
chr12	112693300	112693920	4.96272	-0.836495	0.000161826	0.00734686	Intergenic	14770	Zbtb42	Closing
chr4	100358464	100358784	1.31005	3.74078	0.000161865	0.00734686	intron (NM_013845, intron 4 of 8)	-120243	Ube2u	Opening
chr7	68073328	68073762	4.03146	1.23065	0.000162262	0.00736041	intron (NM_010513, intron 2 of 20)	121288	Igf1r	Opening
chr1	130740811	130741683	5.65457	-0.644591	0.000162456	0.00736475	intron (NM_177604, intron 3 of 3)	9271	AA986860	Closing
chr9	96515742	96516049	1.67157	-2.35768	0.000162755	0.00737384	Intergenic	-37300	Rnf7	Closing
chr6	119333203	119333585	4.23872	1.106	0.000163181	0.00738865	intron (NM_001033382, intron 26 of 37)	-2628	Lrtm2	Opening
chrX	47976577	47976965	3.96068	-1.01476	0.000163597	0.00740301	Intergenic	58081	Apln	Closing
chr1	180463161	180463339	1.1702	-3.31305	0.000163714	0.00740378	intron (NM_001081227, intron 1 of 3)	20254	6330403A02Rik	Closing
chr4	107817442	107817851	2.90117	-1.44405	0.000163854	0.00740563	intron (NR_033496, intron 2 of 20)	15387	Lrp8	Closing
chr18	12347163	12347796	4.73869	-0.751923	0.000164679	0.00743842	intron (NM_010680, intron 1 of 74)	13455	Lama3	Closing
chr3	96449951	96450714	3.95619	1.01247	0.000165037	0.00745011	intron (NM_001256181, intron 1 of 3)	1974	BC107364	Opening
chr18	37835409	37836243	4.1285	0.949296	0.000165522	0.00746749	intron (NM_033595, intron 3 of 3)	16280	Pcdhgc5	Opening
chr6	129747189	129747750	3.59812	1.25024	0.000166395	0.00749783	Intergenic	-6985	Klri2	Opening
chr9	90565004	90565382	2.68424	1.55214	0.000166375	0.00749783	Intergenic	-294424	Tbc1d2b	Opening
chr3	50436513	50436734	2.70872	1.64299	0.000166564	0.00750091	intron (NM_011990, intron 2 of 11)	6990	Slc7a11	Opening
chr2	166125456	166126015	3.93023	-1.01773	0.000166682	0.00750168	intron (NM_028072, intron 2 of 20)	29550	Sulf2	Closing
chr11	101221327	101221783	3.54976	1.26672	0.000166828	0.00750376	intron (NM_007970, intron 1 of 20)	4908	Ezh1	Opening
chr3	62396162	62396594	3.61722	1.09571	0.00016711	0.00751191	intron (NM_001081295, intron 5 of 13)	57601	Arhgef26	Opening
chr1	192136432	192137247	6.0625	-0.556756	0.000167762	0.0075367	promoter-TSS (NR_033536)	-59	Gm10516	Closing
chr9	89874544	89874775	1.41373	-3.14802	0.000168126	0.0075485	Intergenic	-35116	Rasgrf1	Closing
chr7	96630524	96630885	2.94271	-1.39225	0.000168257	0.00754982	intron (NM_011858, intron 5 of 32)	170845	Gm15413	Closing
chr10	89415391	89415919	3.8469	1.00927	0.000169447	0.00759867	intron (NM_001284344, intron 10 of 11)	28312	Gas2l3	Opening
chr14	37165259	37165812	3.5624	1.10769	0.000169571	0.00759968	Intergenic	-30213	Ghitm	Opening
chr10	80313599	80314165	3.85063	-1.09569	0.000170079	0.00761453	exon (NM_011789, exon 14 of 14)	6666	2310011J03Rik	Closing
chr14	12751841	12752201	2.37121	1.91466	0.000170106	0.00761453	intron (NM_012061, intron 1 of 28)	71058	Cadps	Opening
chr8	105851579	105852161	5.42901	-0.63431	0.000170446	0.00762518	intron (NM_177150, intron 1 of 12)	138	Cenpt	Closing
chr18	35828354	35828795	4.38193	-0.921403	0.000170671	0.00763068	Intergenic	-1244	Cxxc5	Closing
chr2	4169500	4169961	2.54884	1.61341	0.000171059	0.00764345	intron (NM_172475, intron 1 of 22)	16867	Frmd4a	Opening
chr3	19064211	19064554	2.06403	2.10097	0.000172799	0.00771197	Intergenic	98683	Armc1	Opening
chr8	121955860	121956176	2.67463	-1.62985	0.000172733	0.00771197	intron (NM_016812, intron 1 of 13)	5526	Banp	Closing
chr14	26230719	26230979	1.76633	-2.21805	0.000173115	0.00772146	intron (NM_175342_2, intron 1 of 3)	8941	Cphx1	Closing
chr13	108044108	108044763	5.42557	-0.662292	0.000173909	0.00775222	promoter-TSS (NM_001048250)	-39	Smim15	Closing
chr13	103226378	103226748	2.35698	2.13165	0.000174349	0.00776721	intron (NM_175171, intron 1 of 28)	107929	Mast4	Opening
chr5	139803760	139804560	4.60406	-0.852586	0.000174839	0.00777976	TTS (NM_001161548)	9083	Tmem184a	Closing
chr8	57212774	57213019	0.849788	5.22095	0.000174752	0.00777976	Intergenic	107963	LOC102636514	Opening
chr2	35504073	35504498	4.81368	-0.795094	0.000175109	0.00778716	Intergenic	-42836	Ggta1	Closing
chr6	64427689	64428285	3.61236	1.08601	0.000175559	0.00780252	intron (NM_008167, intron 12 of 15)	-301159	Atoh1	Opening
chr1	130728025	130728537	4.11171	0.989607	0.00017569	0.0078037	intron (NM_001162415, intron 1 of 15)	972	Pfkfb2	Opening
chr13	60672922	60673472	5.0652	-0.751784	0.0001761	0.00780754	intron (NM_134062, intron 2 of 26)	70986	Dapk1	Closing
chr17	49284459	49284967	3.48089	1.17424	0.000176195	0.00780754	Intergenic	28247	Gm17830	Opening
chr18	14675466	14676067	4.03598	0.948316	0.000176069	0.00780754	intron (NM_009280, intron 2 of 10)	7148	Ss18	Opening
chr4	14881748	14882169	2.62136	-1.597	0.000176169	0.00780754	intron (NM_028264, intron 1 of 6)	17739	Tmem55a	Closing
chr17	78451212	78451899	4.21309	0.919997	0.000177223	0.00784846	Intergenic	-33403	Fez2	Opening
chr16	89848620	89848978	3.35847	-1.24655	0.00017811	0.00788307	intron (NM_009384, intron 12 of 27)	-30447	Tiam1	Closing
chr2	34799560	34800278	5.25443	0.627117	0.000178248	0.00788449	promoter-TSS (NM_145522)	-7	Rabepk	Opening
chr15	17554130	17554427	1.19439	3.35808	0.000179081	0.00791666	Intergenic	776177	Cdh9	Opening
chr3	39366278	39366526	1.19618	3.34015	0.000179929	0.00794942	Intergenic	479462	Fat4	Opening
chr13	72623819	72624295	3.73364	1.06661	0.000180497	0.00796981	exon (NR_030701, exon 1 of 1)	4507	Gm20554	Opening
chr4	155117432	155117805	2.06355	-2.17662	0.000180831	0.00797987	intron (NM_001081100, intron 10 of 13)	31041	Morn1	Closing
chr8	125779019	125779163	1.93551	-2.19744	0.00018154	0.00800639	intron (NM_175561, intron 25 of 33)	44888	Ntpcr	Closing
chr5	109548510	109548987	4.93136	-0.794403	0.000182067	0.00802491	Intergenic	10245	Crlf2	Closing
chr4	102045787	102046230	3.38603	1.25447	0.000183288	0.00807397	Intergenic	59168	Gm12789	Opening
chr10	81523985	81524676	5.29822	-0.660022	0.000184449	0.00811074	promoter-TSS (NM_010304)	-105	Gna15	Closing
chr5	150952633	150953085	2.76217	-1.51448	0.000184336	0.00811074	exon (NM_013823, exon 1 of 5)	252	Kl	Closing
chr6	116286883	116287335	4.88594	-0.703264	0.000184371	0.00811074	intron (NM_001309446, intron 4 of 9)	20577	Zfand4	Closing
chr12	55446734	55447407	5.11729	-0.645149	0.000184974	0.00812908	intron (NR_035430, intron 1 of 3)	45577	Nfkbia	Closing
chr5	85780767	85781539	4.98197	0.801771	0.000185211	0.00813468	Intergenic	284430	Cenpc1	Opening
chr4	95105954	95106542	5.38182	-0.700314	0.000185529	0.00814389	Intergenic	-54026	Jun	Closing
chr15	92997933	92998318	3.45267	-1.21905	0.000186347	0.00816789	Intergenic	276959	Gxylt1	Closing
chr7	100467224	100467510	2.13613	-2.01211	0.000186316	0.00816789	intron (NM_001017985, intron 32 of 32)	-5624	Ucp3	Closing
chr8	94172170	94172864	3.9976	0.994674	0.000186404	0.00816789	promoter-TSS (NM_008630)	-101	Mt2	Opening
chr3	76671913	76672269	1.37977	3.19423	0.000186618	0.00817247	intron (NM_178673, intron 15 of 15)	596508	Fstl5	Opening
chr17	56515945	56516458	3.88143	-1.07344	0.000187211	0.00819365	Intergenic	-3718	Znrf4	Closing
chr10	120674583	120675074	4.26386	-0.862039	0.00018747	0.00819618	Intergenic	-90904	4921513I03Rik	Closing
chr16	37856222	37856614	2.42699	1.81161	0.00018752	0.00819618	Intergenic	-11982	Lrrc58	Opening
chr7	119527309	119527817	1.76102	2.48152	0.000187708	0.00819618	intron (NM_178758, intron 1 of 13)	1298	Acsm5	Opening
chr8	33560431	33560709	2.27233	2.05425	0.000187643	0.00819618	Intergenic	-9974	Tex15	Opening
chr19	16434906	16435206	2.01592	-2.05312	0.0001885	0.00822596	promoter-TSS (NM_008137)	-611	Gna14	Closing
chr4	19328293	19328777	3.94022	0.977364	0.000189048	0.00824507	intron (NM_013927, intron 3 of 17)	47685	Cngb3	Opening
chr17	37002315	37003281	3.96967	0.987184	0.000189698	0.00826377	promoter-TSS (NR_033137)	273	Zfp57	Opening
chr4	63024863	63025370	3.01032	-1.32168	0.000189656	0.00826377	intron (NM_028326, intron 1 of 14)	59542	Zfp618	Closing
chr14	41162609	41163143	2.84101	1.60765	0.000190282	0.00828437	Intergenic	11420	Mbl1	Opening
chr12	110454130	110454688	4.2405	-0.864457	0.000190586	0.00828778	intron (NM_001135001, intron 2 of 13)	7230	Ppp2r5c	Closing
chr2	103930759	103931225	4.07355	0.921326	0.000190504	0.00828778	Intergenic	-27003	Lmo2	Opening
chr6	50121002	50121416	3.76748	1.11524	0.000190693	0.00828778	intron (NM_019939, intron 1 of 12)	10968	Mpp6	Opening
chr7	75913869	75914341	3.97877	-1.0731	0.000191552	0.00832025	Intergenic	65767	Klhl25	Closing
chr12	113277783	113278388	4.02163	-0.942094	0.000191732	0.00832326	Intergenic	92182	Tmem121	Closing
chr10	5067134	5067545	3.02017	1.38059	0.000192197	0.0083386	intron (NM_001079686, intron 39 of 54)	1724	Syne1	Opening
chr1	35813700	35814000	2.15235	-2.07916	0.000192646	0.00835321	Intergenic	-254550	Hs6st1	Closing
chr1	170478158	170478950	4.44859	-0.793252	0.000192813	0.00835562	intron (NM_027528, intron 2 of 7)	78556	Nos1ap	Closing
chr2	125838068	125838421	2.94249	1.49553	0.000193022	0.00835981	intron (NM_009939, intron 9 of 12)	20838	Cops2	Opening
chr19	41801680	41802312	5.59459	-0.574395	0.000193333	0.00836533	promoter-TSS (NM_001163495)	88	Arhgap19	Closing
chr2	51290654	51291100	3.21904	1.24489	0.000193485	0.00836533	intron (NR_040636, intron 1 of 2)	49046	Gm13497	Opening
chr8	113580983	113581501	4.72572	0.788368	0.000193434	0.00836533	Intergenic	-54344	Mon1b	Opening
chr12	112752443	112752690	2.40017	-1.74637	0.000194177	0.00839036	Intergenic	-8089	Pld4	Closing
chr6	122825911	122826792	5.42511	-0.618909	0.000194698	0.00840804	intron (NM_021899, intron 1 of 10)	-5026	Mir7231	Closing
chr19	27110443	27110822	3.15585	-1.23773	0.000195392	0.00843311	Intergenic	-106388	Vldlr	Closing
chr13	32471679	32471909	1.25499	3.35775	0.000195689	0.00843618	Intergenic	-133250	Gmds	Opening
chr9	111056889	111057572	4.20757	-0.885115	0.000195688	0.00843618	promoter-TSS (NM_001302377)	14	Ccrl2	Closing
chr5	136094650	136094898	1.36474	-2.76599	0.000195834	0.00843741	intron (NM_133914, intron 5 of 20)	-10748	Mir7035	Closing
chr9	21015088	21015628	4.62982	-0.830171	0.000195943	0.00843741	promoter-TSS (NM_010493)	-602	Icam1	Closing
chr7	30418051	30418173	2.10059	-2.03066	0.000196175	0.00844252	TTS (NM_011662)	1742	Hcst	Closing
chr11	81452013	81452334	1.76156	2.3821	0.000196414	0.00844793	intron (NM_001034013, intron 1 of 9)	121366	1700071K01Rik	Opening
chr8	83573158	83573516	2.09328	-2.03551	0.000196652	0.00845333	intron (NM_027179, intron 3 of 11)	6579	Ndufb7	Closing
chr10	109924196	109924621	4.12522	0.898439	0.000196956	0.00846151	intron (NM_001081035, intron 1 of 38)	75811	Nav3	Opening
chr10	66907930	66908194	2.25523	-1.77397	0.000197944	0.00849909	Intergenic	-97013	Gm31763	Closing
chr6	46705886	46706217	2.47997	1.71612	0.000198122	0.00850183	intron (NM_001004357, intron 13 of 23)	-538345	Cntnap2	Opening
chr10	36567181	36567556	2.10833	2.12287	0.000198421	0.00850977	intron (NM_001253355, intron 2 of 5)	60561	Hs3st5	Opening
chr18	64599606	64600152	4.26881	-0.922392	0.000198606	0.00851282	intron (NM_001001488, intron 2 of 27)	61121	Atp8b1	Closing
chr12	14151883	14152278	3.15584	1.28216	0.000199043	0.00852667	promoter-TSS (NM_029007)	-42	Fam84a	Opening
chr17	90481847	90482033	0.853774	5.22311	0.000199626	0.00854675	intron (NM_177284, intron 15 of 20)	-379229	4930480K15Rik	Opening
chr4	102516953	102517518	4.8467	-0.69262	0.000199763	0.00854769	intron (NM_019840, intron 5 of 14)	-52825	Pde4b	Closing
chrX	137935400	137935643	0.80158	5.15383	0.000199965	0.00855145	intron (NM_030688, intron 2 of 10)	274059	Tex13a	Opening
chr10	37292214	37292329	0.365972	5.56634	0.00020152	0.00860811	Intergenic	-153345	Marcks	Opening
chr3	117390574	117390689	0.365972	5.56634	0.00020152	0.00860811	Intergenic	-29755	Lppr4	Opening
chr18	74294537	74295152	3.18134	-1.27764	0.000202236	0.00863141	intron (NR_029424, intron 2 of 8)	11744	Cfap53	Closing
chr18	84203537	84203841	1.07916	3.93531	0.000202297	0.00863141	Intergenic	115531	Zadh2	Opening
chr19	41339162	41339635	4.16417	-0.874914	0.000202634	0.00863595	intron (NM_031376, intron 2 of 16)	45672	Pik3ap1	Closing
chr2	113595365	113595636	1.05704	3.90562	0.000202614	0.00863595	intron (NM_010230, intron 12 of 19)	-89590	Fmn1	Opening
chr12	32095013	32095605	3.50706	1.17167	0.00020314	0.00865255	Intergenic	-34030	Prkar2b	Opening
chr8	107544872	107545281	2.78497	1.64847	0.000204989	0.00872635	intron (NM_025830, intron 10 of 23)	-6168	Mir140	Opening
chr13	15845710	15846385	4.70384	0.897556	0.000205349	0.0087367	Intergenic	38804	A530046M15Rik	Opening
chr18	43967819	43968202	2.74566	1.63409	0.000206505	0.00878087	intron (NM_001081180, intron 3 of 31)	4769	Spink5	Opening
chr5	90612416	90612657	1.3774	-3.09642	0.000208164	0.00884636	intron (NM_028478, intron 4 of 10)	27951	Rassf6	Closing
chr15	52413237	52413537	2.25816	2.20139	0.000208847	0.00887034	Intergenic	117834	Slc30a8	Opening
chr10	111440996	111441517	3.95553	-0.963597	0.00020941	0.0088836	Intergenic	-31936	Nap1l1	Closing
chr18	14628223	14628657	2.11165	1.97162	0.000209411	0.0088836	intron (NM_009280, intron 10 of 10)	54474	Ss18	Opening
chr3	87901163	87901645	4.2454	-1.10993	0.000209516	0.0088836	Intergenic	-4917	Hdgf	Closing
chr1	156108294	156108772	3.75418	1.0279	0.000209753	0.00888861	intron (NM_177838, intron 1 of 4)	67672	Tor1aip2	Opening
chr6	120159168	120159667	5.06447	-0.711951	0.000210002	0.00889413	intron (NM_016718, intron 1 of 3)	66037	Ninj2	Closing
chr5	146461475	146461907	2.79735	1.42308	0.000211691	0.00895816	intron (NM_145155, intron 7 of 9)	-20252	Gm6408	Opening
chr6	108426712	108427203	4.11883	0.966073	0.000211754	0.00895816	intron (NM_010585, intron 40 of 61)	-62786	Mir7661	Opening
chr10	66904958	66905277	2.5203	1.7075	0.000212791	0.00897157	Intergenic	-99958	Gm31763	Opening
chr10	96370906	96371392	4.38207	-0.816946	0.000212655	0.00897157	Intergenic	144942	4930459C07Rik	Closing
chr13	105047415	105047651	2.5008	-1.71535	0.000212359	0.00897157	intron (NM_029879, intron 2 of 5)	7397	Rgs7bp	Closing
chr16	13754359	13754965	5.24703	-0.696091	0.000212682	0.00897157	Intergenic	-23679	Pla2g10	Closing
chr4	137326441	137326954	3.51316	1.13214	0.000212663	0.00897157	intron (NM_001243769, intron 5 of 5)	31062	Cdc42	Opening
chr7	135588641	135588943	2.44507	-1.7654	0.000212278	0.00897157	intron (NM_011212, intron 1 of 20)	22630	Mir1962	Closing
chr3	59234808	59235205	1.80229	-2.07806	0.000213381	0.00899137	intron (NM_177855, intron 18 of 43)	-24124	P2ry13	Closing
chr19	40963002	40963401	3.27396	-1.27937	0.00021372	0.0090006	intron (NM_008528, intron 4 of 16)	31334	Blnk	Closing
chr19	12478400	12478677	2.96441	-1.30598	0.000214041	0.00900902	intron (NM_172442, intron 6 of 8)	17759	Mpeg1	Closing
chr10	107389559	107390003	2.7286	1.71139	0.000214318	0.00901052	intron (NM_001284329, intron 4 of 5)	96353	Myf5	Opening
chr17	21650164	21650943	6.5192	0.460627	0.000214283	0.00901052	promoter-TSS (NM_001166497)	-58	3110052M02Rik	Opening
chr10	85025829	85026270	6.27471	2.56859	0.000214512	0.00901363	Intergenic	76446	Fhl4	Opening
chr2	125929969	125930352	2.46411	1.69987	0.000214636	0.00901374	intron (NM_175154, intron 6 of 9)	63937	Galk2	Opening
chr1	141401429	141401681	1.1191	3.98333	0.000215333	0.00903794	Intergenic	-745153	4930590L20Rik	Opening
chr8	95272746	95273247	2.92072	1.34777	0.000216537	0.00908335	intron (NM_001195413, intron 16 of 32)	33589	Cngb1	Opening
chr2	38950184	38950819	5.78047	0.545951	0.000216829	0.0090905	intron (NM_172854, intron 4 of 7)	18521	Olfml2a	Opening
chr12	16006767	16006957	1.51531	-2.49548	0.000217297	0.00910503	Intergenic	-190077	Trib2	Closing
chr15	27503307	27503619	2.43149	1.69398	0.000217981	0.00912856	intron (NM_020332, intron 1 of 11)	36786	Ank	Opening
chr9	123058644	123059102	2.86935	-1.48913	0.000218432	0.00914234	intron (NM_177911, intron 10 of 13)	24132	Tgm4	Closing
chr15	90656573	90656849	1.32659	2.94351	0.000218824	0.00914336	intron (NM_025815, intron 1 of 19)	22677	Cpne8	Opening
chr2	11356729	11357207	2.55493	1.59575	0.000218812	0.00914336	intron (NR_040615, intron 1 of 2)	17479	Gm13293	Opening
chr3	56128071	56128552	1.60796	2.61478	0.000218807	0.00914336	intron (NM_030595, intron 1 of 57)	55390	Nbea	Opening
chr2	90503237	90503703	3.94713	1.10944	0.000220216	0.00919637	intron (NM_008982, intron 1 of 23)	-24296	Ptprj	Opening
chr15	79377648	79378071	2.67527	1.64195	0.000221148	0.00923014	intron (NM_172608, intron 2 of 8)	-2559	Mir1943	Opening
chr16	48678117	48678306	1.34043	-2.86243	0.000222174	0.00926368	Intergenic	93745	Trat1	Closing
chr4	155162434	155162992	4.73695	-0.817717	0.000222199	0.00926368	intron (NM_011385, intron 1 of 6)	59822	Ski	Closing
chr1	143207658	143208085	2.26048	1.85987	0.000222879	0.00928683	Intergenic	-432826	B3galt2	Opening
chr3	31217564	31217954	2.04543	1.97399	0.000223137	0.00929241	intron (NM_172861, intron 7 of 7)	67839	Cldn11	Opening
chr3	57516275	57516543	1.7169	2.26626	0.000223265	0.00929255	intron (NM_133784, intron 2 of 6)	59467	Wwtr1	Opening
chr11	9986218	9986587	1.84175	2.32612	0.000223625	0.00930237	Intergenic	794460	Abca13	Opening
chr11	95356585	95357359	4.43384	-0.820885	0.000224084	0.00931627	intron (NM_172543, intron 1 of 7)	19954	Fam117a	Closing
chr4	154359750	154360113	1.9621	2.00165	0.000224803	0.00934096	intron (NM_027504, intron 4 of 16)	-60036	Arhgef16	Opening
chr12	9584766	9585391	4.64122	0.844906	0.000225203	0.00935237	Intergenic	10636	Osr1	Opening
chr5	134105966	134106123	0.952008	-3.71016	0.000225762	0.00937037	intron (NM_030719, intron 1 of 8)	6296	Gatsl2	Closing
chr13	5864281	5864886	4.94224	0.837254	0.000226005	0.00937154	intron (NM_011803, intron 1 of 3)	3094	Klf6	Opening
chr4	150789230	150789460	1.2545	-2.95516	0.000226041	0.00937154	Intergenic	65604	1700045H11Rik	Closing
chr2	52827963	52828442	4.07042	0.892941	0.000226833	0.00939918	Intergenic	-29666	Fmnl2	Opening
chr1	114515718	114516066	1.79747	2.24335	0.00022718	0.00940503	Intergenic	-1169245	Cntnap5a	Opening
chr6	121341683	121342045	3.21157	-1.32838	0.000227226	0.00940503	Intergenic	-4833	Slc6a12	Closing
chr1	9833314	9833765	2.7973	1.5057	0.000227805	0.00941334	intron (NM_133220, intron 2 of 17)	-14742	Sgk3	Opening
chr14	121591505	121592053	4.03212	0.955309	0.000227554	0.00941334	intron (NM_134074, intron 37 of 52)	-86525	Slc15a1	Opening
chr4	147922863	147923105	1.99653	-1.88373	0.000227697	0.00941334	intron (NM_011122, intron 10 of 18)	13792	Plod1	Closing
chr14	65112745	65113235	3.56784	-1.27002	0.000228616	0.00944161	Intergenic	-14884	Extl3	Closing
chr1	14661902	14662198	2.28812	-1.70039	0.000229323	0.00944992	Intergenic	93916	Msc	Closing
chr17	33851381	33851723	1.59884	2.54	0.000229105	0.00944992	Intergenic	8126	Cd320	Opening
chr19	44525560	44525857	2.21059	-1.79946	0.000229233	0.00944992	intron (NM_001033343, intron 14 of 25)	20140	Sec31b	Closing
chr9	123941340	123941788	4.53741	-0.821349	0.000229174	0.00944992	Intergenic	27128	Ccr1	Closing
chr6	112327842	112328209	2.78245	1.53236	0.000229594	0.00945586	intron (NM_144799, intron 4 of 5)	-37706	5031434C07Rik	Opening
chr7	25872675	25872924	1.68112	2.55579	0.000230761	0.00949872	Intergenic	-24859	Cyp2b10	Opening
chr18	66286747	66287035	1.64811	2.53888	0.000231396	0.0095196	intron (NM_178793, intron 2 of 10)	4947	Ccbe1	Opening
chr2	84266845	84267194	1.60987	2.59052	0.000233342	0.00959439	Intergenic	158247	Calcrl	Opening
chr10	39369408	39371063	6.56686	-0.4574	0.000234108	0.00961936	intron (NM_008054, intron 1 of 13)	436	Fyn	Closing
chr17	73067300	73067799	3.61992	1.0542	0.000234207	0.00961936	Intergenic	-40436	Lclat1	Opening
chr6	124840196	124840570	2.38983	-1.78898	0.000234744	0.00963612	promoter-TSS (NM_013530)	-108	Gnb3	Closing
chr18	31237391	31237750	1.03392	3.89576	0.000234983	0.00963999	intron (NM_009065, intron 2 of 4)	79558	Rit2	Opening
chr6	81517253	81517470	0.988768	4.48404	0.000235097	0.00963999	Intergenic	378302	Mir7232	Opening
chrX	86655205	86655410	0.366701	5.56973	0.000235419	0.00964793	Intergenic	-300313	Gm41	Opening
chr14	102828551	102828839	2.90925	1.51794	0.000236266	0.00966425	Intergenic	153937	Mir5130	Opening
chr15	36645132	36645431	2.49993	1.61536	0.000236071	0.00966425	Intergenic	-36308	Pabpc1	Opening
chr19	3321596	3321939	4.00828	-1.15907	0.000236335	0.00966425	Intergenic	-1534	Cpt1a	Closing
chr6	120473560	120473892	2.49503	-1.61978	0.000236123	0.00966425	intron (NM_008359, intron 3 of 12)	10529	Il17ra	Closing
chr2	65773004	65773179	1.33972	-2.70931	0.000237006	0.00968638	Intergenic	-72676	Csrnp3	Closing
chr19	10042245	10042654	3.87534	-0.966335	0.000238116	0.00972643	intron (NM_021890, intron 1 of 11)	901	Fads3	Closing
chr10	80930368	80930613	3.06502	-1.38314	0.000238388	0.00973223	exon (NM_008655, exon 2 of 4)	399	Gadd45b	Closing
chr7	18921016	18921463	3.03235	1.29419	0.000239059	0.00975427	Intergenic	-4649	Nova2	Opening
chr17	60179585	60179867	1.21411	3.07271	0.0002392	0.00975472	Intergenic	-1166404	Nudt12	Opening
chr13	22005907	22006963	4.73379	0.845874	0.000241371	0.00983252	intron (NM_019429, intron 7 of 11)	3306	Prss16	Opening
chr16	8784759	8785217	3.09942	1.45814	0.000241319	0.00983252	Intergenic	-45112	1810013L24Rik	Opening
chr14	31406207	31406516	1.99998	2.37492	0.000242262	0.00985805	intron (NM_011894, intron 3 of 8)	29672	Sh3bp5	Opening
chr15	66883520	66884029	3.70961	-1.07669	0.000242135	0.00985805	Intergenic	-7619	Wisp1	Closing
chr9	27461114	27461760	2.97629	1.55412	0.000242583	0.00986573	Intergenic	64225	Spata19	Opening
chr18	75387341	75387852	5.28837	-0.628382	0.000243303	0.00988966	intron (NM_001042660, intron 3 of 3)	20231	Smad7	Closing
chr4	95670547	95670988	3.62472	1.10324	0.000243492	0.00989196	intron (NM_029347, intron 5 of 10)	91346	Fggy	Opening
chr2	35566901	35567395	3.99396	1.04274	0.000244029	0.00990762	intron (NM_001114125, intron 1 of 16)	-8446	Gm13446	Opening
chr3	88031019	88031340	2.09506	-2.21279	0.00024418	0.00990762	Intergenic	-3668	Hapln2	Closing
chr7	49762644	49763006	2.76992	1.47307	0.000244276	0.00990762	intron (NM_016865, intron 3 of 5)	3313	Htatip2	Opening
chr4	147738565	147739229	4.00449	-1.02758	0.000245764	0.00996259	Intergenic	-36266	Zfp534	Closing
chr18	67144466	67144894	3.23025	1.55199	0.000246258	0.0099772	intron (NM_177137, intron 4 of 11)	11120	Gnal	Opening
chr3	37729142	37729586	4.20224	0.933228	0.000246616	0.00998628	Intergenic	-5004	Gm5148	Opening

## Sheet: Supplementary Data 7
Supplementary Data 7. DARs between aged WT and aged Mlkl–/– BM HSCs.
Column	Description
Chr	Chromatin of differentially accessible regions (DAR) (q<0.01)
Start	position of DAR
End	position of DAR
logCPM	Log2-transformed counts per million (CPM), normalized for library size
log2 fold change	Log2 fold change (Aged Mlkl–/– / Aged WT)
pvalue	P-values were calculated by two-tailed Wald test
FDR	Multiple comparisons were corrected as q-values by Benjamini-Hochberg method
Gene Expression	Normalized count from edgeR
change due to Mlkl knockout	opening or closing
Opening and closing regions during agieng are indicated in red and blue, respectively.
Chr	Start	End	logCPM	log2FoldChange	pvalue	FDR	Annotation	Distance to TSS	Gene Name	change to Mlkl knockout
chr12	85477268	85478130	5.67333	0.896309	1.13e-07	0.00431798	TTS (NM_010234)	3798	Fos	Opening

## Sheet: Supplementary Data 8
Supplementary Data 8. DARs between young Mlkl–/– and aged Mlkl–/– BM HSCs.
Column	Description
Chr	Chromatin of differentially accessible regions (DAR) (q<0.01)
Start	position of DAR
End	position of DAR
logCPM	Log2-transformed counts per million (CPM), normalized for library size
log2 fold change	Log2 fold change (Aged Mlkl–/– / Young Mlkl–/–)
pvalue	P-values were calculated by two-tailed Wald test
FDR	Multiple comparisons were corrected as q-values by Benjamini-Hochberg method
Gene Expression	Normalized count from edgeR
change during ageing	opening or closing
Opening and closing regions during ageing are indicated in red and blue, respectively.
Chr	Start	End	logCPM	log2FoldChange	pvalue	FDR	Annotation	Distance to TSS	Gene Name	change during ageing
chr2	107231584	107232163	4.84139	4.36374	1.03628e-46	7.89633e-42	Intergenic	-58716	Kcna4	Opening
chr12	85477268	85478130	2.07257	2.6112	3.61461e-40	1.37715e-35	TTS (NM_010234)	3798	Fos	Opening
chr10	52133398	52133950	4.75591	2.58912	1.27326e-31	3.23404e-27	intron (NM_011282, intron 17 of 43)	61570	Ros1	Opening
chr17	58643544	58644228	1.82968	3.32106	1.87623e-27	3.57417e-23	Intergenic	347489	Pdzph1	Opening
chr4	95048228	95049780	0.851669	3.39677	8.80217e-27	1.34143e-22	TTS (NM_010591)	3218	Jun	Opening
chr4	95049945	95050255	0.851669	2.5394	7.76999e-26	9.86775e-22	exon (NM_010591, exon 1 of 1)	2122	Jun	Opening
chr6	76387386	76388106	4.62203	2.15315	6.71361e-25	7.30815e-21	Intergenic	-854971	Lrrtm1	Opening
chr6	81738019	81738733	3.18978	2.63869	8.69088e-25	8.27796e-21	Intergenic	157287	Mir7232	Opening
chr1	114039438	114040058	0.725587	2.22139	4.99551e-23	4.22947e-19	Intergenic	-1645389	Cntnap5a	Opening
chr6	143057131	143057921	1.46699	-1.80205	6.19207e-23	4.71829e-19	intron (NM_029897, intron 10 of 24)	42626	C2cd5	Closing
chr7	25626374	25627170	3.23818	1.75397	7.0491e-23	4.88304e-19	promoter-TSS (NM_001036740)	-852	B3gnt8	Opening
chr3	99113299	99113883	4.11409	3.09861	7.83046e-22	4.97228e-18	Intergenic	-27499	Wars2	Opening
chr7	70274166	70274774	2.74967	4.18676	3.61194e-21	2.11712e-17	intron (NR_131144, intron 3 of 3)	63352	Gm29683	Opening
chr16	55809408	55810467	2.6233	2.25523	9.78687e-21	5.32678e-17	Intergenic	12201	Nfkbiz	Opening
chr5	127537371	127537937	1.99887	3.11648	1.63165e-20	8.28868e-17	intron (NM_175432, intron 5 of 8)	79738	Slc15a4	Opening
chr8	70702832	70703034	1.67378	3.1318	1.50437e-19	6.74304e-16	Intergenic	5194	Jund	Opening
chr9	12496749	12497230	4.13006	2.30621	1.46148e-19	6.74304e-16	Intergenic	608866	4930568E12Rik	Opening
chr12	53484877	53485551	6.02762	2.12107	2.24522e-19	9.50463e-16	intron (NM_013780, intron 2 of 11)	236537	Npas3	Opening
chr13	79443099	79443552	3.76697	3.33256	3.2326e-19	1.29643e-15	Intergenic	-1244343	Nr2f1	Opening
chr2	124616686	124617084	4.92001	1.9257	5.30549e-19	2.02137e-15	intron (NM_199238, intron 1 of 16)	6589	Sema6d	Opening
chr6	8623006	8623449	1.9574	3.12791	9.05437e-18	3.2854e-14	Intergenic	103169	Glcci1	Opening
chr10	69611750	69612289	2.98069	1.72307	1.61127e-17	5.41713e-14	intron (NM_170730, intron 1 of 17)	78311	Ank3	Opening
chr6	76628557	76629089	0.785676	3.94335	1.63511e-17	5.41713e-14	Intergenic	-613894	Lrrtm1	Opening
chr3	133284554	133285045	2.60698	3.4771	1.76554e-17	5.60552e-14	Intergenic	-25311	Ppa2	Opening
chr1	144853147	144853808	1.57936	2.37606	2.99618e-16	9.13225e-13	Intergenic	-78056	Rgs18	Opening
chr9	68941104	68941486	1.0476	3.1528	6.12196e-16	1.79418e-12	intron (NM_013646, intron 1 of 10)	175949	9530091C08Rik	Opening
chr13	11836638	11837410	4.13006	1.66634	9.16314e-16	2.58601e-12	intron (NM_023868, intron 12 of 104)	269921	Ryr2	Opening
chr7	95853408	95853883	2.31611	2.97657	1.56822e-15	4.26774e-12	Intergenic	-356992	Tenm4	Opening
chr10	6240825	6241347	2.61699	4.015	1.66552e-15	4.35933e-12	Intergenic	-318686	Rgs17	Opening
chr17	50068286	50068957	5.09768	1.79571	1.77351e-15	4.35933e-12	intron (NM_181397, intron 4 of 9)	121876	Rftn1	Opening
chr2	81697024	81697487	3.41354	3.29701	1.72595e-15	4.35933e-12	Intergenic	-356403	Zfp804a	Opening
chr10	92325233	92325825	2.73134	3.60904	2.16207e-15	5.14835e-12	intron (NR_046027, intron 2 of 8)	49844	Gm20757	Opening
chr18	4503479	4504690	5.16517	-2.78568	2.55998e-15	5.91114e-12	Intergenic	128492	Mtpap	Closing
chr15	44175893	44176410	1.20117	2.98999	3.96141e-15	8.87811e-12	Intergenic	-19984	Trhr	Opening
chr13	85724059	85724555	0.915544	1.50966	1.76059e-14	3.833e-11	Intergenic	322488	Cox7c	Opening
chr1	15678912	15679363	3.7231	2.57673	2.19148e-14	4.63858e-11	intron (NM_001098528, intron 1 of 1)	-126509	Terf1	Opening
chr6	11534936	11535355	4.13006	3.12922	2.8018e-14	5.77011e-11	Intergenic	372301	Ndufa4	Opening
chr2	160225297	160225852	1.40028	3.34389	2.97969e-14	5.97499e-11	Intergenic	101920	Gm826	Opening
chr19	5794654	5795552	5.21905	2.37036	3.26827e-14	6.38561e-11	TTS (NR_002847)	7568	Malat1	Opening
chr1	51288729	51289646	1.16479	1.11347	4.45056e-14	8.4782e-11	promoter-TSS (NM_138741)	61	Sdpr	Opening
chr7	64510615	64511076	1.45749	3.66313	5.38415e-14	1.00065e-10	intron (NM_001291167, intron 1 of 13)	8707	Apba2	Opening
chr10	101614198	101614709	1.82011	3.14068	6.57138e-14	1.19222e-10	Intergenic	-67034	Mgat4c	Opening
chr7	28375475	28376691	1.5187	0.95772	8.26455e-14	1.46454e-10	TTS (NM_011756)	3145	Zfp36	Opening
chr7	47346074	47346599	0.90072	2.17942	9.72849e-14	1.68477e-10	intron (NM_153095, intron 1 of 1)	7904	Mrgpra1	Opening
chr14	121102572	121103034	2.1612	2.56653	1.24075e-13	2.06495e-10	intron (NM_134082, intron 2 of 26)	67229	Farp1	Opening
chr7	30803959	30804549	3.57637	1.39014	1.24657e-13	2.06495e-10	Intergenic	16349	Krtdap	Opening
chr19	11107679	11108212	2.45234	2.0123	1.3696e-13	2.22047e-10	intron (NM_027058, intron 4 of 6)	22933	1700017D01Rik	Opening
chr1	33624868	33625290	0.562021	2.59802	1.75759e-13	2.79013e-10	intron (NM_008922, intron 7 of 13)	44715	Prim2	Opening
chr13	80495010	80495432	3.43637	2.39864	1.79748e-13	2.79522e-10	Intergenic	-388201	Arrdc3	Opening
chr4	73788313	73788719	3.76033	2.56776	1.86801e-13	2.84681e-10	intron (NM_001017427, intron 1 of 17)	2086	Rasef	Opening
chr2	11866780	11867081	4.13006	2.55947	1.93864e-13	2.89651e-10	Intergenic	89177	Ankrd16	Opening
chr16	62684678	62685025	1.00294	5.80806	2.1627e-13	3.16914e-10	Intergenic	101865	Nsun3	Opening
chr16	77704754	77705088	3.07864	4.05708	2.96203e-13	4.25856e-10	Intergenic	58648	Mir125b-2	Opening
chr3	67601496	67602025	0.625384	3.81641	3.68e-13	5.19282e-10	intron (NM_025813, intron 15 of 15)	18992	Mfsd1	Opening
chr3	46771757	46772135	0.90072	4.05369	3.77634e-13	5.23187e-10	Intergenic	128836	Mir6379	Opening
chr8	84659918	84660535	2.42073	1.26063	4.29805e-13	5.84833e-10	Intergenic	2626	Ier2	Opening
chr4	13227920	13228452	1.93938	1.96221	5.74165e-13	7.67558e-10	Intergenic	321349	Triqk	Opening
chr12	85478669	85479115	2.07257	1.87889	6.59792e-13	8.66818e-10	Intergenic	4991	Fos	Opening
chr16	23842780	23843133	0.882361	3.15868	7.77595e-13	1.00427e-09	Intergenic	47888	Sst	Opening
chr3	153929488	153929944	3.2526	2.08743	8.73356e-13	1.10915e-09	intron (NM_007382, intron 9 of 11)	14927	Acadm	Opening
chr7	72728903	72729252	1.24993	3.96427	8.89841e-13	1.11156e-09	Intergenic	372991	Gm6567	Opening
chr8	66772674	66773046	1.98412	4.62939	1.07275e-12	1.31842e-09	Intergenic	75438	Npy1r	Opening
chr8	117197990	117198750	0.682405	-1.20493	1.28053e-12	1.54881e-09	intron (NM_001081151, intron 9 of 10)	40235	Gan	Closing
chr13	48443916	48444380	1.5166	3.15648	1.6495e-12	1.96391e-09	Intergenic	69262	Zfp169	Opening
chr13	69594655	69595390	2.98069	1.4904	1.80283e-12	2.11345e-09	intron (NM_175283, intron 2 of 4)	16441	Srd5a1	Opening
chr10	109986095	109986904	2.17632	1.34048	1.97032e-12	2.27479e-09	intron (NM_001081035, intron 1 of 38)	13720	Nav3	Opening
chr18	38690479	38690943	2.41625	3.18985	2.03133e-12	2.31023e-09	Intergenic	-89443	Spry4	Opening
chr17	4626091	4626640	3.98203	-7.9051	2.22272e-12	2.49072e-09	Intergenic	-8615	4930517M08Rik	Closing
chr10	27265758	27266304	1.76603	2.31864	2.80573e-12	3.0542e-09	intron (NM_008481, intron 13 of 63)	-123835	4930579H20Rik	Opening
chr7	49321059	49321570	5.50292	1.80702	2.78304e-12	3.0542e-09	intron (NM_175272, intron 1 of 37)	75125	Nav2	Opening
chr14	49218997	49219825	1.94408	-1.36701	3.60155e-12	3.86527e-09	Intergenic	26017	1700011H14Rik	Closing
chr8	33672901	33673360	1.84777	4.22446	4.50596e-12	4.76874e-09	intron (NM_010344, intron 4 of 12)	19892	Gsr	Opening
chr17	50161336	50161803	4.40537	3.12824	5.1285e-12	5.35324e-09	intron (NM_181397, intron 2 of 9)	28928	Rftn1	Opening
chr13	6642468	6642870	0.849139	1.38305	5.92037e-12	6.0963e-09	intron (NM_019703, intron 1 of 21)	6102	Pfkp	Opening
chr3	25124897	25125588	5.91323	2.00511	6.61403e-12	6.71976e-09	Intergenic	1028065	Nlgn1	Opening
chr17	64716207	64716959	1.18255	1.64315	9.77539e-12	9.80098e-09	intron (NM_008549, intron 16 of 21)	-50528	Dreh	Opening
chr6	73514108	73514538	2.63297	2.5642	1.06254e-11	1.05149e-08	Intergenic	-43302	1700065L07Rik	Opening
chr1	127830207	127830738	4.03663	-2.2305	1.28304e-11	1.25341e-08	exon (NM_011737, exon 5 of 10)	9818	Map3k19	Closing
chr9	60998694	60999643	4.47177	-1.34264	1.52104e-11	1.46711e-08	Intergenic	-17901	Gm5122	Closing
chr14	48202297	48202973	2.95994	-1.37545	1.60292e-11	1.51774e-08	intron (NR_003630, intron 2 of 2)	3919	Gm6498	Closing
chr4	135679276	135679804	1.10109	-1.71688	1.61336e-11	1.51774e-08	Intergenic	-6917	Ifnlr1	Closing
chr3	145210029	145210638	1.74655	1.36995	1.72825e-11	1.60599e-08	Intergenic	-82139	Col24a1	Opening
chr1	79932448	79933089	3.4455	1.84779	1.88388e-11	1.71688e-08	Intergenic	-74103	Serpine2	Opening
chr8	10139346	10139977	0.558352	2.17644	1.89265e-11	1.71688e-08	Intergenic	-14262	Myo16	Opening
chr13	69821247	69821743	-0.278226	2.21581	2.01808e-11	1.80912e-08	Intergenic	11613	Med10	Opening
chr6	82419156	82419514	-0.294698	2.45939	2.05933e-11	1.82464e-08	intron (NM_009313, intron 2 of 5)	16860	Tacr1	Opening
chr6	21798528	21798974	1.94925	2.45002	2.91143e-11	2.54998e-08	intron (NM_173007, intron 7 of 8)	53764	Tspan12	Opening
chr2	170826765	170827356	0.937567	1.41121	3.09064e-11	2.67618e-08	intron (NM_029761, intron 2 of 7)	95253	Dok5	Opening
chr3	129509683	129510118	0.675141	2.30784	3.38344e-11	2.8968e-08	Intergenic	-22486	Elovl6	Opening
chr3	37331990	37332505	0.801598	-1.7561	3.79278e-11	3.21118e-08	Intergenic	-16406	Fgf2	Closing
chr9	15018000	15018637	0.863493	-1.9072	5.42261e-11	4.54063e-08	intron (NM_019482, intron 2 of 4)	27160	Panx1	Closing
chr4	124685881	124686535	3.285	3.67383	5.6789e-11	4.70355e-08	intron (NM_026031, intron 1 of 7)	7346	Utp11l	Opening
chr12	112593882	112594682	2.78347	-1.44613	5.76837e-11	4.72628e-08	intron (NM_198411, intron 1 of 22)	5498	Inf2	Closing
chr12	95940485	95940966	2.31611	1.35054	5.83973e-11	4.73385e-08	Intergenic	106497	1700019M22Rik	Opening
chr1	113954563	113955020	0.815367	3.58322	6.30047e-11	5.00094e-08	Intergenic	-1730346	Cntnap5a	Opening
chr10	85161809	85162132	2.50057	3.00248	6.23608e-11	5.00094e-08	intron (NM_007771, intron 1 of 12)	23084	Cry1	Opening
chr6	81633635	81634000	0.00321534	2.68155	6.55743e-11	5.15123e-08	Intergenic	261846	Mir7232	Opening
chr17	54437039	54437375	3.49256	3.21279	7.00268e-11	5.44487e-08	Intergenic	-67133	1700025K24Rik	Opening
chr1	77281645	77282182	4.98091	2.02363	7.4873e-11	5.76287e-08	Intergenic	214855	Mir6352	Opening
chr14	105588672	105589078	-0.469201	3.49119	7.82556e-11	5.90396e-08	promoter-TSS (NR_102319)	-674	9330188P03Rik	Opening
chr17	58754499	58754906	1.1935	2.95961	7.82335e-11	5.90396e-08	Intergenic	236673	Pdzph1	Opening
chr13	69813910	69814323	-0.278226	-1.93754	8.60065e-11	6.42511e-08	intron (NM_138596, intron 3 of 3)	4234	Med10	Closing
chr8	62793350	62793813	4.47987	2.29693	8.69827e-11	6.43495e-08	Intergenic	-157651	Spock3	Opening
chr18	16273552	16273954	4.23317	1.48389	1.17159e-10	8.58406e-08	Intergenic	535296	Cdh2	Opening
chr12	116269382	116269876	2.67185	1.34287	1.21825e-10	8.75747e-08	Intergenic	-6604	Wdr60	Opening
chr7	43554540	43554993	1.69866	-2.16007	1.21233e-10	8.75747e-08	Intergenic	-7604	Zfp658	Closing
chr10	86877113	86877422	3.44071	3.07733	1.27065e-10	8.97558e-08	intron (NM_138673, intron 45 of 68)	98262	Nt5dc3	Opening
chr4	3413631	3414268	#N/A	-1.64527	1.27215e-10	8.97558e-08	Intergenic	-123141	Mir3471-2	Closing
chr4	123792549	123792936	1.65712	2.44027	1.39607e-10	9.75955e-08	intron (NM_183163, intron 1 of 7)	4867	Rhbdl2	Opening
chr2	110172382	110172869	2.66835	3.72351	1.457e-10	1.00929e-07	Intergenic	-122146	Ccdc34os	Opening
chr8	8969120	8969981	1.9574	1.0328	1.56627e-10	1.07521e-07	Intergenic	162738	4933430N04Rik	Opening
chr6	115880742	115881144	2.83837	2.19152	1.64023e-10	1.11593e-07	intron (NM_031177, intron 6 of 28)	27415	Ift122	Opening
chr11	30999931	31000416	6.46108	1.77539	1.66862e-10	1.1252e-07	intron (NM_023906, intron 2 of 9)	-13808	Chac2	Opening
chr4	117478032	117478498	0.632937	-1.9291	1.72653e-10	1.15403e-07	intron (NM_025739, intron 2 of 14)	18650	Rnf220	Closing
chr3	76251306	76251864	1.6616	1.48986	1.90306e-10	1.26097e-07	intron (NM_178673, intron 3 of 15)	176002	Fstl5	Opening
chr7	63316320	63316712	1.19544	2.88574	2.18923e-10	1.43808e-07	Intergenic	-103990	Chrna7	Opening
chr4	120613607	120614073	4.87909	1.7455	2.35824e-10	1.53586e-07	Intergenic	25095	Gm8439	Opening
chr3	10258143	10258747	6.03788	1.12239	2.4271e-10	1.56731e-07	intron (NM_029310, intron 2 of 5)	42738	Fabp12	Opening
chr10	105523570	105524058	0.396125	1.50484	2.46583e-10	1.57894e-07	intron (NM_177368, intron 1 of 11)	50665	Tmtc2	Opening
chr16	6321249	6321661	1.73662	4.83534	2.51922e-10	1.59968e-07	intron (NM_021477, intron 2 of 16)	345868	1700123O21Rik	Opening
chr18	84204116	84204518	4.45493	3.40797	2.58065e-10	1.62203e-07	Intergenic	116159	Zadh2	Opening
chr9	30313328	30313801	4.92222	2.31884	2.59699e-10	1.62203e-07	Intergenic	-113765	Snx19	Opening
chr8	36494880	36495440	0.801598	2.45536	2.7264e-10	1.68901e-07	intron (NM_176952, intron 1 of 3)	5969	6430573F11Rik	Opening
chr3	140738804	140739390	0.685123	1.73869	2.91923e-10	1.79389e-07	Intergenic	473258	Pdha2	Opening
chr1	13851086	13851785	3.40173	2.13475	3.3305e-10	2.03025e-07	Intergenic	-64506	Gm5523	Opening
chr15	8581142	8581505	1.9574	-1.88794	3.77659e-10	2.28391e-07	Intergenic	129484	Slc1a3	Closing
chr1	78425704	78426293	2.58193	2.04054	4.04943e-10	2.42962e-07	intron (NR_102758, intron 15 of 15)	62899	Farsb	Opening
chr4	119467735	119468150	1.31748	1.52691	4.14956e-10	2.47025e-07	exon (NM_177572, exon 5 of 5)	24656	Rimkla	Opening
chr5	147527857	147528248	1.38733	-1.71904	5.07384e-10	2.99707e-07	intron (NM_028291, intron 11 of 18)	97472	Pan3	Closing
chr3	57512175	57512841	-0.405926	2.77365	5.4469e-10	3.19268e-07	intron (NM_133784, intron 2 of 6)	63368	Wwtr1	Opening
chr6	9156507	9156846	1.9574	3.34623	5.50546e-10	3.20237e-07	intron (NM_008751, intron 1 of 1)	206657	Nxph1	Opening
chr6	108164821	108165285	2.09137	1.97817	5.61825e-10	3.24322e-07	intron (NM_145937, intron 3 of 8)	20530	Sumf1	Opening
chr7	19303907	19304207	0.969456	1.65107	5.90042e-10	3.3805e-07	exon (NM_008036, exon 4 of 4)	5988	Fosb	Opening
chr5	124929482	124930023	1.48706	-1.57902	6.229e-10	3.54211e-07	Intergenic	67047	Zfp664	Closing
chr8	125840325	125840778	2.99487	2.19052	6.45482e-10	3.64334e-07	intron (NM_175561, intron 15 of 33)	57766	Pcnxl2	Opening
chr6	67532594	67533557	2.69184	0.850208	7.03831e-10	3.94347e-07	TTS (NM_020047)	2747	Tacstd2	Opening
chr5	120185972	120186440	2.18998	3.03207	7.70922e-10	4.28785e-07	intron (NM_028762, intron 22 of 23)	-46943	Gm10390	Opening
chr2	122771012	122771453	3.8321	1.78155	8.33354e-10	4.60151e-07	promoter-TSS (NR_027888)	-481	Sqrdl	Opening
chr18	34865018	34866263	4.37983	2.60298	8.90196e-10	4.88e-07	TTS (NM_007913)	4433	Egr1	Opening
chr19	8019725	8020382	1.9574	-1.08104	9.15037e-10	4.96179e-07	Intergenic	-54026	Slc22a27	Closing
chr7	19831824	19832266	4.70358	1.89288	9.18138e-10	4.96179e-07	Intergenic	-9290	Bcl3	Opening
chr2	167375173	167375534	1.39996	-4.11788	9.29993e-10	4.99046e-07	Intergenic	-26175	B4galt5	Closing
chr8	28673283	28673671	1.04397	2.86	1.00158e-09	5.33702e-07	intron (NM_153135, intron 16 of 17)	546159	Unc5d	Opening
chr4	27508511	27508914	2.7888	2.0271	1.02973e-09	5.4489e-07	Intergenic	-803263	4930548K13Rik	Opening
chr9	40324228	40324632	0.733339	-1.4338	1.04846e-09	5.50976e-07	intron (NM_172768, intron 4 of 19)	-9042	1700110K17Rik	Closing
chr16	28051731	28052102	0.573334	2.82584	1.12772e-09	5.87414e-07	Intergenic	201986	Gm10823	Opening
chr6	53728325	53728723	2.73414	2.11116	1.13321e-09	5.87414e-07	Intergenic	92301	Tril	Opening
chr10	74148015	74148363	2.10075	3.88921	1.15105e-09	5.9263e-07	intron (NM_023115, intron 4 of 33)	326322	Pcdh15	Opening
chrX	121232316	121232854	4.07791	2.67159	1.22995e-09	6.29e-07	Intergenic	-919490	H2afb3	Opening
chr3	81943554	81943923	3.18978	2.45174	1.26566e-09	6.42945e-07	intron (NM_177662, intron 3 of 7)	11122	Ctso	Opening
chr17	15510640	15510997	2.08815	3.40231	1.37124e-09	6.91967e-07	intron (NM_013684, intron 4 of 7)	10930	Tbp	Opening
chr6	107494510	107495060	2.08197	2.45017	1.40116e-09	7.02412e-07	Intergenic	-34941	Lrrn1	Opening
chr12	35038709	35039496	1.41681	1.49132	1.53498e-09	7.60086e-07	Intergenic	-8087	Snx13	Opening
chr6	135228300	135228825	0.805644	-1.77339	1.53615e-09	7.60086e-07	exon (NM_028982, exon 10 of 13)	19322	Gsg1	Closing
chr10	48093406	48093836	2.95994	2.23984	1.55148e-09	7.62716e-07	Intergenic	1002222	C130030K03Rik	Opening
chr16	71132800	71133289	2.40131	2.37417	1.73035e-09	8.452e-07	intron (NR_040561, intron 2 of 3)	1968	4931420L22Rik	Opening
chr11	48838106	48838726	5.95697	-1.27494	2.17846e-09	1.04868e-06	intron (NM_053166, intron 1 of 6)	12278	Trim7	Closing
chr13	105048661	105049141	2.15758	-1.25074	2.18822e-09	1.04868e-06	intron (NM_029879, intron 2 of 5)	6029	Rgs7bp	Closing
chr6	84947432	84947770	3.57605	2.8969	2.16574e-09	1.04868e-06	intron (NM_177077, intron 6 of 21)	121912	Exoc6b	Opening
chr7	24804867	24805252	0.368941	2.69826	2.27049e-09	1.08131e-06	Intergenic	-13736	Gm5893	Opening
chr3	21349457	21349824	2.56489	5.53355	2.35195e-09	1.11314e-06	Intergenic	-727012	Tbl1xr1	Opening
chr18	19832286	19832650	4.70358	3.77864	2.39827e-09	1.12806e-06	Intergenic	169629	Dsc3	Opening
chr18	67144466	67144894	1.70443	1.95621	2.44266e-09	1.14189e-06	intron (NM_177137, intron 4 of 11)	11120	Gnal	Opening
chr2	54198306	54198873	4.52441	1.37535	2.45958e-09	1.14279e-06	Intergenic	-113037	Rprm	Opening
chr7	19302089	19302475	0.969456	1.84886	2.74151e-09	1.26606e-06	TTS (NM_008036)	7763	Fosb	Opening
chr1	74295202	74296087	2.75162	-0.891092	2.8034e-09	1.28685e-06	intron (NM_027154, intron 1 of 11)	8692	Tmbim1	Closing
chr10	119154799	119155225	3.82322	-2.41965	2.84798e-09	1.29948e-06	Intergenic	62107	1700064J06Rik	Closing
chr7	62876981	62877496	4.47987	2.0091	2.95818e-09	1.34173e-06	Intergenic	335288	Chrna7	Opening
chr4	83916986	83917462	2.5381	-1.97402	3.072e-09	1.38511e-06	Intergenic	127655	6030471H07Rik	Closing
chr11	113556091	113556686	2.84095	-1.67469	3.14058e-09	1.4077e-06	intron (NM_027216, intron 3 of 9)	9427	Slc39a11	Closing
chr3	35225260	35225645	2.37307	2.10881	3.23687e-09	1.44238e-06	Intergenic	-302801	Mir6378	Opening
chr16	26316304	26316646	4.19956	3.96519	3.29084e-09	1.4579e-06	Intergenic	55364	Cldn1	Opening
chr6	44849383	44849753	2.55929	4.08761	3.38743e-09	1.49202e-06	Intergenic	-210493	Cntnap2	Opening
chr13	5870458	5870922	5.21905	1.84489	3.7218e-09	1.62987e-06	TTS (NM_011803)	9201	Klf6	Opening
chr18	19911254	19911532	4.70358	2.87902	3.76683e-09	1.64016e-06	Intergenic	90704	Dsc3	Opening
chr2	173335758	173336441	0.937567	-1.37211	3.85551e-09	1.66924e-06	Intergenic	-59566	Pmepa1	Closing
chr2	81734022	81734500	3.18978	2.28331	3.95309e-09	1.70182e-06	Intergenic	-319397	Zfp804a	Opening
chr13	117897995	117898566	1.56222	1.2202	4.02699e-09	1.72389e-06	intron (NM_010408, intron 4 of 7)	-178269	4933413L06Rik	Opening
chr3	79690183	79690739	3.38423	1.35004	4.18162e-09	1.78009e-06	intron (NM_212452, intron 2 of 17)	47333	Rxfp1	Opening
chr7	49762644	49763006	1.48722	2.47667	4.2086e-09	1.78162e-06	intron (NM_016865, intron 3 of 5)	3313	Htatip2	Opening
chr15	88295913	88296409	3.44071	2.60303	4.6526e-09	1.95869e-06	Intergenic	-18713	B230214G05Rik	Opening
chr17	12289609	12290399	4.13006	-2.66712	4.88141e-09	2.04373e-06	intron (NM_011948, intron 1 of 26)	28656	Map3k4	Closing
chr6	119333203	119333585	2.12628	1.35215	4.91406e-09	2.04616e-06	intron (NM_001033382, intron 26 of 37)	-2628	Lrtm2	Opening
chr6	6189045	6189502	1.81996	1.63911	4.95028e-09	2.05004e-06	intron (NM_015829, intron 2 of 17)	27900	Slc25a13	Opening
chr12	46682495	46682973	0.90072	4.60387	5.10102e-09	2.10104e-06	Intergenic	136041	Nova1	Opening
chr7	47747455	47747977	1.2603	2.48443	5.24295e-09	2.14789e-06	Intergenic	-146344	Mrgpra3	Opening
chr9	57718412	57718698	2.81406	2.91085	5.36781e-09	2.18728e-06	intron (NM_153799, intron 3 of 6)	9986	Edc3	Opening
chr6	95552261	95552981	1.3992	-1.88648	5.53819e-09	2.2447e-06	intron (NM_011507, intron 9 of 10)	166225	Suclg2	Closing
chr8	92010412	92010918	5.28416	1.8061	5.88481e-09	2.36009e-06	Intergenic	-209011	Irx3	Opening
chr9	120054754	120055334	4.68614	-1.42085	5.88077e-09	2.36009e-06	intron (NM_009987, intron 1 of 1)	13252	Cx3cr1	Closing
chr3	152912075	152912768	1.82539	-0.93969	6.30514e-09	2.51542e-06	intron (NM_012028, intron 2 of 4)	69786	St6galnac5	Closing
chr12	100986558	100987035	2.31156	-1.82041	6.36216e-09	2.52495e-06	intron (NM_026681, intron 3 of 29)	34972	Mir1190	Closing
chr5	79734766	79735267	0.88274	1.15629	6.51344e-09	2.5716e-06	Intergenic	-219112	Mir669m-1	Opening
chr2	146560471	146560901	3.39627	1.87922	6.56304e-09	2.57782e-06	Intergenic	17755	4933406D12Rik	Opening
chr8	72758140	72758417	1.24993	2.83572	6.64196e-09	2.59544e-06	TTS (NM_009188)	-3602	F2rl3	Opening
chr1	114781934	114782330	6.17572	4.089	6.97303e-09	2.71091e-06	Intergenic	-903005	Cntnap5a	Opening
chr7	68157373	68157854	1.31802	3.73174	7.02642e-09	2.7178e-06	intron (NM_010513, intron 2 of 20)	106620	Pgpep1l	Opening
chr4	152124478	152124815	1.1344	-2.00766	7.18359e-09	2.75067e-06	intron (NM_207691, intron 7 of 9)	4279	Espn	Closing
chr7	110796604	110797051	2.99676	-2.27047	7.15259e-09	2.75067e-06	intron (NM_009667, intron 6 of 14)	24223	Ampd3	Closing
chr6	92940168	92940534	1.00677	2.21716	7.47966e-09	2.84971e-06	promoter-TSS (NR_015530)	-231	9530026P05Rik	Opening
chr18	5397423	5397733	5.21905	-2.51539	7.86837e-09	2.93903e-06	Intergenic	-63139	Zfp438	Closing
chr18	46787526	46787757	0.90072	2.96361	7.83909e-09	2.93903e-06	intron (NM_001303015, intron 6 of 6)	45765	Ap3s1	Opening
chr6	146686738	146687120	2.98146	-2.15728	7.83024e-09	2.93903e-06	Intergenic	29711	4930479D17Rik	Closing
chrX	110814116	110814542	2.99676	1.66246	7.76303e-09	2.93903e-06	promoter-TSS (NM_008901)	-136	Pou3f4	Opening
chr1	114165202	114165747	0.957407	2.78833	8.62018e-09	3.20414e-06	Intergenic	-1519663	Cntnap5a	Opening
chr4	97618567	97619362	4.11409	-1.49991	8.8734e-09	3.28225e-06	intron (NM_001122952, intron 1 of 10)	-34373	E130114P18Rik	Closing
chr9	19575322	19575624	4.70358	-4.88254	8.94301e-09	3.29202e-06	Intergenic	-8091	Olfr854	Closing
chr4	26441476	26441878	4.44211	3.01954	9.05393e-09	3.31683e-06	Intergenic	-95025	Manea	Opening
chr18	37971650	37972009	1.24596	1.85031	9.22718e-09	3.36412e-06	TTS (NM_001205336)	-2098	Fchsd1	Opening
chr13	3853644	3854122	1.14735	-1.77045	9.35017e-09	3.39273e-06	promoter-TSS (NM_001008706)	-290	Calm5	Closing
chr8	120293442	120294253	1.72016	-1.48454	9.92557e-09	3.58445e-06	Intergenic	-65617	A330074K22Rik	Closing
chr2	166620223	166620925	1.73502	-1.21501	1.05103e-08	3.7777e-06	intron (NM_177782, intron 6 of 39)	-52144	Mir6364	Closing
chr16	60605983	60606648	2.73849	2.06194	1.06174e-08	3.79828e-06	promoter-TSS (NM_007938)	-784	Epha6	Opening
chr7	47409563	47409989	0.90072	2.04333	1.0872e-08	3.8712e-06	Intergenic	42363	Mrgpra2a	Opening
chr18	35707817	35708229	2.15225	-2.64156	1.13257e-08	4.014e-06	Intergenic	-4879	Dnajc18	Closing
chr17	22784502	22784965	1.45344	1.80763	1.14978e-08	4.0561e-06	intron (NR_030709, intron 3 of 4)	33014	Gm16386	Opening
chr4	135192865	135193212	0.805644	-2.76109	1.21506e-08	4.26665e-06	Intergenic	72393	Runx3	Closing
chr15	101398275	101398607	1.13907	3.34987	1.2466e-08	4.35733e-06	Intergenic	-13962	Krt7	Opening
chr11	51644300	51644738	3.79785	-1.50081	1.54886e-08	5.37524e-06	exon (NM_145974, exon 4 of 5)	-6435	D930048N14Rik	Closing
chr3	8766484	8767287	1.9574	-0.817834	1.55193e-08	5.37524e-06	Intergenic	-99847	Hey1	Closing
chr5	150465081	150465582	4.50728	1.47794	1.56113e-08	5.38264e-06	intron (NM_172887, intron 51 of 60)	36888	Gm5	Opening
chr16	57246613	57246946	6.29296	-1.91378	1.57667e-08	5.39199e-06	Intergenic	-15313	Tbc1d23	Closing
chr8	119423682	119424206	2.23029	-0.976551	1.57799e-08	5.39199e-06	Intergenic	-13218	Osgin1	Closing
chr8	76987939	76988288	3.08258	3.08456	1.60153e-08	5.44798e-06	intron (NM_001083906, intron 2 of 8)	85605	Nr3c2	Opening
chr7	51892509	51892964	3.70376	1.73992	1.70298e-08	5.76735e-06	intron (NM_008087, intron 2 of 7)	13591	Gas2	Opening
chr1	78553977	78554555	2.58193	1.28053	1.74454e-08	5.88196e-06	Intergenic	43206	Mogat1	Opening
chr1	80716011	80716386	5.36609	1.92792	1.83964e-08	6.17527e-06	intron (NM_175291, intron 1 of 55)	42355	Dock10	Opening
chr6	142867418	142868149	2.03761	-1.20154	1.90676e-08	6.37252e-06	intron (NM_011374, intron 4 of 4)	53552	Gm7457	Closing
chr10	27863404	27863996	1.60463	2.65657	1.99721e-08	6.64566e-06	Intergenic	-211120	Ptprk	Opening
chr13	38010609	38010856	1.24596	-4.94804	2.17088e-08	7.19212e-06	intron (NM_027724, intron 11 of 12)	-16542	Ssr1	Closing
chr3	98990712	98991593	4.11409	1.2876	2.26661e-08	7.47676e-06	Intergenic	-58670	Gm12440	Opening
chr10	120686002	120686555	4.39319	-1.17927	2.36516e-08	7.76823e-06	Intergenic	-79454	4921513I03Rik	Closing
chr7	110787271	110787840	2.99676	1.22744	2.49205e-08	8.14985e-06	intron (NM_009667, intron 2 of 14)	14951	Ampd3	Opening
chr2	61138534	61139346	4.00956	1.4817	2.55078e-08	8.30629e-06	Intergenic	-163789	Gm13582	Opening
chr10	81523985	81524676	0.00321534	-1.12387	2.59872e-08	8.42637e-06	promoter-TSS (NM_010304)	-105	Gna15	Closing
chr4	155361060	155361683	4.84473	1.92635	2.66918e-08	8.61816e-06	promoter-TSS (NM_008860)	57	Prkcz	Opening
chr4	107906554	107906996	2.09137	2.78662	2.69144e-08	8.65338e-06	intron (NM_009949, intron 4 of 4)	16814	Cpt2	Opening
chr12	82225754	82226293	-0.294698	-1.38437	2.70321e-08	8.6547e-06	intron (NM_001167983, intron 1 of 23)	56007	Sipa1l1	Closing
chr4	89478794	89479290	1.04124	2.81857	2.82846e-08	9.01781e-06	Intergenic	-168010	Cdkn2b	Opening
chr6	82753075	82753981	-0.294698	1.21772	2.91612e-08	9.25856e-06	intron (NM_013820, intron 2 of 17)	20926	Hk2	Opening
chr2	27232324	27232872	3.31687	-1.86469	3.00986e-08	9.51654e-06	intron (NM_138665, intron 8 of 20)	14705	Sardh	Closing
chr1	79740928	79741462	2.21317	1.102	3.18273e-08	1.00215e-05	intron (NM_027057, intron 1 of 4)	20574	Wdfy1	Opening
chr2	147302297	147302599	2.9893	-2.10026	3.27036e-08	1.02551e-05	intron (NR_030769, intron 3 of 5)	60345	AI646519	Closing
chr16	10286428	10287062	1.94453	1.1397	3.29044e-08	1.02757e-05	intron (NM_007929, intron 3 of 4)	27223	Emp2	Opening
chr13	105299953	105300296	3.59328	-1.73068	3.35347e-08	1.03961e-05	Intergenic	-7110	Rnf180	Closing
chr7	93254286	93254825	1.58729	1.24532	3.35627e-08	1.03961e-05	Intergenic	174676	Fam181b	Opening
chr19	16372994	16373560	1.20644	-1.49688	3.44631e-08	1.06214e-05	intron (NM_008139, intron 5 of 6)	-58273	Mir496b	Closing
chr3	105521171	105521652	0.705861	1.55091	3.47082e-08	1.06214e-05	intron (NM_019931, intron 1 of 6)	62595	Kcnd3	Opening
chr4	151006005	151006419	1.0655	-2.85252	3.46465e-08	1.06214e-05	intron (NM_011067, intron 20 of 20)	9115	Uts2	Closing
chr14	45011306	45011650	5.32612	-2.11329	3.51798e-08	1.07227e-05	Intergenic	23367	Ptger2	Closing
chr18	33373860	33374204	4.83137	3.00248	3.53378e-08	1.07279e-05	Intergenic	89602	Nrep	Opening
chr4	117124659	117125187	5.42996	-1.35218	3.61499e-08	1.09309e-05	intron (NR_024078, intron 1 of 6)	802	Btbd19	Closing
chr13	11987626	11987960	4.13006	5.22454	3.66882e-08	1.10498e-05	intron (NM_023868, intron 1 of 104)	119152	Ryr2	Opening
chr5	21411190	21411724	6.30992	-1.18705	3.84436e-08	1.15253e-05	intron (NM_029195, intron 1 of 18)	13220	Ccdc146	Closing
chrX	105079327	105080318	2.15758	1.00915	3.85694e-08	1.15253e-05	promoter-TSS (NM_001281871)	66	Pbdc1	Opening
chr6	14597021	14597493	4.37299	2.78571	3.95547e-08	1.17735e-05	Intergenic	158017	Ppp1r3a	Opening
chr15	27702280	27703591	1.91818	-1.12814	3.97218e-08	1.17773e-05	Intergenic	-21393	Fam105a	Closing
chr7	19265846	19266657	0.362503	-0.972038	4.02172e-08	1.18779e-05	intron (NR_104069, intron 1 of 10)	5603	Vasp	Closing
chr17	86964558	86964998	3.44071	1.10583	4.0864e-08	1.20224e-05	intron (NM_145491, intron 2 of 4)	1667	Rhoq	Opening
chr6	77724889	77725365	2.15262	4.09155	4.32764e-08	1.26832e-05	intron (NM_145732, intron 4 of 18)	254540	Ctnna2	Opening
chr15	93094488	93095029	1.58958	-1.24781	4.37723e-08	1.27793e-05	Intergenic	180326	Gxylt1	Closing
chr3	130900036	130900646	1.96827	-1.12483	4.49289e-08	1.30193e-05	Intergenic	-169943	Rpl34	Closing
chr8	78742481	78742954	1.2534	1.64523	4.49359e-08	1.30193e-05	Intergenic	78435	Lsm6	Opening
chr12	60292426	60293010	3.9305	2.19213	4.78616e-08	1.38144e-05	Intergenic	-1073235	Fbxo33	Opening
chr1	75357342	75357614	1.8654	2.53508	5.23502e-08	1.50529e-05	Intergenic	-2814	Des	Opening
chr12	91734519	91735107	4.35754	1.07976	5.29927e-08	1.51804e-05	intron (NM_175367, intron 3 of 6)	51623	Ston2	Opening
chr3	58747876	58748368	1.1935	-1.6175	5.351e-08	1.52712e-05	intron (NR_045167, intron 5 of 7)	55533	4930593A02Rik	Closing
chr9	25075919	25076385	3.714	1.29878	5.37745e-08	1.52894e-05	Intergenic	75629	Herpud2	Opening
chr8	33842169	33842550	1.98813	1.96087	5.44749e-08	1.5431e-05	intron (NM_019733, intron 4 of 8)	87504	Rbpms	Opening
chr10	105760044	105760450	2.05755	1.48295	5.49093e-08	1.54505e-05	Intergenic	81133	Mettl25	Opening
chr14	117778504	117779246	2.2854	1.15068	5.49493e-08	1.54505e-05	intron (NM_011821, intron 4 of 8)	174972	Mir6239	Opening
chr8	40272309	40272756	0.733339	2.12323	5.73473e-08	1.60655e-05	Intergenic	14421	Fgf20	Opening
chr16	20701924	20702329	0.0587648	-1.62095	6.08704e-08	1.68664e-05	TTS (NM_009900)	7069	Fam131a	Closing
chr3	25143591	25144432	1.61795	1.13643	6.06757e-08	1.68664e-05	Intergenic	1009296	Nlgn1	Opening
chr8	72757466	72757695	1.24993	2.82212	6.06521e-08	1.68664e-05	exon (NM_009188, exon 19 of 19)	-4300	F2rl3	Opening
chr16	41889527	41889861	0.733339	4.74028	6.20726e-08	1.71372e-05	intron (NM_175548, intron 2 of 5)	356352	Lsamp	Opening
chr4	138635687	138636187	1.88393	1.60925	6.29335e-08	1.73122e-05	Intergenic	-11945	Vwa5b1	Opening
chr15	55217883	55218341	0.356285	1.1559	6.40943e-08	1.75681e-05	intron (NM_145470, intron 7 of 8)	84676	Deptor	Opening
chr1	60755859	60756192	0.178424	1.61258	6.44142e-08	1.75925e-05	intron (NM_007642, intron 1 of 3)	9637	Cd28	Opening
chr11	75173260	75173849	1.8654	-0.951655	6.47411e-08	1.76033e-05	promoter-TSS (NR_029546)	-128	Mir132	Closing
chr14	37606899	37607292	3.61875	3.22996	6.4916e-08	1.76033e-05	Intergenic	-471773	Ghitm	Opening
chr14	86431200	86431617	2.00011	1.41276	6.72428e-08	1.81696e-05	Intergenic	185438	4930529K09Rik	Opening
chr10	126962290	126962879	1.25706	1.44471	6.93755e-08	1.86796e-05	Intergenic	-16133	Ctdsp2	Opening
chr13	51685549	51686076	3.79785	-2.25843	7.05963e-08	1.88005e-05	Intergenic	34104	Secisbp2	Closing
chr13	60936404	60937025	1.18702	-0.847571	7.05621e-08	1.88005e-05	promoter-TSS (NM_001145799)	-89	Ctla2a	Closing
chr17	44083259	44083464	1.40976	2.90888	7.1058e-08	1.88005e-05	intron (NM_032003, intron 3 of 3)	4513	Enpp5	Opening
chr8	18910646	18910999	5.83777	2.21459	7.02753e-08	1.88005e-05	Intergenic	40049	Xkr5	Opening
chr8	83196109	83196500	-0.294698	2.54192	7.08698e-08	1.88005e-05	intron (NM_027758, intron 1 of 17)	30952	Tbc1d9	Opening
chr5	25837434	25838034	2.7833	2.08736	7.53034e-08	1.98548e-05	intron (NM_001004365, intron 9 of 11)	77708	Actr3b	Opening
chr8	57468552	57469157	1.61003	1.78481	7.93504e-08	2.08497e-05	intron (NM_009136, intron 1 of 2)	12931	Scrg1	Opening
chr6	26766727	26767377	1.53437	-1.28184	8.00372e-08	2.09579e-05	Intergenic	835626	Gm20756	Closing
chr6	3182530	3183487	#N/A	1.25247	8.11779e-08	2.11838e-05	Intergenic	-105511	Gm8579	Opening
chr12	86818952	86819446	3.44071	-2.32429	8.24e-08	2.14293e-05	Intergenic	65615	Irf2bpl	Closing
chr4	120615744	120616082	4.87909	2.65437	8.70228e-08	2.25546e-05	Intergenic	27168	Gm8439	Opening
chr8	18912149	18912600	5.83777	1.34864	8.76575e-08	2.26421e-05	Intergenic	38497	Xkr5	Opening
chr9	44435751	44436135	-0.527404	-3.59075	8.8221e-08	2.27106e-05	exon (NM_001033469, exon 3 of 5)	4925	Foxr1	Closing
chr18	10839520	10840168	1.18872	1.86485	8.9324e-08	2.29172e-05	Intergenic	-54292	Mir1a-2	Opening
chr2	110351877	110352293	2.4367	2.71137	9.26906e-08	2.35877e-05	Intergenic	10908	Fibin	Opening
chr8	91507560	91508074	0.5556	-2.26474	9.26951e-08	2.35877e-05	intron (NM_011936, intron 7 of 8)	194292	Fto	Closing
chr9	28289547	28290154	1.57246	1.19051	9.2866e-08	2.35877e-05	intron (NM_177906, intron 1 of 7)	498581	Opcml	Opening
chr1	128705078	128705570	0.451838	-1.6619	9.52715e-08	2.40786e-05	Intergenic	-113025	Cxcr4	Closing
chr10	83183746	83185060	-0.294698	-0.907125	9.57469e-08	2.40786e-05	intron (NM_021439, intron 2 of 2)	153414	Slc41a2	Closing
chr3	19000081	19000642	5.83777	1.10557	9.54861e-08	2.40786e-05	Intergenic	162704	Armc1	Opening
chr11	101221327	101221783	1.10058	1.74599	9.96056e-08	2.49666e-05	intron (NM_007970, intron 1 of 20)	4908	Ezh1	Opening
chr2	21513710	21514064	2.44928	3.98209	9.99624e-08	2.49739e-05	intron (NM_001004761, intron 2 of 10)	146320	Gpr158	Opening
chr18	24948127	24948552	-0.244103	1.83916	1.05538e-07	2.62806e-05	intron (NM_175276, intron 5 of 26)	217626	Tpgs2	Opening
chr11	75572892	75573612	3.14393	-1.11115	1.06736e-07	2.64925e-05	exon (NM_001199283, exon 14 of 14)	-14856	Pitpna	Closing
chr10	53466826	53467250	1.39314	1.75491	1.09893e-07	2.71875e-05	Intergenic	51951	Gm20597	Opening
chr13	92923496	92923976	3.26943	-1.98416	1.10411e-07	2.72271e-05	Intergenic	78949	Mtx3	Closing
chr8	25003680	25004038	5.082	3.74215	1.11734e-07	2.74645e-05	intron (NM_007404, intron 3 of 22)	13063	Adam9	Opening
chr2	137192160	137192633	3.29666	1.87148	1.12148e-07	2.74777e-05	Intergenic	-75876	Jag1	Opening
chr15	48583846	48584432	1.72517	-1.65423	1.13563e-07	2.77352e-05	intron (NM_001081391, intron 3 of 70)	207850	Csmd3	Closing
chr12	61849282	61849568	2.09361	2.33364	1.17512e-07	2.85168e-05	Intergenic	324793	Lrfn5	Opening
chr7	19308190	19308858	0.969456	0.938241	1.17511e-07	2.85168e-05	intron (NM_008036, intron 1 of 3)	1521	Fosb	Opening
chr10	99941526	99942144	1.12341	1.54515	1.21376e-07	2.9084e-05	Intergenic	-73989	Kitl	Opening
chr4	145463617	145464378	1.05924	-1.29639	1.21102e-07	2.9084e-05	promoter-TSS (NR_002888)	-213	Smarca5-ps	Closing
chr6	121341683	121342045	1.84669	-1.69344	1.20975e-07	2.9084e-05	Intergenic	-4833	Slc6a12	Closing
chr7	35729578	35730051	3.82692	1.47703	1.21355e-07	2.9084e-05	intron (NM_178704, intron 3 of 18)	24640	Dpy19l3	Opening
chr4	139175889	139176382	-0.126302	1.35041	1.23403e-07	2.94772e-05	exon (NR_033543, exon 3 of 3)	4520	Gm16287	Opening
chr17	28294477	28294893	1.57246	-1.75084	1.24905e-07	2.97425e-05	intron (NM_011145, intron 3 of 7)	-18845	Fance	Closing
chr10	44564898	44565356	3.49205	2.22284	1.26204e-07	2.99583e-05	Intergenic	-106379	Prdm1	Opening
chr2	150029756	150030244	1.87091	2.43603	1.30283e-07	3.08306e-05	Intergenic	106678	Zfp120	Opening
chr16	63658369	63658669	1.56358	2.29684	1.31536e-07	3.10307e-05	intron (NM_010140, intron 3 of 16)	205638	Epha3	Opening
chr2	105134302	105134694	3.59288	1.74339	1.32793e-07	3.12306e-05	intron (NM_144783, intron 3 of 9)	7969	Wt1	Opening
chr11	29839880	29840164	4.79292	3.51944	1.34794e-07	3.16036e-05	intron (NM_146016, intron 10 of 41)	-14354	4931440F15Rik	Opening
chr15	49513829	49514206	5.05119	2.40964	1.35515e-07	3.16751e-05	Intergenic	-722028	Csmd3	Opening
chr16	71043140	71043447	1.18009	3.23182	1.36717e-07	3.18584e-05	Intergenic	-87783	4931420L22Rik	Opening
chr7	143055823	143056244	1.46699	-1.28519	1.3846e-07	3.21661e-05	intron (NM_133655, intron 1 of 7)	-2347	R74862	Closing
chr6	84640576	84641307	3.35642	1.37469	1.44681e-07	3.35092e-05	intron (NM_177077, intron 20 of 21)	-47033	Cyp26b1	Opening
chr5	35670259	35670779	5.21596	-1.88886	1.55322e-07	3.58648e-05	intron (NM_030127, intron 2 of 8)	9261	Htra3	Closing
chr2	14312506	14312924	5.71609	1.42336	1.57246e-07	3.61994e-05	intron (NM_008625, intron 21 of 29)	51712	Mir511	Opening
chr14	35240840	35241179	1.96026	2.60704	1.62732e-07	3.72662e-05	intron (NM_008166, intron 4 of 15)	346400	Mir346	Opening
chr9	87210770	87211338	3.44071	1.38861	1.62858e-07	3.72662e-05	intron (NM_199316, intron 20 of 26)	44478	Cep162	Opening
chr2	93778127	93778428	3.61094	1.55802	1.65385e-07	3.77311e-05	intron (NM_010163, intron 7 of 13)	44291	Ext2	Opening
chr1	63517781	63518223	1.56358	3.69977	1.66528e-07	3.78785e-05	intron (NM_011780, intron 4 of 25)	72098	Adam23	Opening
chr5	54181144	54181600	1.64269	2.26038	1.73312e-07	3.93043e-05	Intergenic	-168620	Gm10440	Opening
chr17	65906839	65907472	1.85196	-1.20328	1.74011e-07	3.93456e-05	Intergenic	-21400	Ralbp1	Closing
chr6	126378505	126378909	2.14419	2.19408	1.75359e-07	3.9533e-05	Intergenic	-50021	Gm10415	Opening
chr2	117262248	117262622	2.95373	2.17318	1.76092e-07	3.95813e-05	intron (NM_026620, intron 4 of 7)	12696	Fam98b	Opening
chr18	84771674	84772377	2.96789	1.7118	1.7883e-07	4.00785e-05	Intergenic	51783	Fam69c	Opening
chr4	155162434	155162992	2.07033	-1.11312	1.87417e-07	4.18797e-05	intron (NM_011385, intron 1 of 6)	59822	Ski	Closing
chr13	10653476	10653688	0.482217	3.71813	1.91028e-07	4.24376e-05	Intergenic	-292779	Chrm3	Opening
chr16	49799911	49800657	4.34918	-0.742848	1.90759e-07	4.24376e-05	Intergenic	-55370	Cd47	Closing
chr10	25023659	25024128	2.00206	1.67756	2.04941e-07	4.51338e-05	Intergenic	-96423	Arg1	Opening
chr6	31518330	31519023	2.99081	1.22639	2.04531e-07	4.51338e-05	TTS (NM_013723)	45261	Podxl	Opening
chr10	16438462	16438815	2.06472	1.77351	2.13164e-07	4.68095e-05	Intergenic	646861	C330004P14Rik	Opening
chr10	50312685	50313011	1.62914	-3.11509	2.16503e-07	4.72726e-05	Intergenic	-279821	Ascc3	Closing
chr4	98188915	98189381	4.11409	1.34254	2.16514e-07	4.72726e-05	Intergenic	194117	Tm2d1	Opening
chr6	109863519	109863808	2.74542	3.4476	2.20689e-07	4.80466e-05	Intergenic	-781935	Grm7	Opening
chr12	113277783	113278388	0.855076	-1.28159	2.23695e-07	4.84242e-05	Intergenic	92182	Tmem121	Closing
chr4	80950109	80950608	5.36609	1.84132	2.2315e-07	4.84242e-05	intron (NM_026821, intron 1 of 1)	39672	Lurap1l	Opening
chr8	10760790	10761217	2.33736	-2.24992	2.35269e-07	5.07855e-05	Intergenic	121451	B930025P03Rik	Closing
chr6	43413097	43413504	1.29845	3.60636	2.37052e-07	5.10258e-05	intron (NM_013861, intron 8 of 8)	-29129	9430018G01Rik	Opening
chr1	162211550	162211904	3.66794	3.29643	2.44542e-07	5.23423e-05	intron (NM_172646, intron 14 of 19)	-5896	Dnm3os	Opening
chr8	110938796	110939642	2.99676	-0.872016	2.44117e-07	5.23423e-05	intron (NM_009179, intron 1 of 6)	19354	St3gal2	Closing
chr11	114198317	114198774	4.6559	1.29753	2.46229e-07	5.25558e-05	intron (NR_045930, intron 1 of 2)	287	1700092K14Rik	Opening
chr7	58711776	58712214	1.1935	1.2692	2.51226e-07	5.34724e-05	intron (NM_009728, intron 1 of 20)	53793	Atp10a	Opening
chr3	118731127	118731586	3.76734	2.49571	2.53792e-07	5.38683e-05	intron (NM_170778, intron 3 of 22)	169178	Dpyd	Opening
chr16	91969448	91970159	3.47667	0.887216	2.60139e-07	5.5062e-05	Intergenic	-38173	Atp5o	Opening
chr10	78406100	78406566	2.58193	-2.24445	2.69617e-07	5.67529e-05	intron (NM_010925, intron 5 of 12)	2212	Mir6907	Closing
chr13	78697922	78698435	1.2534	2.32104	2.69573e-07	5.67529e-05	Intergenic	-499196	Nr2f1	Opening
chr8	29219174	29219999	0.181806	1.24873	2.7315e-07	5.73382e-05	promoter-TSS (NM_153135)	50	Unc5d	Opening
chr2	167833597	167833992	0.704958	1.80183	2.74399e-07	5.74422e-05	Intergenic	-98533	Ptpn1	Opening
chr17	31223794	31224273	1.6781	-1.42114	2.81897e-07	5.885e-05	intron (NM_177823, intron 6 of 13)	15967	Ubash3a	Closing
chr7	141046939	141047461	2.2143	-1.32756	2.83561e-07	5.90358e-05	Intergenic	-14074	B4galnt4	Closing
chr4	49891716	49892254	1.03671	2.18154	3.00346e-07	6.23598e-05	Intergenic	-46216	Grin3a	Opening
chr1	42745003	42745536	1.00231	1.26495	3.03375e-07	6.28175e-05	Intergenic	-5443	Dalir	Opening
chr18	15021390	15021844	0.863493	1.55676	3.04328e-07	6.28442e-05	intron (NM_134112, intron 1 of 4)	32622	4933424G05Rik	Opening
chr1	23555927	23557254	1.26908	-1.57621	3.06115e-07	6.30423e-05	Intergenic	-173415	Ogfrl1	Closing
chr1	85111547	85111967	2.52163	1.45507	3.10457e-07	6.37642e-05	Intergenic	-1904	A530032D15Rik	Opening
chr10	56611802	56612308	1.33674	2.50125	3.20365e-07	6.54464e-05	Intergenic	234755	Gja1	Opening
chr18	12524335	12524708	4.13006	2.36302	3.19855e-07	6.54464e-05	exon (NM_010680, exon 45 of 75)	-119012	Ttc39c	Opening
chr12	8379808	8380264	1.9574	1.38746	3.22773e-07	6.57621e-05	Intergenic	66603	Hs1bp3	Opening
chr13	91509469	91509900	0.5556	1.12274	3.24193e-07	6.58751e-05	intron (NM_024272, intron 1 of 16)	48587	Ssbp2	Opening
chr1	123839261	123839641	1.65712	2.90113	3.31223e-07	6.71246e-05	intron (NM_199021, intron 3 of 25)	206108	Dpp10	Opening
chr11	88687071	88687371	1.85663	1.79612	3.49507e-07	7.02693e-05	intron (NM_001201341, intron 7 of 7)	31008	Msi2	Opening
chr14	13001131	13001557	3.43467	3.97629	3.4901e-07	7.02693e-05	Intergenic	-178265	Cadps	Opening
chr4	149965808	149966211	1.87091	2.02533	3.47971e-07	7.02693e-05	Intergenic	-11003	Spsb1	Opening
chr2	62390885	62391570	4.00605	-1.42253	3.69594e-07	7.41123e-05	intron (NM_010074, intron 2 of 25)	21004	Dpp4	Closing
chr11	4251365	4251838	1.25397	-1.59976	3.73606e-07	7.46931e-05	Intergenic	-5967	Lif	Closing
chrX	47918051	47918365	1.92252	1.51072	3.74451e-07	7.46931e-05	intron (NM_177215, intron 3 of 23)	5752	Ocrl	Opening
chr4	18189926	18190291	2.28599	3.1532	3.79217e-07	7.54463e-05	Intergenic	336626	Mmp16	Opening
chr14	120888648	120889038	5.52227	1.53865	3.8981e-07	7.7151e-05	Intergenic	-22351	Ipo5	Opening
chr15	43614098	43614653	0.913228	1.15121	3.89546e-07	7.7151e-05	Intergenic	137146	Emc2	Opening
chr1	172580196	172580641	0.937567	3.30999	4.00648e-07	7.90906e-05	TTS (NM_029084)	10150	Slamf8	Opening
chr1	173441155	173441556	0.937567	-1.53394	4.08317e-07	8.01685e-05	intron (NM_001013779, intron 2 of 8)	20751	Aim2	Closing
chr2	173263568	173264023	0.937567	-1.5657	4.09994e-07	8.01685e-05	intron (NM_022995, intron 1 of 3)	12738	Pmepa1	Closing
chr7	110903168	110903599	2.99676	1.53557	4.10316e-07	8.01685e-05	intron (NM_194464, intron 11 of 20)	-1602	Gm16336	Opening
chr9	75504353	75504965	4.0551	2.22835	4.07666e-07	8.01685e-05	intron (NM_016963, intron 9 of 9)	54998	Tmod3	Opening
chr10	3516388	3516784	#N/A	1.70791	4.12321e-07	8.0354e-05	Intergenic	-23693	Iyd	Opening
chr15	32199868	32200223	0.64564	2.7216	4.21617e-07	8.19561e-05	Intergenic	22756	Tas2r119	Opening
chr13	88828296	88828755	1.85663	-1.62651	4.23315e-07	8.20769e-05	intron (NM_010103, intron 1 of 9)	7053	Edil3	Closing
chr12	73201623	73202043	1.83767	-1.8361	4.26441e-07	8.24731e-05	intron (NM_008612, intron 6 of 7)	78116	Mnat1	Closing
chrX	160385000	160385494	4.33556	1.23562	4.27893e-07	8.25444e-05	Intergenic	-5443	Adgrg2	Opening
chr14	18462403	18462828	2.28599	2.15877	4.51249e-07	8.68302e-05	Intergenic	-130771	Ube2e1	Opening
chr2	144188020	144188507	4.73442	1.0442	4.7002e-07	9.02142e-05	intron (NM_001033778, intron 1 of 3)	1027	Gm5535	Opening
chr9	99182139	99182714	4.11409	-1.09452	4.72432e-07	9.04494e-05	Intergenic	-42215	Pik3cb	Closing
chr12	12301639	12302320	4.13006	-0.867915	5.27779e-07	0.000100793	intron (NM_029758, intron 2 of 12)	39840	Fam49a	Closing
chr18	25548303	25548950	5.78392	1.40884	5.30197e-07	0.000101001	intron (NM_133195, intron 2 of 12)	205357	Celf4	Opening
chr10	106585126	106586014	2.62321	1.67927	5.37345e-07	0.000102108	intron (NR_131027, intron 2 of 3)	15485	4930532I03Rik	Opening
chr8	12427913	12428300	4.13006	1.54239	5.4406e-07	0.000102871	intron (NR_027975, intron 4 of 7)	32587	Sox1	Opening
chr8	27106525	27107291	2.02229	-1.43777	5.43922e-07	0.000102871	intron (NM_054044, intron 2 of 18)	21067	Adgra3	Closing
chr18	23868156	23868775	0.882361	2.63118	5.48373e-07	0.000103329	intron (NM_153058, intron 4 of 6)	64495	Mapre2	Opening
chr4	14327118	14327576	5.71609	1.54316	5.49199e-07	0.000103329	Intergenic	-36038	Gm2560	Opening
chr3	41770336	41770941	0.733339	1.89639	5.50938e-07	0.000103401	Intergenic	28020	D3Ertd751e	Opening
chr10	117639891	117640673	1.3207	0.82482	5.58068e-07	0.000104482	intron (NM_027468, intron 2 of 8)	10782	Cpm	Opening
chr17	26370496	26371031	2.2351	-1.65524	5.73605e-07	0.000107128	Intergenic	-44202	Neurl1b	Closing
chr11	19562708	19563163	4.70358	2.35408	5.9544e-07	0.000110934	Intergenic	-361507	Spred2	Opening
chr5	125583733	125584205	4.10686	1.55345	6.01795e-07	0.000111844	intron (NM_001190352, intron 1 of 8)	51551	Tmem132b	Opening
chr18	61721715	61721924	5.64427	2.74999	6.06354e-07	0.000112417	intron (NM_021296, intron 1 of 3)	4512	Grpel2	Opening
chr2	79738998	79739310	2.21317	3.02792	6.13117e-07	0.000113395	intron (NR_110980, intron 2 of 2)	31374	Ppp1r1c	Opening
chr19	28770472	28770855	1.07465	1.70985	6.22141e-07	0.000114786	Intergenic	-64503	Slc1a1	Opening
chr3	144760510	144761120	1.57936	1.54588	6.25351e-07	0.000115099	exon (NM_009899, exon 1 of 14)	162	Clca3a1	Opening
chr13	81740940	81741457	3.18978	1.04011	6.3922e-07	0.000117368	intron (NM_028372, intron 1 of 1)	29781	Mblac2	Opening
chr7	44590515	44591098	3.49205	0.857333	6.47711e-07	0.000118642	promoter-TSS (NM_001290682)	-80	Kcnc3	Opening
chr10	61312818	61313271	2.14278	2.41864	7.05292e-07	0.000128672	Intergenic	15208	Prf1	Opening
chr6	122952367	122952694	1.44502	-2.87589	7.05847e-07	0.000128672	promoter-TSS (NM_001204241)	15	Clec4a3	Closing
chr18	23309994	23311070	1.44868	1.39315	7.29844e-07	0.000132729	intron (NM_001285813, intron 1 of 21)	512	Dtna	Opening
chr17	53587142	53587976	6.02762	-0.768201	7.3895e-07	0.000134065	intron (NM_001190846, intron 1 of 17)	3433	Kat2b	Closing
chr6	31324679	31325152	-0.0790579	1.15746	7.45493e-07	0.000134931	intron (NR_040261, intron 3 of 4)	73858	Mkln1os	Opening
chr13	64323669	64324032	0.961927	2.64995	7.49747e-07	0.000135379	Intergenic	-11140	Aaed1	Opening
chr4	13093286	13093741	2.96787	1.22932	7.77206e-07	0.000140005	Intergenic	186676	Triqk	Opening
chr13	90233805	90234334	1.29929	0.993039	7.81052e-07	0.000140366	Intergenic	144402	Tmem167	Opening
chr3	58474353	58474921	1.55355	-1.72359	7.96869e-07	0.000142858	Intergenic	-51184	Eif2a	Closing
chr7	44670704	44671271	2.55929	1.02482	7.98668e-07	0.000142858	promoter-TSS (NM_001271540)	-144	Myh14	Opening
chr12	61733540	61733868	5.64427	2.38611	8.08318e-07	0.000144083	intron (NM_178714, intron 2 of 3)	209072	Lrfn5	Opening
chr14	73064417	73064953	1.28374	1.18133	8.09296e-07	0.000144083	Intergenic	-15571	Cysltr2	Opening
chr4	40537716	40538218	0.733339	2.3294	8.15453e-07	0.000144841	Intergenic	-12419	4933428C19Rik	Opening
chr1	32172300	32173103	4.18403	1.36601	8.18917e-07	0.000145118	promoter-TSS (NM_133235)	-105	Khdrbs2	Opening
chr15	83033188	83033565	-0.294698	-1.86527	8.25193e-07	0.000145891	promoter-TSS (NM_001271411)	21	Nfam1	Closing
chr9	27086981	27087277	2.92104	3.48276	8.31727e-07	0.000146706	intron (NM_178113, intron 29 of 35)	56954	Ncapd3	Opening
chr16	73754212	73754632	2.07456	3.24014	8.6341e-07	0.000151942	Intergenic	587645	Mir691	Opening
chr10	56437129	56437728	2.92005	0.919264	8.83735e-07	0.000154804	Intergenic	60128	Gja1	Opening
chr12	76318655	76319410	1.56896	-0.792713	8.82265e-07	0.000154804	intron (NM_138745, intron 27 of 27)	-5859	Akap5	Closing
chr4	85837544	85838074	1.62401	1.12691	8.91165e-07	0.000155747	Intergenic	-216106	Adamtsl1	Opening
chr12	108193923	108194184	2.09137	2.74843	9.24056e-07	0.000161126	intron (NM_009832, intron 6 of 11)	14315	Ccnk	Opening
chr2	57114593	57115255	5.66331	0.747543	9.26855e-07	0.000161245	exon (NM_013613, exon 1 of 8)	114	Nr4a2	Opening
chr4	77316548	77316934	1.93439	2.08766	9.44435e-07	0.000163929	intron (NM_011211, intron 6 of 39)	895154	Ptprd	Opening
chr10	69652647	69653075	4.80631	1.35433	9.5472e-07	0.000165338	intron (NM_170730, intron 1 of 17)	119153	Ank3	Opening
chr4	131860679	131861510	2.43882	-1.3741	9.74675e-07	0.000168411	intron (NM_025297, intron 5 of 9)	-12545	Srsf4	Closing
chr10	30627511	30627931	3.06474	1.36873	9.78552e-07	0.000168698	Intergenic	-9355	Hint3	Opening
chr18	73194101	73194461	1.83767	2.78468	9.91216e-07	0.000170496	Intergenic	-378424	Mex3c	Opening
chr1	28334475	28334669	1.9066	6.6638	1.01365e-06	0.000173962	Intergenic	445680	Gm597	Opening
chr3	109494728	109495031	3.62824	1.85827	1.01774e-06	0.000174271	intron (NM_020505, intron 3 of 26)	-79128	Vav3	Opening
chr5	147366324	147366775	1.85884	-1.22951	1.02122e-06	0.000174476	intron (NM_010229, intron 9 of 23)	33940	Flt3	Closing
chr6	121374969	121375516	1.98172	1.36778	1.02406e-06	0.000174569	exon (NM_001033354, exon 14 of 14)	28545	Slc6a12	Opening
chr16	57375841	57376324	1.37092	1.50419	1.05019e-06	0.000178617	intron (NM_001040397, intron 1 of 4)	22805	Filip1l	Opening
chr3	57516275	57516543	-0.405926	2.84516	1.0525e-06	0.000178617	intron (NM_133784, intron 2 of 6)	59467	Wwtr1	Opening
chr8	100243054	100243309	1.12341	3.66648	1.05566e-06	0.000178756	Intergenic	-826710	Cdh8	Opening
chr11	88131743	88132407	3.44071	-0.824104	1.07344e-06	0.000181364	intron (NM_198013, intron 1 of 10)	32929	Cuedc1	Closing
chr15	66679931	66680429	1.98412	1.34205	1.07829e-06	0.00018178	intron (NM_009375, intron 8 of 47)	9410	Tg	Opening
chr1	31380265	31380738	0.943217	1.14677	1.08481e-06	0.000182476	Intergenic	115654	Gm4850	Opening
chr10	112883152	112883379	1.3064	6.54026	1.10622e-06	0.000185667	Intergenic	45761	Atxn7l3b	Opening
chr19	41332194	41332629	0.733339	-1.62736	1.11347e-06	0.000186473	intron (NM_031376, intron 2 of 16)	52659	Pik3ap1	Closing
chr7	92883877	92884253	2.06943	1.17831	1.11792e-06	0.000186807	intron (NM_028243, intron 1 of 8)	8812	Prcp	Opening
chr4	102045787	102046230	2.31254	1.7418	1.13846e-06	0.000189783	Intergenic	59168	Gm12789	Opening
chr6	109153537	109154130	0.536989	0.728593	1.14071e-06	0.000189783	Intergenic	325192	Edem1	Opening
chr10	28074457	28075090	0.573334	0.709235	1.15595e-06	0.000191901	promoter-TSS (NM_008983)	-47	Ptprk	Opening
chr5	43184793	43185231	1.00231	1.22603	1.17191e-06	0.000194127	intron (NR_028417, intron 5 of 7)	-48451	Cpeb2	Opening
chr4	7137589	7137890	1.30765	2.45259	1.18071e-06	0.000195161	Intergenic	-147016	Tox	Opening
chr5	34196523	34196723	0.287039	-4.4087	1.21583e-06	0.000200531	exon (NM_001015039, exon 12 of 13)	-8913	Mxd4	Closing
chr17	88190760	88191159	3.44071	-2.15951	1.21984e-06	0.000200758	Intergenic	65447	Gm4832	Closing
chr10	26114469	26114683	2.41519	5.555	1.23458e-06	0.000202309	Intergenic	-35524	Tmem200a	Opening
chr2	21236800	21237328	1.85105	-1.35335	1.23367e-06	0.000202309	Intergenic	31340	Thnsl1	Closing
chr1	43192447	43192829	1.00231	2.70204	1.24362e-06	0.000203353	intron (NM_001289533, intron 1 of 5)	4123	Fhl2	Opening
chr8	88288741	88289237	3.44071	-1.16233	1.25529e-06	0.000204822	promoter-TSS (NM_001037723)	-77	Adcy7	Closing
chr13	3837333	3837750	1.14735	-1.42088	1.27418e-06	0.00020746	promoter-TSS (NM_020036)	-216	Calm4	Closing
chr6	96179891	96180366	2.31611	2.02401	1.28215e-06	0.000208313	intron (NM_182808, intron 2 of 4)	-13923	1700123L14Rik	Opening
chr10	70483709	70484117	2.46787	3.54351	1.29258e-06	0.000208485	intron (NM_024244, intron 4 of 13)	43003	Fam13c	Opening
chr2	90503237	90503703	4.21626	1.21305	1.29176e-06	0.000208485	intron (NM_008982, intron 1 of 23)	-24296	Ptprj	Opening
chr4	73790753	73791326	3.76033	2.00713	1.28851e-06	0.000208485	promoter-TSS (NM_001017427)	-205	Gm11240	Opening
chr4	120517344	120517803	5.06167	1.9164	1.29415e-06	0.000208485	intron (NM_013883, intron 13 of 16)	-14658	Slfnl1	Opening
chr14	101822421	101822722	0.256443	2.53648	1.30481e-06	0.000209758	intron (NM_201529, intron 3 of 30)	92643	Lmo7	Opening
chr1	171388710	171389164	0.937567	-1.2409	1.31939e-06	0.000211656	promoter-TSS (NM_001005508)	-23	Arhgap30	Closing
chr7	119618580	119618757	5.48449	6.49625	1.32838e-06	0.000212649	intron (NM_054094, intron 1 of 13)	840	Acsm1	Opening
chr1	192078383	192078906	0.937567	-0.912233	1.34745e-06	0.000215079	intron (NM_011633, intron 1 of 9)	13955	Traf5	Closing
chr2	33869604	33869948	2.5719	-2.07903	1.3492e-06	0.000215079	intron (NM_175184, intron 2 of 9)	18170	Mvb12b	Closing
chr11	59384482	59385012	2.9628	-1.57734	1.42356e-06	0.000226459	Intergenic	-9094	Prss38	Closing
chr10	110155480	110155964	-0.127403	1.17038	1.43317e-06	0.000227513	Intergenic	-155503	Nav3	Opening
chr4	87570174	87570872	3.44071	0.92043	1.46161e-06	0.000231545	Intergenic	235800	Mllt3	Opening
chr11	32196045	32196490	0.64564	-1.84993	1.4712e-06	0.00023258	intron (NM_008374, intron 1 of 8)	4012	Il9r	Closing
chr11	63136278	63136587	4.47987	2.51394	1.51757e-06	0.000239414	intron (NM_008885, intron 3 of 4)	3629	Pmp22	Opening
chr1	118699349	118699951	2.50548	1.662	1.52276e-06	0.000239737	Intergenic	71705	Tfcp2l1	Opening
chr14	33185031	33185766	2.84374	-1.08757	1.53965e-06	0.000241896	promoter-TSS (NM_001146022)	-332	Wdfy4	Closing
chr9	30985786	30986333	6.46108	2.79171	1.56231e-06	0.000244952	Intergenic	43496	Adamts8	Opening
chr1	165855781	165856170	2.69875	-1.57319	1.58611e-06	0.000247328	intron (NR_103716, intron 2 of 8)	67294	Cd247	Closing
chr10	89464936	89465298	1.04124	2.33907	1.58639e-06	0.000247328	intron (NM_009108, intron 7 of 8)	-21150	Gas2l3	Opening
chr6	140466170	140466719	2.77332	0.953413	1.58721e-06	0.000247328	intron (NM_144920, intron 3 of 30)	42345	Plekha5	Opening
chr11	118604172	118604538	4.27813	2.53479	1.60998e-06	0.000250365	intron (NM_001285436, intron 3 of 13)	127395	Engase	Opening
chr11	31169939	31170442	0.164509	1.31334	1.61883e-06	0.000250717	Intergenic	-183825	Chac2	Opening
chr2	67565050	67566475	5.74976	0.796754	1.61788e-06	0.000250717	Intergenic	-109695	Mir7224	Opening
chr8	9464087	9464491	0.410362	2.57819	1.62583e-06	0.000251291	intron (NM_173446, intron 1 of 2)	306734	Fam155a	Opening
chr5	150409402	150410021	1.87091	0.991852	1.64233e-06	0.000253329	intron (NM_172887, intron 31 of 60)	92508	Gm5	Opening
chr14	60736453	60737149	0.901283	-0.793217	1.65828e-06	0.000255272	intron (NM_001033272, intron 4 of 12)	-31333	C1qtnf9	Closing
chr1	130508444	130509004	2.14636	0.929491	1.67112e-06	0.00025673	Intergenic	-45984	Cd55	Opening
chr3	57294637	57295522	1.33726	0.910623	1.6799e-06	0.000257559	exon (NM_008536, exon 3 of 7)	6840	Tm4sf1	Opening
chr16	37384750	37385515	2.69659	0.907557	1.7359e-06	0.000265609	promoter-TSS (NM_001114611)	-174	Stxbp5l	Opening
chr4	33265034	33265315	1.58665	1.82289	1.74811e-06	0.000266942	Intergenic	-16387	Pnrc1	Opening
chr3	41195359	41195759	0.733339	2.8449	1.76388e-06	0.000268811	Intergenic	-112513	Pgrmc2	Opening
chr4	93990299	93990678	2.60736	2.70571	1.77813e-06	0.000270443	Intergenic	566308	Caap1	Opening
chr6	108236367	108236756	2.09137	1.16934	1.83622e-06	0.000278722	intron (NM_010585, intron 2 of 61)	23465	Itpr1	Opening
chr4	53149664	53150070	1.57043	-3.16951	1.90291e-06	0.000288269	intron (NM_013454, intron 1 of 49)	10028	Abca1	Closing
chr4	102944279	102944729	4.31927	-1.68708	1.94479e-06	0.00029403	intron (NM_001285859, intron 17 of 23)	-41875	Tctex1d1	Closing
chr2	3158621	3159349	#N/A	1.077	1.95477e-06	0.000294953	intron (NM_001081161, intron 1 of 7)	40597	Fam171a1	Opening
chr2	173257540	173258303	0.937567	-0.980145	1.95884e-06	0.000294983	intron (NM_022995, intron 1 of 3)	18612	Pmepa1	Closing
chr12	101767383	101767791	5.26284	1.27811	1.97122e-06	0.000296262	intron (NM_011812, intron 6 of 10)	-49064	Tc2n	Opening
chr17	70974214	70974654	2.00037	-1.92012	1.98308e-06	0.000297457	exon (NM_023402, exon 4 of 4)	16082	Myl12b	Closing
chr6	149398315	149398476	3.53304	6.45801	1.99212e-06	0.000298227	Intergenic	-10589	Bicd1	Opening
chr6	99241643	99241983	1.12341	-2.08261	2.02126e-06	0.000301995	intron (NM_053202, intron 3 of 18)	24702	Foxp1	Closing
chr18	56458811	56459339	2.92005	-2.03464	2.03024e-06	0.000302744	intron (NM_026240, intron 1 of 13)	26943	Gramd3	Closing
chr15	79694524	79694804	3.38423	-1.47502	2.05295e-06	0.000305533	intron (NM_013818, intron 2 of 11)	3768	Gtpbp1	Closing
chr18	60729126	60729595	0.901283	-1.61802	2.07253e-06	0.000307846	Intergenic	-15971	Ndst1	Closing
chr4	58699252	58699655	1.7775	2.2845	2.11416e-06	0.000313418	Intergenic	86267	Olfr267	Opening
chr5	52470840	52471727	1.35798	0.873036	2.13751e-06	0.000316265	intron (NM_001256059, intron 1 of 11)	260	Ccdc149	Opening
chr9	35161783	35162051	4.76323	2.69041	2.15576e-06	0.000318346	intron (NM_027030, intron 2 of 5)	14070	Dcps	Opening
chr15	41846287	41846775	0.733339	1.14516	2.16539e-06	0.00031915	intron (NM_001130164, intron 1 of 5)	15573	Oxr1	Opening
chr1	162509372	162510248	1.67452	-1.41019	2.18553e-06	0.000319882	Intergenic	-31776	Dnm3	Closing
chr10	122007672	122008028	6.10058	1.53291	2.18715e-06	0.000319882	intron (NM_001242411, intron 1 of 21)	39465	Srgap1	Opening
chr4	35241698	35242093	1.96026	-1.29276	2.18609e-06	0.000319882	Intergenic	-16015	3110043O21Rik	Closing
chr9	61322281	61322760	2.14278	-1.52812	2.17489e-06	0.000319882	Intergenic	-28711	B930092H01Rik	Closing
chr10	118178746	118179228	3.67497	-1.62424	2.20647e-06	0.000321632	Intergenic	-25977	Il22	Closing
chr14	28657189	28657580	1.04397	1.71596	2.20755e-06	0.000321632	Intergenic	145979	Wnt5a	Opening
chr1	4351871	4352288	3.19404	1.68185	2.23045e-06	0.000323115	exon (NM_001195662, exon 3 of 4)	8235	Rp1	Opening
chr1	188387690	188388349	0.937567	-1.12861	2.2263e-06	0.000323115	intron (NM_021408, intron 10 of 70)	125181	Ush2a	Closing
chr13	56330734	56331170	2.92005	2.478	2.22925e-06	0.000323115	Intergenic	-31948	Gm10782	Opening
chr17	5235033	5235319	5.21905	2.1371	2.24869e-06	0.000325138	intron (NM_001085355, intron 4 of 19)	183591	Ldhal6b	Opening
chr5	71657584	71658459	2.99563	1.26476	2.26465e-06	0.000326826	exon (NM_010251, exon 1 of 9)	287	Gabra4	Opening
chr15	50888388	50888952	2.13232	-1.0283	2.30085e-06	0.000331422	TTS (NR_035444)	444	Mir1907	Closing
chr14	34502012	34503425	4.60013	0.843471	2.34349e-06	0.000336927	promoter-TSS (NM_009758)	-172	Bmpr1a	Opening
chr12	27666404	27666885	3.56751	1.42084	2.39265e-06	0.000342241	Intergenic	-323926	Sox11	Opening
chr4	59399438	59399659	3.08833	3.90836	2.38635e-06	0.000342241	intron (NM_001163288, intron 5 of 16)	39085	Susd1	Opening
chr8	46888505	46889116	0.90072	1.10765	2.39392e-06	0.000342241	Intergenic	-98115	Enpp6	Opening
chr19	3929247	3929927	1.14735	-1.2165	2.41847e-06	0.000345103	intron (NM_026316, intron 1 of 9)	129	Aldh3b1	Closing
chr13	90009791	90010156	1.04124	1.08652	2.42855e-06	0.000345894	intron (NM_028012, intron 3 of 7)	79635	Xrcc4	Opening
chr14	105767162	105767555	2.05755	1.22913	2.4651e-06	0.000350444	Intergenic	129461	Spry2	Opening
chr4	145221925	145222395	1.74655	-1.18765	2.65435e-06	0.000376645	intron (NM_011610, intron 8 of 9)	24710	Tnfrsf1b	Closing
chr1	79979889	79980174	3.4455	2.59606	2.68246e-06	0.000379926	Intergenic	-121366	Serpine2	Opening
chr3	131334280	131335015	3.38884	-1.23683	2.74527e-06	0.000388101	intron (NM_028943, intron 3 of 5)	10276	Sgms2	Closing
chr6	56373020	56373593	2.92005	1.4478	2.76746e-06	0.000390515	Intergenic	-3672	Pde1c	Opening
chr4	75554418	75554973	2.04416	0.905985	2.8284e-06	0.000398376	Intergenic	-276409	Tmem261	Opening
chr17	5476074	5476805	5.21905	1.51127	2.87952e-06	0.000404827	Intergenic	6630	Gm8363	Opening
chr5	132872635	132872998	2.59644	3.77747	2.90548e-06	0.000407725	Intergenic	-330473	Auts2	Opening
chr7	38189276	38189948	1.50103	-0.799362	2.93333e-06	0.000410876	intron (NM_028166, intron 2 of 3)	5825	1600014C10Rik	Closing
chr8	33560431	33560709	1.46368	2.69569	3.01174e-06	0.000421085	Intergenic	-9974	Tex15	Opening
chr11	6615534	6616024	0.849139	-1.84196	3.04843e-06	0.000424657	exon (NM_134011, exon 12 of 12)	4640	Snora5c	Closing
chr18	45559121	45560089	2.45675	1.02011	3.04791e-06	0.000424657	promoter-TSS (NM_080465)	-549	Kcnn2	Opening
chr12	7816558	7817019	1.9574	1.21925	3.08028e-06	0.000427531	Intergenic	-160889	Apob	Opening
chr13	20181328	20181754	2.63115	-0.857708	3.07691e-06	0.000427531	intron (NM_080288, intron 1 of 21)	91034	Elmo1	Closing
chr11	105469146	105469860	0.705861	-1.32873	3.08817e-06	0.000427846	Intergenic	-12768	44995	Closing
chr12	35736444	35736766	3.73846	1.81518	3.13345e-06	0.000433332	Intergenic	-41487	9130015A21Rik	Opening
chr14	63132219	63132712	4.47987	1.53392	3.1552e-06	0.000435549	intron (NM_007798, intron 1 of 9)	10003	Ctsb	Opening
chr2	59132295	59132728	3.09525	1.6984	3.17693e-06	0.000437756	Intergenic	-28339	Pkp4	Opening
chr18	76215825	76216114	1.6616	-3.20131	3.23649e-06	0.000445158	Intergenic	-25732	Smad2	Closing
chr4	100547919	100548344	1.12341	-2.90906	3.2543e-06	0.0004468	intron (NM_001033773, intron 9 of 9)	69264	Ube2u	Closing
chr7	88306748	88307001	3.44071	3.14416	3.26822e-06	0.000447905	intron (NM_009982, intron 5 of 6)	28781	Ctsc	Opening
chr4	40868750	40869214	0.733339	1.43349	3.27491e-06	0.000448015	Intergenic	-14445	B4galt1	Opening
chr7	49318360	49318678	5.50292	2.2498	3.33063e-06	0.000454823	intron (NM_175272, intron 1 of 37)	72330	Nav2	Opening
chr16	84810301	84810584	3.19484	1.72683	3.41648e-06	0.000465711	intron (NM_023844, intron 4 of 9)	24556	Atp5j	Opening
chr12	88945006	88945221	1.85663	4.2347	3.46954e-06	0.000471649	intron (NM_001198587, intron 3 of 19)	-8277	Nrxn3	Opening
chr14	76721688	76722131	3.59151	1.38061	3.47243e-06	0.000471649	Intergenic	44341	1700108F19Rik	Opening
chr18	19667171	19667627	4.70358	2.10621	3.50051e-06	0.000472934	Intergenic	334698	Dsc3	Opening
chr6	31517440	31517797	2.99081	1.78294	3.49285e-06	0.000472934	Intergenic	46319	Podxl	Opening
chr9	9002728	9002994	1.9574	2.90047	3.49728e-06	0.000472934	intron (NM_027823, intron 21 of 22)	103028	Pgr	Opening
chr13	23913866	23914288	0.882361	-1.63973	3.5398e-06	0.000474041	intron (NM_177016, intron 1 of 11)	930	Slc17a4	Closing
chr3	42716232	42716434	1.00231	2.99982	3.53415e-06	0.000474041	Intergenic	973715	D3Ertd751e	Opening
chr4	135911696	135911888	3.45755	-3.78249	3.53002e-06	0.000474041	exon (NM_001305278, exon 1 of 2)	112	Cnr2	Closing
chr6	86493552	86494251	3.44071	-1.13407	3.53161e-06	0.000474041	Intergenic	-5674	2310040G24Rik	Closing
chr6	121343122	121343448	1.84669	-1.64331	3.52005e-06	0.000474041	Intergenic	-3412	Slc6a12	Closing
chr2	170838127	170838591	0.937567	2.35448	3.60744e-06	0.000482252	intron (NM_029761, intron 5 of 7)	106552	Dok5	Opening
chr5	21139504	21139922	2.32694	1.91184	3.61396e-06	0.000482276	Intergenic	-46554	Gsap	Opening
chr18	39040353	39040735	5.3119	1.6703	3.62383e-06	0.000482314	intron (NM_175164, intron 1 of 22)	47399	Arhgap26	Opening
chr2	6896790	6897346	0.849139	1.04562	3.6269e-06	0.000482314	intron (NM_001160292, intron 2 of 13)	-12072	Celf2	Opening
chr18	32280544	32281148	4.41404	1.05603	3.63552e-06	0.000482619	Intergenic	40515	Ercc3	Opening
chr8	23411183	23411762	1.44868	1.02796	3.66545e-06	0.000485745	promoter-TSS (NM_013834)	-30	Sfrp1	Opening
chr12	113487677	113488136	2.16428	-1.80537	3.68371e-06	0.000486811	Intergenic	-1659	Adam6b	Closing
chr13	60672922	60673472	4.13932	-0.906974	3.68627e-06	0.000486811	intron (NM_134062, intron 2 of 26)	70986	Dapk1	Closing
chr3	96459879	96460690	2.31611	1.40211	3.69836e-06	0.000487562	Intergenic	-7978	BC107364	Opening
chr2	52437927	52438382	3.79823	1.34275	3.80207e-06	0.000499783	intron (NM_146123, intron 11 of 12)	-13280	Arl5a	Opening
chr3	60648297	60648784	4.13932	1.51267	3.80417e-06	0.000499783	Intergenic	147288	Mbnl1	Opening
chr9	77713305	77713638	2.48685	-2.07121	3.82998e-06	0.000502308	Intergenic	-41064	Gclc	Closing
chr13	3526353	3526698	#N/A	-1.91584	3.8735e-06	0.000506272	Intergenic	-11550	Gdi2	Closing
chr17	29859705	29860368	2.78854	-0.870302	3.86915e-06	0.000506272	intron (NM_001081160, intron 1 of 15)	27846	Mdga1	Closing
chr8	107544872	107545281	2.08197	2.35183	3.88313e-06	0.000506662	intron (NM_025830, intron 10 of 23)	-6168	Mir140	Opening
chr13	113880106	113880376	1.00535	-3.47507	4.03375e-06	0.000525415	intron (NM_172595, intron 1 of 4)	85733	Arl15	Closing
chr1	15577690	15578168	2.11136	2.96684	4.04545e-06	0.00052604	intron (NM_001098528, intron 1 of 1)	-227717	Terf1	Opening
chr5	146461475	146461907	1.2167	1.89275	4.0754e-06	0.000529032	intron (NM_145155, intron 7 of 9)	-20252	Gm6408	Opening
chr3	20825734	20826142	2.83387	-1.94123	4.10578e-06	0.000532068	Intergenic	-458761	Agtr1b	Closing
chr2	83929432	83929835	3.15785	-1.63733	4.11754e-06	0.000532687	intron (NM_027964, intron 3 of 8)	11593	Zswim2	Closing
chr3	157616861	157617309	1.9773	-1.27391	4.13527e-06	0.000534073	intron (NM_011196, intron 2 of 2)	50193	Ptger3	Closing
chr2	31061156	31061751	4.11172	-1.11847	4.17749e-06	0.000538614	intron (NM_019406, intron 6 of 8)	35047	Fnbp1	Closing
chr1	83137886	83138133	-0.294698	4.70272	4.20976e-06	0.000541857	Intergenic	21243	Ccl20	Opening
chr15	10953453	10953877	3.76452	-1.44353	4.21706e-06	0.000541882	intron (NM_001204134, intron 1 of 5)	1308	C1qtnf3	Closing
chr3	100436748	100437022	1.12341	-1.93848	4.2575e-06	0.000545442	intron (NR_040543, intron 2 of 2)	10480	4930406D18Rik	Closing
chr8	10292536	10293008	1.94453	2.32428	4.25908e-06	0.000545442	intron (NM_001081397, intron 2 of 35)	138849	Myo16	Opening
chr1	85600577	85601262	0.915544	0.913772	4.29791e-06	0.000549237	exon (NM_001013817, exon 1 of 17)	216	Sp140	Opening
chr3	153790526	153790762	1.9879	-3.0811	4.30313e-06	0.000549237	exon (NR_045801, exon 3 of 3)	1443	5730460C07Rik	Closing
chr12	102295286	102295699	2.48201	-1.35578	4.33873e-06	0.000552854	intron (NM_001161365, intron 1 of 9)	11851	Rin3	Closing
chr10	56912643	56913131	1.33674	1.45429	4.39061e-06	0.000558531	Intergenic	535587	Gja1	Opening
chr1	191839338	191839674	0.937567	2.79268	4.43221e-06	0.000562884	Intergenic	18033	Nek2	Opening
chr7	119384658	119384945	3.41641	2.92009	4.52215e-06	0.00057335	Intergenic	74471	Gp2	Opening
chr10	116895355	116895693	3.51224	3.13462	4.5842e-06	0.000579676	intron (NM_001033333, intron 1 of 24)	1355	Myrfl	Opening
chr8	31301130	31301563	1.15744	1.52635	4.58726e-06	0.000579676	Intergenic	-66403	7420700N18Rik	Opening
chr2	116942298	116942770	3.85106	1.27695	4.62618e-06	0.000583626	Intergenic	42382	D330050G23Rik	Opening
chr2	35566901	35567395	3.92548	1.27921	4.65657e-06	0.000586489	intron (NM_001114125, intron 1 of 16)	-8446	Gm13446	Opening
chr17	65717568	65718071	1.81153	1.93542	4.70362e-06	0.000590021	intron (NM_133685, intron 2 of 6)	54933	Rab31	Opening
chr2	44628760	44629211	2.55929	2.18436	4.71558e-06	0.000590021	intron (NM_172662, intron 6 of 10)	232637	Gtdc1	Opening
chr6	127565946	127566304	4.49921	-1.25471	4.70712e-06	0.000590021	Intergenic	-11850	Cracr2a	Closing
chr7	67112504	67112885	1.70443	-2.80704	4.71443e-06	0.000590021	intron (NM_001033877, intron 19 of 22)	109764	1700112J16Rik	Closing
chr12	103129393	103130012	0.781739	0.810648	4.72982e-06	0.000590832	intron (NM_001081017, intron 32 of 48)	112444	Prima1	Opening
chr2	161341567	161341916	4.37211	2.74013	4.76136e-06	0.000593798	Intergenic	-232655	Chd6	Opening
chr1	93949037	93949451	1.9437	3.39101	4.7707e-06	0.000593991	Intergenic	30807	Gm9994	Opening
chr8	87833313	87833674	3.44071	1.937	4.81559e-06	0.000598603	intron (NM_033327, intron 3 of 7)	126102	Zfp423	Opening
chr8	28871693	28871933	5.00765	6.40368	4.82537e-06	0.000598841	intron (NM_153135, intron 3 of 17)	347823	Unc5d	Opening
chr12	102354391	102354874	2.48201	-1.3652	4.92777e-06	0.000610555	intron (NM_177620, intron 4 of 9)	70991	Rin3	Closing
chr17	87255589	87256136	3.44071	0.866248	4.94428e-06	0.000611606	exon (NM_139295, exon 4 of 4)	10085	Mcfd2	Opening
chr15	62287253	62287656	2.24848	1.62218	4.97152e-06	0.000613329	Intergenic	-68003	H2afy3	Opening
chr3	146421757	146422179	2.01968	-1.34325	4.97431e-06	0.000613329	intron (NM_138744, intron 4 of 13)	17326	Ssx2ip	Closing
chr2	11356729	11357207	1.92458	2.18079	4.98325e-06	0.000613438	intron (NR_040615, intron 1 of 2)	17479	Gm13293	Opening
chr12	72361779	72362391	0.364592	-1.83054	5.10018e-06	0.00062682	intron (NM_153457, intron 1 of 8)	46969	Rtn1	Closing
chr9	14058544	14059056	2.56335	1.55228	5.11064e-06	0.000627095	Intergenic	-217501	Sesn3	Opening
chr18	24629751	24630249	3.79911	1.03449	5.12949e-06	0.000628396	intron (NM_021448, intron 17 of 21)	-23691	Mocos	Opening
chr16	23284478	23284771	1.44868	-1.60503	5.15175e-06	0.0006291	intron (NM_145933, intron 2 of 7)	-5846	St6gal1	Closing
chr3	51197179	51197645	4.47428	1.83633	5.14536e-06	0.0006291	Intergenic	-27035	Ccrn4l	Opening
chr1	74594308	74594917	5.58946	1.0944	5.18971e-06	0.000632182	exon (NM_001305230, exon 9 of 10)	6323	Bcs1l	Opening
chr4	150583453	150583855	3.36085	2.30747	5.19359e-06	0.000632182	intron (NM_001085492, intron 12 of 22)	68520	Slc45a1	Opening
chr4	91376328	91376845	0.838498	0.831191	5.28528e-06	0.000642317	promoter-TSS (NM_001177883)	-90	Elavl2	Opening
chr7	58836798	58837596	0.99764	-1.32604	5.29929e-06	0.000642995	Intergenic	178995	Atp10a	Closing
chr7	84522307	84522884	1.70889	1.90443	5.42033e-06	0.000656636	Intergenic	-6359	Gm2115	Opening
chr1	159735083	159735437	2.32386	-2.15196	5.4453e-06	0.000657991	intron (NM_022312, intron 1 of 22)	211491	Tnr	Closing
chr13	48316843	48317241	2.16707	1.75195	5.44879e-06	0.000657991	Intergenic	-43158	A330048O09Rik	Opening
chr10	78090197	78090553	2.79283	-1.95853	5.46077e-06	0.000658394	Intergenic	21007	Icosl	Closing
chr11	54060428	54060732	2.22422	2.0723	5.50402e-06	0.000662561	intron (NM_019417, intron 2 of 6)	8437	Pdlim4	Opening
chr6	133871108	133871496	2.11568	1.50241	5.51464e-06	0.000662792	Intergenic	-17635	Kap	Opening
chr11	12355691	12356115	4.13006	1.89554	5.52344e-06	0.000662804	intron (NM_001282993, intron 5 of 13)	56237	Cobl	Opening
chr13	83484744	83485177	-0.294698	1.9569	5.60406e-06	0.000671421	Intergenic	-19074	Mef2c	Opening
chr12	112854987	112855288	1.3064	-2.23651	5.65679e-06	0.000675615	intron (NM_019925, intron 2 of 2)	5779	Gpr132	Closing
chr13	97533900	97534167	4.11409	-2.63085	5.65035e-06	0.000675615	Intergenic	-25967	Gm5086	Closing
chr12	59021316	59021679	1.16084	1.5772	5.726e-06	0.00068281	intron (NM_025656, intron 6 of 9)	8104	Gemin2	Opening
chr17	83148305	83148790	-0.294698	1.52005	5.80572e-06	0.000690402	Intergenic	-66736	Pkdcc	Opening
chr3	56357843	56358159	2.92005	1.84784	5.81685e-06	0.000690402	Intergenic	-174300	Nbea	Opening
chr3	57555626	57556064	-0.405926	1.83776	5.81331e-06	0.000690402	intron (NM_133784, intron 2 of 6)	20031	Wwtr1	Opening
chr5	147542271	147542660	1.38733	-1.52884	5.90987e-06	0.000700352	intron (NM_028291, intron 16 of 18)	111885	Pan3	Closing
chr17	49284459	49284967	1.94408	1.60618	5.94116e-06	0.000702966	Intergenic	28247	Gm17830	Opening
chr14	57692729	57693095	1.99081	-2.20495	6.01851e-06	0.000711015	intron (NM_015771, intron 7 of 7)	-27956	Xpo4	Closing
chr19	25052213	25052720	1.22683	-1.57823	6.05392e-06	0.000714091	intron (NM_028785, intron 2 of 47)	52937	Dock8	Closing
chr12	83298411	83298641	-0.294698	-3.65306	6.07243e-06	0.000715167	intron (NM_058212, intron 6 of 8)	189210	Dpf3	Closing
chr2	53051400	53052012	2.79802	-2.00986	6.09518e-06	0.000716739	intron (NM_172409, intron 5 of 26)	139481	Prpf40a	Closing
chr10	69276079	69276514	2.28208	1.32778	6.15047e-06	0.000721597	intron (NM_001252638, intron 8 of 11)	63102	Rhobtb1	Opening
chr13	63140945	63141136	4.47987	3.41608	6.15544e-06	0.000721597	intron (NM_001289926, intron 5 of 15)	-98989	2010111I01Rik	Opening
chr10	118112321	118112730	4.27779	2.20705	6.19388e-06	0.000724988	Intergenic	-29262	Mdm1	Opening
chr10	64049107	64049483	0.456358	2.2278	6.20937e-06	0.000725686	intron (NM_178678, intron 2 of 2)	40960	Lrrtm3	Opening
chr4	134638197	134638593	0.458852	-1.94629	6.26797e-06	0.000730616	intron (NM_207237, intron 2 of 11)	65895	Man1c1	Closing
chr7	43656221	43656669	1.93156	-3.14803	6.28031e-06	0.000730616	intron (NM_031181, intron 5 of 6)	3716	Siglece	Closing
chr8	32304835	32305215	1.81096	2.59037	6.27636e-06	0.000730616	Intergenic	153130	Gm8179	Opening
chr8	103433550	103433944	1.71022	2.00673	6.32276e-06	0.000734433	Intergenic	-86213	1600027J07Rik	Opening
chr16	84590850	84591493	1.82358	1.7304	6.363e-06	0.000736358	Intergenic	-88618	4930529L06Rik	Opening
chr2	64120488	64120946	2.96637	1.81408	6.36921e-06	0.000736358	Intergenic	-22679	Fign	Opening
chr4	144906505	144907054	1.57936	-0.916158	6.36486e-06	0.000736358	intron (NM_011303, intron 1 of 5)	13642	Dhrs3	Closing
chr8	105851579	105852161	2.05755	-0.791417	6.37799e-06	0.000736358	intron (NM_177150, intron 1 of 12)	138	Cenpt	Closing
chr16	29983125	29983570	1.83199	1.18641	6.47729e-06	0.000745563	Intergenic	-4223	Gm1968	Opening
chr6	146113084	146113437	3.83408	-2.2722	6.47276e-06	0.000745563	intron (NM_019923, intron 55 of 56)	179113	Sspn	Closing
chr12	114513165	114513596	2.19714	1.93248	6.49203e-06	0.000746133	TTS (NR_106063)	314	Mir7094-2	Opening
chr3	58416083	58417242	0.0558726	0.734792	6.57286e-06	0.000754285	exon (NM_001081229, exon 1 of 4)	973	Tsc22d2	Opening
chr11	96947940	96948303	2.31611	-1.71366	6.61261e-06	0.000756568	intron (NR_003293, intron 2 of 5)	3975	D030028A08Rik	Closing
chr8	47828354	47828855	1.92252	1.30496	6.60763e-06	0.000756568	exon (NM_133791, exon 23 of 23)	4122	Cldn22	Opening
chr3	143147559	143147839	1.35739	-3.19077	6.66028e-06	0.00076088	Intergenic	-95356	A830019L24Rik	Closing
chr13	72623819	72624295	1.23559	1.25319	6.9688e-06	0.000794933	exon (NR_030701, exon 1 of 1)	4507	Gm20554	Opening
chr6	11727335	11727817	4.13006	-1.34805	7.10223e-06	0.000808943	Intergenic	179870	Ndufa4	Closing
chr14	7952891	7953427	1.9574	1.47622	7.14516e-06	0.000812618	Intergenic	41023	Dnase1l3	Opening
chr8	94172170	94172864	7.31665	1.20724	7.17994e-06	0.000815357	promoter-TSS (NM_008630)	-101	Mt2	Opening
chr4	46749058	46749370	0.90072	2.00175	7.2364e-06	0.000820545	intron (NM_001081141, intron 8 of 18)	-99015	Tbc1d2	Opening
chr18	19631876	19632252	4.70358	2.40744	7.25113e-06	0.000820994	Intergenic	370033	Dsc3	Opening
chr8	27264285	27264647	1.76603	1.14408	7.26359e-06	0.000821185	intron (NM_007918, intron 1 of 2)	4139	Eif4ebp1	Opening
chr10	9908029	9908589	-0.349046	0.904519	7.37694e-06	0.000832763	Intergenic	-7269	Stxbp5	Opening
chr12	113943872	113944354	0.815367	1.7791	7.40642e-06	0.000834116	Intergenic	400205	Adam6a	Opening
chr2	147927817	147928551	3.83792	1.33031	7.41081e-06	0.000834116	Intergenic	117280	Foxa2	Opening
chr7	98563029	98563245	4.11409	-2.50456	7.45664e-06	0.000838036	Intergenic	68915	Lrrc32	Closing
chr6	82084186	82084735	3.93323	0.772753	7.5049e-06	0.000842217	intron (NM_145570, intron 2 of 2)	42832	Eva1a	Opening
chr9	114955755	114956397	2.34179	-1.80316	7.5328e-06	0.000844106	Intergenic	-22089	Gpd1l	Closing
chr2	101781226	101781632	2.9586	1.82004	7.68351e-06	0.000859729	intron (NM_001110849, intron 2 of 9)	16278	Prr5l	Opening
chr4	131394517	131394971	4.14642	1.84908	7.7647e-06	0.00086754	Intergenic	-384270	A930031H19Rik	Opening
chr12	117723989	117724293	1.3207	-2.32249	7.77796e-06	0.000867749	intron (NM_175930, intron 19 of 27)	-119720	Cdca7l	Closing
chr8	10928261	10928726	4.27664	1.53709	7.80375e-06	0.000869354	promoter-TSS (NR_030715)	-36	3930402G23Rik	Opening
chr17	65635722	65636205	1.87172	-1.31653	7.90383e-06	0.000878582	Intergenic	3793	Txndc2	Closing
chr5	13527128	13527606	3.9078	1.25732	7.90965e-06	0.000878582	intron (NM_009152, intron 6 of 16)	128058	Sema3a	Opening
chr6	22474507	22475059	1.42908	-1.1591	7.9904e-06	0.00088626	Intergenic	-118702	Fam3c	Closing
chr8	60954320	60955085	1.18125	0.756871	8.04488e-06	0.000891005	promoter-TSS (NM_173876)	97	Clcn3	Opening
chr2	5286231	5286823	5.21905	1.73574	8.09148e-06	0.000894866	Intergenic	-92863	Mir466d	Opening
chr5	20680972	20681507	5.2824	-1.5806	8.10634e-06	0.00089521	intron (NM_015823, intron 21 of 21)	200885	Phtf2	Closing
chr1	173037500	173037818	0.937567	3.17354	8.12912e-06	0.000896426	Intergenic	80891	Olfr16	Opening
chr1	87640298	87640765	3.44071	-1.22587	8.20776e-06	0.000903791	intron (NR_122078, intron 2 of 27)	20219	Inpp5d	Closing
chr15	55224127	55224453	0.356285	2.03933	8.24335e-06	0.00090601	intron (NM_145470, intron 8 of 8)	-83460	Col14a1	Opening
chr3	96449951	96450714	2.31611	1.33059	8.2517e-06	0.00090601	intron (NM_001256181, intron 1 of 3)	1974	BC107364	Opening
chr3	156131551	156132083	3.3265	1.54604	8.37633e-06	0.000917052	Intergenic	155463	9330178D15Rik	Opening
chr7	79314618	79314750	4.76513	-2.51427	8.36801e-06	0.000917052	intron (NM_018811, intron 3 of 10)	41418	Abhd2	Closing
chr3	95293493	95294038	1.3992	0.670254	8.42079e-06	0.000920596	exon (NM_133858, exon 7 of 10)	10830	Fam63a	Opening
chr1	138928729	138929499	1.88393	0.885773	8.56306e-06	0.000934809	Intergenic	-34595	Dennd1b	Opening
chr1	52800160	52800687	3.16753	1.02307	8.61771e-06	0.000939429	intron (NM_008384, intron 1 of 5)	17265	Inpp1	Opening
chr4	102657212	102657598	2.48421	-1.30042	8.65885e-06	0.000942565	Intergenic	67562	Pde4b	Closing
chr15	27827860	27828304	1.60463	-0.968875	8.70051e-06	0.000944672	intron (NM_001081302, intron 28 of 56)	-146540	Fam105a	Closing
chr7	68285951	68286328	1.17211	1.06748	8.703e-06	0.000944672	intron (NM_001013811, intron 1 of 8)	-9545	Gm16157	Opening
chr4	142079793	142080257	4.17154	-1.57952	8.8833e-06	0.000962871	intron (NM_145402, intron 1 of 2)	-4273	Tmem51os1	Closing
chr18	46380807	46381354	4.46634	1.29946	8.98844e-06	0.000972884	Intergenic	-69152	Ccdc112	Opening
chr10	86138898	86139399	4.30727	1.33656	9.00302e-06	0.000973079	intron (NM_013722, intron 6 of 13)	43294	4930486F22Rik	Opening
chr6	113517601	113518152	3.05216	-2.21474	9.06959e-06	0.000978887	intron (NM_175101, intron 6 of 7)	13762	Emc3	Closing
chr1	21829822	21830578	1.94925	0.839205	9.12834e-06	0.000981652	intron (NM_023872, intron 1 of 13)	131742	Kcnq5	Opening
chr1	156108294	156108772	3.3265	1.21353	9.13386e-06	0.000981652	intron (NM_177838, intron 1 of 4)	67672	Tor1aip2	Opening
chr7	142340477	142340986	3.08081	-1.08785	9.11899e-06	0.000981652	intron (NM_177265, intron 3 of 3)	31528	Ifitm10	Closing
chr2	9852651	9853053	5.00779	2.26169	9.1861e-06	0.000985876	Intergenic	25748	Gata3	Opening
chr3	151386032	151386487	5.25421	-1.01235	9.26353e-06	0.000992787	Intergenic	-51623	Adgrl4	Closing
[truncated: 880 more rows]
