# Supplementary material for: Non-necroptotic MLKL function damages mitochondria and promotes hematopoietic stem cell aging
Source: Nat Commun. 2026 Apr 6;17:2798. doi: 10.1038/s41467-026-71060-4 (PMC13053712; doi:10.1038/s41467-026-71060-4)
Supplement: Supplementary file 6 — Source Data [file 41467_2026_71060_MOESM6_ESM.xlsx]

## Sheet: Fig. 1
Fig. 1b. Frequency of FRET/CFPhi cells in SMART Tg mice ± pIC, LPS, and TNF-α (%)
	HSC	MPP2	MPP3/4	MP
PBS	11.3	9.52	8.29	3.95
	9.39	6.15	7.23	2.72
	10.9	10.2	5.97	2.91
	7.92	13.5	11.3	5.97
	9.59	10.7	5.65	2.51
pIC	12.3	16.5	21.4	3.86
	28.6	44.4	43.7	7.5
	31.2	27.1	36.9	8.5
	26.4	28.7	28.4	6.72
	21.5	18.4	23.7	5.56
LPS	35.7	68.3	61	14.2
	35.8	54.5	57.8	14.7
	28.7	13.4	21.7	4.21
	43.8	32.7	37.6	17
	33.2	33.6	29.2	11.5
TNFα	16.7	13.1	12.5	4.14
	22.7	12.5	12.4	3.68
	22	20.7	14.3	5.33
P values (adjusted)	HSC	MPP2	MPP3/4	MP
PBS vs. pIC	0.0077	0.002	<0.0001	0.9513
PBS vs. LPS	<0.0001	<0.0001	<0.0001	0.4016
PBS vs. TNFα	0.0375	0.1428	0.144	0.9513
Fig. 1c. Frequency of FRET/CFPhi cells in WT and Ripk3–/– SMART Tg mice ± LPS (%)
PBS		LPS
WT	Ripk3–/–	WT	Ripk3–/–
4.95	4.21	18.8	15.2
2.91	3.58	19.8	14.4
3.74	3.94	27.9	12.7
4.05	6.77	36.6	15.7
5.22		28	27.8
		26	19.2
		24.5	20.6
		30	18.5
		25.3	18.7
P values (adjusted)
PBS WT vs. PBS Ripk3–/–		0.2291
PBS WT vs. LPS WT		<0.0001
PBS Ripk3–/– vs. LPS Ripk3–/–		<0.0001
LPS WT vs. LPS Ripk3–/–		0.0001
Fig. 1f. Donor chimerism in PB leukocytes of recipient mice transplanted with PBS-treated HSCs and LPS-treated FRET/CFPhi and FRET/CFPlo HSCs (%)
Months	1	2	3	4
PBS	59.2	61.9	57.6	45.4
	23.7	40.1	52.4	56.3
	73	43.8	28.7	16.6
	27.4	18.9	29.4	40.4
	59.9	62.6	74.2	70.9
	75	80.2	83.9	80
	63.9	79.4	87	83.8
	64.2	79.7	85.9	80
	61.8	76.3	83.9	79.3
	65.2	78	84.3	76.9
LPS FRET/CFPhi	5.62	15.2	24	23.5
	5.51	0.32	0.22	0.19
	1.22	0.7	0.33	0.36
	13.3	1.58	1.21	0.75
	3.34	0.95	1.26	1.55
	3.51	0.84	1.07	3.89
	0.44	0.22	0.099	3.55
	14.4	6.45	5.3	6.06
	10.1	13.9	5.6	2.75
	12.7	6.16	5.42	5.43
	0.22	0.66	0.99	0.67
	0.22	0.66	0.99	0.67
LPS FRET/CFPlo	35.1	42.1	45.3	49.2
	15.4	62.5	70.8	72.6
	10.6	49.3	64.8	71
	53.1	31.2	18	12
	22.8	36.2	42.3	46.4
	44.8	38.6	51.7	61.8
	58.9	64.2	66.5	71.2
	38.8	40.1	51.4	50
	45.2	45.4	43.4	38.3
	39.4	16	12.9	11
	57.9	66.2	62.8	58.5
	44.4	42.7	47.6	46.4
P values (adjusted)		1	2	3	4
PBS vs. LPS FRET/CFPhi		<0.0001	<0.0001	<0.0001	<0.0001
PBS vs. LPS FRET/CFPlo		0.0196	0.0445	0.0191	0.0528
LPS FRET/CFPhi vs. LPS FRET/CFPlo		<0.0001	<0.0001	<0.0001	<0.0001
Fig. 1g. Donor chimerism in BM HSCs of recipient mice transplanted with PBS-treated HSCs and LPS-treated FRET/CFPhi and FRET/CFPlo HSCs (%)
PBS	LPS
	FRET/CFPhi	FRET/CFPlo
77.7	67.4	93.3
87.9	0.22	21.5
41.5	0	61.1
58.1	0	0
88.1	3.51	65.2
69.4	0	82.8
82.7	0	52.5
98.6	1.09	75
97.3	0.14	27.3
90.5	0.07	55.5
P values (adjusted)
PBS vs. LPS FRET/CFPhi		<0.0001
PBS vs. LPS FRET/CFPlo		0.0211
LPS FRET/CFPhi vs. LPS FRET/CFPlo		0.0002

## Sheet: Fig. 2
Fig. 2b. Frequency of Annexin V+ cells in BM HSCs in WT and Mlkl–/– mice ± pIC (%)
	PBS		pIC
	WT	Mlkl–/–	WT	Mlkl–/–
DAPI–	3.12	1.9	4.25	3.39
	4.03	2.86	2.23	5.27
	1.09	1.32	2.78	3.94
	0	1.28	13.7	3.17
	1.09	2.65	7.17	6.49
	0.35	0	6.52	7.24
	0.36	0.82	6.24	9.22
DAPI+	1.25	1.36	2.51	1.6
	1.66	1.82	3.23	4.62
	0	1.32	1.94	1.23
	1.08	0	5.56	4.76
	0.36	0.33	3.03	3.24
	1.06	0	4.51	3.72
	1.08	2.05	5.05	4.44
P values (adjusted)		DAPI–	DAPI+
PBS WT vs. PBS Mlkl–/–		0.3188	0.3346
PBS WT vs. pIC WT		<0.0001	0.01
PBS Mlkl–/– vs. pIC Mlkl–/–		0.0001	0.0111
pIC WT vs. pIC Mlkl–/–		0.2332	0.3163
Fig. 2c. Absolute numbers of BM HSCs in WT and Mlkl–/– mice ± pIC
PBS		pIC
WT	Mlkl–/–	WT	Mlkl–/–
23230	21920	17610	20820
18449	14130	16920	13461
12650	13776	9204	17756
9999	12978	11110	9646
16170	19680	17040	14400
13790	11300	16974	17340
13780	10400	13794	13080
P values (adjusted)
PBS WT vs. PBS Mlkl–/–		0.9203
PBS WT vs. pIC WT		0.9203
PBS Mlkl–/– vs. pIC Mlkl–/–		0.9203
pIC WT vs. pIC Mlkl–/–		0.9203
Fig. 2d. Frequency of BM NEO-1+ HSCs in WT and Mlkl–/– mice ± pIC (%)
PBS		pIC
WT	Mlkl–/–	WT	Mlkl–/–
7.26	5.08	43.2	13.8
7.14	13.8	53.4	13.7
5.88	11.3	51.2	12.5
1.88	12.3	54.5	11.9
11.9	8.65	61.3	16.7
P values (adjusted)
PBS WT vs. PBS Mlkl–/–		0.076
PBS WT vs. pIC WT		<0.0001
PBS Mlkl–/– vs. pIC Mlkl–/–		0.076
pIC WT vs. pIC Mlkl–/–		<0.0001
Fig. 2e. Frequency of BM NEO-1+ HSCs in WT and MlklSA2 mice ± pIC (%)
PBS		pIC
WT	MlklSA2	WT	MlklSA2
7.2	5.77	21.6	18.5
10.38	1.92	57.1	28.2
3.44	12	48.5	22.9
11	10.7	34	28.8
9.55	10.2	65.8	3.31
P values (adjusted)
PBS WT vs. PBS Mlkl–/–		0.9771
PBS WT vs. pIC WT		<0.0001
PBS Mlkl–/– vs. pIC Mlkl–/–		0.0872
pIC WT vs. pIC Mlkl–/–		0.0018
Fig. 2f. Donor chimerism in PB leukocytes of recipient mice transplanted with BM HSCs isolated from WT and Mlkl–/– mice ± pIC (%)
Months		1	2	3	4
PBS	WT	36.2	60.4	45.3	42.5
		32.5	24.9	10.8	7.62
		37.2	54.9	63.3	65.5
		41.7	68.7	79.9	82.9
		19.6	4.66	2.99	2.7
		8.28	17.7	26.3	28.3
		17.9	19.5	20.3	19.7
		14.4	19	32.9	37
		6.7	13.4	17.9	20.6
		7.45	15.3	26	34.8
		47	39.1	38.5	29.5
		26.7	38.2	47.2	40.5
		4.63	17	45.7	41.7
		30.4	44.9	65.2	66.1
	Mlkl–/–	46.6	45.8	64.8	73
		24.1	45.8	63.5	71.3
		37.3	61.1	81.1	83.4
		7.52	27.3	42.8	51
		5.43	24.1	29.9	38.7
		12.3	21.1	25.4	25.6
		13.9	34.6	41.5	40.4
		25.2	36.3	49.7	48
		40.6	52.3	71	66.4
		30	49.1	64.8	62.6
		35.6	55.8	71.1	68.9
		31.8	60.4	77	30.5
pIC	WT	0.16	0.043	0.044	0.029
		0.37	0.085	0.067	0.032
		4.63	0.45	0.08	0.09
		0.85	0.18	0.035	0.028
		0.98	0.071	0.00684	0.02
		5.95	7.7	9.53	16.5
		1.72	10.6	8.51	7.84
		2.1	1.26	4.38	7.96
		6.63	6.64	7.76	12.4
		6.12	1.38	1.01	0.69
		16	8.89	4.63	4.2
		19.2	12.4	5.92	3.75
		24.1	21.6	19.7	15.9
		41	19.8	11.6	7.34
	Mlkl–/–	3.63	0.95	1.15	0.59
		1.03	0.25	0.17	0.062
		0.61	0.17	0.021	0.014
		0.3	0.085
		0.46	5.73	35.4	40.2
		5.95	9.28	13.3	12.6
		3.43	17	22.2	24
		7.07	6.41	6.98	9.15
		8.41	11.4	18.3	13.6
		22.1	24.3	20.9	14.6
		26.8	46.4	54.4	54
		21.2	24.6	21.6	14.8
		4.42	1.55	1.7	1.89
P values (adjusted)		1	2	3	4
PBS WT vs. PBS Mlkl–/–		0.2719	0.0402	0.027	0.0076
PBS WT vs. pIC WT		0.004	0.0003	0.0002	<0.0001
PBS Mlkl–/– vs. pIC Mlkl–/–		0.0023	<0.0001	<0.0001	<0.0001
pIC WT vs. pIC Mlkl–/–		0.2719	0.0939	0.046	0.0126
Fig. 2g. Donor-derived PB lineage distribution in recipient mice engrafted with WT and Mlkl–/– BM HSCs ± pIC at 4 months post-transplantation (%)
		Myeloid	B	T
PBS	WT	30.5779	64.3156	5.10651
		0.435973	70.2626	29.3014
		18.5148	67.7518	13.7335
		37.4745	48.3707	14.1548
		24.4422	49.0872	26.4706
		36.5015	52.6795	10.819
		24.4422	56.6937	18.8641
		28.817	57.0273	14.1557
		24.3927	62.4494	13.1579
		40	52.1827	7.81726
		21.0314	68.5681	10.4005
		49.5553	38.7548	11.69
		44.8928	38.7137	16.3934
		20.7133	55.4184	23.8683
	Mlkl–/–	35.8917	58.907	5.20126
		42.8412	49.7609	7.39799
		22.2949	68.0098	9.69523
		28.3688	59.3718	12.2594
		35.4251	51.0121	13.5627
		26.7677	50.7071	22.5252
		19.6356	67.915	12.4494
		30.6649	53.0529	16.2822
		23.6092	51.6961	24.6947
		19.3324	54.6592	26.0083
		14.6409	63.2597	22.0994
		56.3527	36.5249	7.12236
pIC	WT	63.8384	29.2297	6.9319
		47.6769	44.5389	7.78419
		87.4822	7.25462	5.26316
		55.7685	34.3889	9.84268
		3.22581	58.4245	38.3497
		24.2739	66.648	9.07815
		23.9071	57.6503	18.4426
		4.8594	53.2351	41.9055
	Mlkl–/–	39.2977	59.508	1.19424
		16.2462	60.1413	23.6125
		27.0408	61.8367	11.1225
		25.4049	63.0567	11.5385
		21.9734	70.119	7.90763
		27.3598	58.4131	14.2271
		30.0525	48.6877	21.2598
		4.36321	89.4752	6.16156
P values (adjusted)		Myeloid	B	T
PBS WT vs. PBS Mlkl–/–		0.896	0.8113	0.9717
PBS WT vs. pIC WT		0.2566	0.0991	0.9572
PBS Mlkl–/– vs. pIC Mlkl–/–		0.5236	0.1768	0.9572
pIC WT vs. pIC Mlkl–/–		0.1532	0.0146	0.9572
Fig. 2i. Frequency of Annexin V+ cells in Mlkl–/– BM HSCs ± FLAG-MLKL (%)
	Mlkl–/–
	Mock	FLAG-MLKL
PI–	1.9	1.65
	1.31	1.79
	1.65	1.88
	2.71	2.06
	4.27	1.57
	0.84	1.82
PI+	0	0.18
	0.52	0
	0.25	0.31
	0.084	0.21
	0	0.37
	0.28	0.67
P values (adjusted)		PI–	PI+
Mlkl–/– Mock vs. Mlkl–/– FLAG-MLKL		0.8261	0.8261
Fig. 2j. Donor chimerism in PB leukocytes of recipient mice transplanted with Mlkl–/– BM HSCs ± FLAG-MLKL (%)
Months		1	2	3	4
Mlkl–/–	Mock	21.6	41.1	50.2	48
		14.4	48.4	57.4	56.8
		20.7	44.1	51.7	53.1
		27.3	24.9	14.8	8.35
		0.17	0.13	0.13	0.077
		1.6	2.21	1.44	1.1
		4.75	3.57	2.25	1.21
		42.6	25.5	20	12.7
		6.1	6.54	4.42	3.79
		26.2	9.75	7.65	3.67
		18.9	44.3	40.8	30.3
		0.14	14.1	15.8	10.6
		10.1	25.4	37.4	47.8
		5.32	19.3	22.2	16.9
		35.1	19.7	13.7	7.66
		0.17	12.2	19.9	29.8
		14.6	6.68	5.89	4.33
		16.4
	FLAG-MLKL	34.6	68	72.1	76.9
		31.8	27.6	20.6	15.9
		27	20	8.98	5.91
		23.8	7.91	5.09	3.05
		3.94	3.94	2.35	1.69
		4.31	12.1	10.8	7.79
		0.97	0.39	0.33	0.35
		0.017	0.063	0.031	0.03
		0.15	0.059	0.073	0.033
		12	10	6.33	3.85
		9.93	5.79	5.26	2.84
		1.75	0.48	1.27	0.38
		10.1	5.72	7.29	4.53
		4.61	2.69	5.25	3.48
		5.04	5.99	4.39	4.58
		0.42	4.43	1.53	0.43
		4.94	0.8	8.74	5.54
P values (adjusted)		1	2	3	4
Mlkl–/– Mock vs. Mlkl–/– FLAG-MLKL		0.4451	0.0755	0.0339	0.0398
Fig. 2k. Donor-derived PB lineage distribution in recipient mice engrafted Mlkl–/– BM HSCs ± FLAG-MLKL at 4 months post-transplantation (%)
		Myeloid	B	T
Mlkl–/–	Mock	9.70104	77.1812	13.1177
		30.8718	53.641	15.4872
		15.2107	69.5786	15.2107
		11.2245	72.6531	16.1225
		12.5265	37.4735	50
		0.813171	10.2399	88.9469
		5.26316	42.1053	52.6316
		21.1282	43.1795	35.6923
		3.57259	62.8733	33.5541
		7.12233	79.844	13.0337
		17.4047	52.6262	29.9691
		2.79586	4.25782	92.9463
		12.7629	83.4184	3.81866
		7.35806	74.0931	18.5489
		6.96684	88.7334	4.29977
		27.4974	50.5664	21.9362
		8.35219	75.2931	16.3547
	FLAG-MLKL	25.8691	60.6339	13.4969
		17.9487	62.1538	19.8974
		3.42116	57.9048	38.674
		3.13681	71.3191	25.5441
		4.31539	78.1407	17.5439
		20.5493	54.9339	24.5168
		5.01906	56.5438	38.4371
		6.72939	47.5557	45.7149
		14.0399	75.6888	10.2713
		7.71605	64.9177	27.3663
		7.50699	0	92.493
		10.0742	86.822	3.10373
P values (adjusted)		Myeloid	B	T
Mlkl–/– Mock vs. Mlkl–/– FLAG-MLKL		0.9493	0.9493	0.9493
Fig. 2l. Donor chimerism in BM HSCs of recipient mice transplanted with Mlkl–/– BM HSCs ± FLAG-MLKL HSCs (%)
Mlkl–/–
Mock	FLAG-MLKL
93.9	37.3
5.97	0.11
5.8	1.79
0	0.26
0.94	0
0	0
26.6	0
2.76	2.17
1.61	1.23
5.56	0.51
4.08	0
6.39	0
0.62	2.78
1.48	0
1.34	0.16
11.8
P value
Mlkl–/– Mock vs. Mlkl–/– FLAG-MLKL		0.0085

## Sheet: Fig. 3
Fig. 3b. Frequency of FRET/CFPhi HSCs, MPPs, and MPs in SMART-Tg mice ± 1× 5-FU (%)
	HSC	MPP2	MPP3/4	MP
PBS	11.5	15.2	10.2	2.74
	10.5	5	11.9	6.34
	7.26	10.3	9.27	5.15
	12.1	11.4	13.7	7.04
5-FU	19.2	19.5	15	4.65
	30	13.9	17.3	4.6
	29.7	20	38.9	16.9
	27.6	8.33	17.9	13.4
	50.6	26.7	43	17.5
P values (adjusted)	HSC	MPP2	MPP3/4	MP
PBS vs. 5-FU	0.0008	0.1249	0.0075	0.133
Fig. 3c. Frequency of Annexin V+ cells in BM EPCR+ HSCs of WT and MlklSA2 mice ± 1× 5-FU (%)
	0 h		16 h		48 h
	WT	MlklSA2	WT	MlklSA2	WT	MlklSA2
DAPI–	2.14	5.11	3.41	2.91	12.6	14.7
	2.63	1.67	0.43	2.12	15	13.6
	1.1	2.03	2.86	1.41	13	9.55
	2.85	1.99	0	2.16	13.8	16.2
	3.04	2.91	3.03	0	29.2	15.8
	1.27
DAPI+	2.67	6.57	2.93	2.91	11.9	19
	2.11	3.33	1.7	1.41	14.9	9.94
	3.3	2.03	2.86	1.88	12.5	9.55
	0.71	3.64	2.94	3.46	17	37.1
	8.37	3.64	3.03	2.21	37.1	17.8
	2.12
P values (adjusted)		DAPI–	DAPI+
0 h WT vs. 0 h MlklSA2		0.4622	0.4831
16 h WT vs. 16 h MlklSA2		0.4622	0.4831
48 h WT vs. 48 h MlklSA2		0.3165	0.4898
0 h WT vs. 16 h WT		0.4622	0.4831
0 h WT vs. 48 h WT		<0.0001	<0.0001
0 h MlklSA2 vs. 16 h MlklSA2		0.4622	0.4831
0 h MlklSA2 vs. 48 h MlklSA2		0.0008	<0.0001
Fig. 3d. PB lineage distribution in WT and Mlkl–/– mice ± 3× 5-FU (%)
		Myeloid	B	T
PBS	WT	19.9166	57.1429	22.9406
		25.9375	44.0625	30
		44.9588	33.9506	21.0905
		28.6598	48.3505	22.9897
	Mlkl–/–	31.5408	39.09	29.3692
		25	50.6224	24.3776
		22.6277	57.1429	20.2294
		25.625	47.5	26.875
5-FU	WT	42.5443	37.9562	19.4995
		46.473	33.9212	19.6058
		41.1582	30.7135	28.1282
	Mlkl–/–	33.0898	40.9186	25.9916
		33.9917	45.842	20.1663
		30.1255	45.8159	24.0586
P values (adjusted)		Myeloid	B	T
PBS WT vs. PBS Mlkl–/–		0.3269	0.4396	0.8953
PBS WT vs. 5-FU WT		0.0119	0.0319	0.8953
PBS Mlkl–/– vs. 5-FU Mlkl–/–		0.1907	0.3572	0.8953
5-FU WT vs. 5-FU Mlkl–/–		0.0432	0.0673	0.8953
Fig. 3e. Donor chimerism in PB leukocytes of recipient mice transplanted with BM HSCs isolated from WT and Mlkl–/– mice ± 3× 5-FU (%)
Months		1	2	3	4
PBS	WT	49.1	36.8	32.6	23.3
		10.3	14.5	10.2	9.83
		23.9	26.6	23.1	20.9
		16.4	30.5	27.7	25.3
		19.9	13.7	10.9	10.3
	Mlkl–/–	16.7	23	25.4	30.8
		21.9	42.2	43.3	56.3
		32.1	40.4	46	57.5
		26.7	35.5	45	52.6
		7.54	5.94	5.25	4.18
5-FU	WT	8.1	8.1	1.6	0.99
		2.36	2.36	5.35	4.6
		2.65	2.65	1.55	1.97
		2.2	2.2	1.47	0.62
		2.15	2.15	0.98	0.91
	Mlkl–/–	8.99	13.4	13.2	18.1
		12.7	10.6	9.42	6.67
		12.1	10.1	6.81	4.85
		7.37	11	11.2	6.01
P values (adjusted)		1	2	3	4
PBS WT vs. PBS Mlkl–/–		0.0106	0.0106	0.0106	0.0106
PBS WT vs. 5-FU WT		<0.0001	<0.0001	<0.0001	<0.0001
PBS Mlkl–/– vs. 5-FU Mlkl–/–		<0.0001	<0.0001	<0.0001	<0.0001
5-FU WT vs. 5-FU Mlkl–/–		0.0436	0.0436	0.0436	0.0436
Fig. 3f. Donor-derived PB lineage distribution in recipient mice engrafted with BM HSCs isolated from WT and Mlkl–/– mice ± 3× 5-FU (%)
		Myeloid	B	T
PBS	WT	1.24432	62.3245	36.4312
		20.72	75.2321	4.04786
		15.4354	72.0012	12.5634
		7.58187	70.3778	22.0404
		34.4285	37.1147	28.4568
	Mlkl–/–	41.3797	42.4471	16.1732
		25.5659	64.8346	9.59948
		18.2139	71.7098	10.0763
		13.6025	76.4353	9.96216
		50.5246	44.4069	5.06846
5-FU	WT	23.7561	53.8284	22.4156
		54.1565	38.5774	7.26613
		69.8623	26.4103	3.72739
		58.1041	36.1363	5.75962
		73.6092	0.69443	25.6963
	Mlkl–/–	34.0493	40.2388	25.7119
		3.65578	69.6476	26.6966
		19.1349	59.6901	21.175
		17.5926	69.4351	12.9723
P values (adjusted)		Myeloid	B	T
PBS WT vs. PBS Mlkl–/–		0.0978	0.4418	0.6149
PBS WT vs. 5-FU WT		0.0002	0.0023	0.6149
PBS Mlkl–/– vs. 5-FU Mlkl–/–		0.1516	0.5156	0.6149
5-FU WT vs. 5-FU Mlkl–/–		0.0004	0.0043	0.6149
Fig. 3g. Donor chimerism in PB leukocytes of post-primary, -secondary, and -tertiary recipient mice transplanted with WT and Mlkl–/– BM HSCs (%)
Months		1	2	3	4
1st	WT	33.9	56.3	64	68.4
		13.2	51.6	60.1	63.1
		34.9	46.1	52.9	62.3
		27.5	62.1	69.6	79
		42.6	64.4	70	69.6
		40.9	27.5	33.2	41.7
		30.6	35.7	32.2	30.5
		20.4	14.7	23.5	26.9
		20.1	25.3	35.4	40.3
		36.2	52.1	71.3	77.5
		21.8	35.8	47.6	52.3
		26.3	41.7	65.6	74.2
		15.6	20.9	29.1	38.3
		21.6	29.5	36.5	49
		30.1	21.8	18	17.8
		30.5	38.9	39.1	33.2
		30.7	41.5	47	48.8
		30.3	39.7	40.9	42.7
		29.6	42.8	51.7	52.8
	Mlkl–/–	33.5	45.4	46.1	61.6
		29.2	55.5	65.4	68.7
		30.3	65.8	71.8	74.5
		14.5	44	40.2	41.1
		33.2	56.8	67.7	71.3
		23.7	50.2	66.8	73.7
		33.5	38.8	28.5	23.1
		19.5	30.8	28.7	25.3
		41.5	59.6	69.4	74.6
		12.2	29.2	53.2	59.9
		22.5	27.9	28.5	31.5
		13.8	62.9	82	86.4
		28.7	28.4	26.2	31.6
		24.6	47.6	55.6	63.7
		22.3	20.8	16.3	17.9
		27.7	24.3	21.2	24.9
		20	26.8	27.3	30.8
		4.7	17.1	25.8	31.3
		41.4	49.7	52.6	51.6
		22.8	29.2	29.8	28.9
		22.1	27.7	28	28.4
		34.8	45.1	53.3	67.6
		26.5	19.2	17.2	18.7
2nd	WT	72.7	78.7	84.5	90.7
		74.1	74.7	83	86.7
		58.2	75.1	74.8	79.9
		65.5	75.2	80.4	83.5
		44	67.7	78.4	86.7
		46.5	49.9	54	62
		42.9	61.8	63.1	54.9
		48.5	48	29.9	23.3
		42.7	49	55	45.9
		53.6	79.8	88.9	91.5
		64.5	70.3	78.6	84.4
		53.9	54.5	56.7	55.8
		70.9	72.4	76.1	72.5
		60.8	75.8	82.8	85.7
		54.9	70	79.1	82.9
		23.1	22.3	16.4	12
		29.7	22.3	15.2	10.7
		25.5	20.2	17.1	12
		32.4	25.8	20.8	16.8
		34.4	27.8	20.7	17.4
		22.4	20.9	16	19.2
		19.1	20.6	28.3	34.5
		26.7	37.2	54.4	64.4
		31.9	29.4	27.3	27.6
		32.8	50.6	58.8	61.2
	Mlkl–/–	64.9	69.4	77	85.9
		52.7	75.8	85.5	91.9
		62.2	77.8	81.6	88.7
		50.4	64	76	85.6
		56.6	70.5	79.5	84
		41.4	43.7	51.7	56
		46.4	38.1	35.1	28.6
		37.6	18.7	16.2	14.3
		37.1	57.3	70.6	67.7
		40.1	39.5	39.1	36.5
		29.1	57.1	93.3
		35.9	48.7	90
		39.6	40.4	70.2
		30.3	53.5
		16.2	66
		54.6	71.8	76.9	74.1
		58.9	69.7	85.3	88.1
		55.3	73.7	82.2	83.7
		47.2	67.7	72.8	74.1
		53.2	73.7	81.1	83.8
		21.2	26.3	32.4	30.6
		21.3	18.8	30.2	42.3
		28.2	44.8	50.1	52.6
		21.9	22.1	17	13.7
		26.3	19.9	14.4	9.31
3rd	WT	37	1.65
		27.7	7.56
		45.7	13.4
		32.9	7.34
		8.33	6.75
		0.074
		11.8
		1.33
		1.71	1.09	3.71	3.01
		1.09	2.34	1.04	0.7
		0.99	0.17	2.13	0.76
		0.82	0.066	0.16	9.05
		1.06	2.17	2.28	1.86
		0.36
		9.4	61.9	77.9	78.6
		8.9	11.2	4.37	0.44
		24.2	37.7	11.4	14.2
		5.38	10.8	21.5	30.1
		4.28	26.5
	Mlkl–/–	78.8	88.5	60.5	86.9
		72.1
		94.6	91.5	76.8	95.8
		67.7	77.6	84.2	88.4
		66.9	63.4	62.5	60.4
		40.5	51.7	50.8	43.8
		56.4	41.9	39.4	29.9
		50.6	66.1	71.3	64.8
		53	41.1	26.2	19.4
		40.3	41.8	45.8	44.7
		40.8
		1.39	1.95	1.74	1.38
		25.4	28	30.3	25.3
		30.8	12.5	9.03	9.77
		23.8	4.09	3.61	1.06
		6.73	2.88	1.86
P values (adjusted)		1	2	3	4
1st WT vs. 1st Mlkl–/–		0.7886	>0.9999	0.7886	0.7886
2nd WT vs. 2nd Mlkl–/–		0.7431	0.903	0.7431	0.7431
3rd WT vs. 3rd Mlkl–/–		<0.0001	<0.0001	<0.0001	<0.0001
Fig. 3h. Kaplan-Meier survival analysis for recipient mice of RUNX1S291fs-transduced WT and Mlkl–/– BM HSCs
	Days	Outocome (0=live, 1=dead)
WT	82	1
	94	1
	94	1
	109	1
	150	1
	157	1
	164	1
	171	1
	180	0
	180	0
	180	0
	180	0
	180	0
	180	0
	180	0
	180	0
	180	0
Mlkl–/–	122	1
	129	1
	150	1
	180	0
	180	0
	180	0
	180	0
	180	0
	180	0
	180	0
	180	0
	180	0
	180	0
	180	0
	180	0
	180	0
	180	0
	180	0
	180	0
P value
WT vs. Mlkl–/–	0.0444

## Sheet: Fig. 4
Fig. 4c. Frequency of FRET/CFPhi HSCs in young WT, aged WT, and aged Ripk3–/– SMART-Tg mice (%)
Young	Aged
WT	WT	Ripk3–/–
9.56	17.1	5.99
5.96	12.3	12.7
6.79	12.8	7.99
9.28	9.46	6.7
8.19	9.3	8.25
	10.8	9.1
	11	8.66
		11.7
		11.2
P values (adjusted)
Young WT vs. Aged WT		0.02
Young WT vs. Aged Ripk3–/–		0.25
Aged WT vs. Aged Ripk3–/–		0.03
Fig. 4e. PB lineage distribution in WT and Mlkl–/– mice ± aging (%)
		Myeloid	B	T
Young	WT	37.1663	37.0637	25.77
		26.7562	40.2893	32.9545
		22.8866	44.5361	32.5773
		23.9712	41.2551	34.7737
		23.4756	46.4431	30.0813
		20.1835	43.9348	35.8818
		25.0765	47.7064	27.2171
		29.0389	56.4417	14.5194
	Mlkl–/–	35.7513	33.3679	30.8808
		28.9662	36.3357	34.6981
		21.5464	46.5979	31.8557
		24.0125	38.3576	37.6299
		27.7439	44.1057	28.1504
		25.5861	48.0122	26.4016
		28.0041	47.4542	24.5418
		53.144	32.4544	14.4016
Aged	WT	51.3034	30.1356	18.561
		66.2231	14.6366	19.1402
		51.2422	29.8137	18.9441
		59.4845	23.6082	16.9072
		55.8974	24.7179	19.3846
		42.1488	32.438	25.4132
		39.1795	45.641	15.1795
		71.6751	15.2284	13.0964
		59.432	29.0061	11.5619
	Mlkl–/–	48.2051	36.2051	15.5897
		25.6173	51.8519	22.5309
		34.6939	41.8904	23.4157
		36.1814	44.6203	19.1983
		43.6805	14.7624	41.5571
		62.1429	21.8367	16.0204
		43.3095	39.5301	17.1604
		19.5072	59.2402	21.2526
P values (adjusted)		Myeloid	B	T
Young WT vs. Young Mlkl–/–		0.1116	0.2476	0.6198
Young WT vs. Aged WT		<0.0001	0.0004	0.0295
Young Mlkl–/– vs. Aged Mlkl–/–		0.0255	0.338	0.1623
Aged WT vs. Aged Mlkl–/–		0.0003	0.0109	0.2571
Fig. 4f. The number of γH2AX foci per HSC in WT and Mlkl–/– mice ± aging
Young		Aged
WT	Mlkl–/–	WT	Mlkl–/–
0	0	1	1
0	0	0	3
0	0	2	1
0	0	1	1
0	1	1	0
0	0	0	0
1	0	0	0
0	0	0	1
0	1	2	0
1	0	1	0
0	1	2	1
1	1	1	0
0	0	1	2
1	0	1	2
2	1	2	2
0	0	1	3
0	2	1	0
0	1	0	0
0	1	3	0
0	0	1	3
0	1	1	1
1	0	1	0
0	0	4	3
0	0	1	0
0	0	0	0
0	1	0	1
0	1	4	2
1	0	3	0
0	0	2	0
1	2	3	1
0	0	1	0
1	2	3	0
0	0	1	1
2	0	3	1
0	2	6	2
0	1	3	0
1	0	2	1
0	2	2	1
0	0	0	1
0	0	0	3
2	1	2	0
0	0	2	0
2	0	1	2
0	0	3	0
0	0	2	0
0	0	1	2
0	0	1	1
0	1	2	0
1	2	3	0
0	1	1	0
2	1	1	1
0	0	1	0
0	0	2	0
2	0	3	2
0	0	4	2
1	0	3	2
1	1	1	0
1	0	5	1
0	3	1	4
0	0	2	0
0	1	2	1
0	0	2	3
1	0	4	2
0	0	1	1
1	1	6	0
1	1	0	2
0	3	1	0
0	1	2	1
1	0	3	0
0	1	4	1
2	0	3	1
0	1	4	0
1	0	2	0
0	0	1	0
0	2	0	1
0	0	2	0
1	0	1	2
0	0	3	1
1	0	0	0
2	0	0	2
1	1	0	1
1	0	1	1
0	1	1	3
1	0	2	4
1	0	0	0
1	1	3	0
2	0	1	1
0	0	3	0
0	0	2	1
0	1	2	1
2	0	1	1
0	0	3	0
0	0	3	1
1	0	3	0
2	0	3	0
1	0	2	0
2	0	2	2
0	0	3	0
0	1	1	2
2	0	1	3
P values (adjusted)
Young WT vs. Young Mlkl–/–		0.1503
Young WT vs. Aged WT		<0.0001
Young Mlkl–/– vs. Aged Mlkl–/–		0.0005
Aged WT vs. Aged Mlkl–/–		<0.0001
Fig. 4g. Donor chimerism in PB leukocytes of recipient mice transplanted with WT and Mlkl–/– BM HSCs ± aging after primary and secondary transplantation (%)
Months			1	2	3	4
1st	Young	WT	33.9	56.3	64	68.4
			13.2	51.6	60.1	63.1
			34.9	46.1	52.9	62.3
			27.5	62.1	69.6	79
			42.6	64.4	70	69.6
			40.9	27.5	33.2	41.7
			30.6	35.7	32.2	30.5
			20.4	14.7	23.5	26.9
			20.1	25.3	35.4	40.3
			36.2	52.1	71.3	77.5
			21.8	35.8	47.6	52.3
			26.3	41.7	65.6	74.2
			15.6	20.9	29.1	38.3
			21.6	29.5	36.5	49
			30.1	21.8	18	17.8
			30.5	38.9	39.1	33.2
			30.7	41.5	47	48.8
			30.3	39.7	40.9	42.7
			29.6	42.8	51.7	52.8
		Mlkl–/–	33.5	45.4	46.1	61.6
			29.2	55.5	65.4	68.7
			30.3	65.8	71.8	74.5
			14.5	44	40.2	41.1
			33.2	56.8	67.7	71.3
			23.7	50.2	66.8	73.7
			33.5	38.8	28.5	23.1
			19.5	30.8	28.7	25.3
			41.5	59.6	69.4	74.6
			12.2	29.2	53.2	59.9
			22.5	27.9	28.5	31.5
			13.8	62.9	82	86.4
			28.7	28.4	26.2	31.6
			24.6	47.6	55.6	63.7
			22.3	20.8	16.3	17.9
			27.7	24.3	21.2	24.9
			20	26.8	27.3	30.8
			4.7	17.1	25.8	31.3
			41.4	49.7	52.6	51.6
			22.8	29.2	29.8	28.9
			22.1	27.7	28	28.4
			34.8	45.1	53.3	67.6
			26.5	19.2	17.2	18.7
	Aged	WT	3.42	7.3	9.12	12.1
			10.5	9.81	5.43	3.35
			3.65	12.1	13.6	14.6
			4.54	2.36	3.1	2.57
			20.7	11.5	11.7	11.5
			9.51	6.61	4.21	3.78
			10.7	11.9	18.7	26.1
			16.4	8.26	11.7	16.5
			11	9.32	23.5	38.6
			28.4	43.4	61.7	69.7
			8.07	7.2	4.54	3.34
			34.9	41.3	53.4	60.4
			21.6	17.6	15.4	15.6
			19.4	23	26.1	23.2
			7.45	10.2	8.82	7.8
			3.11	4.99	8.28	10.2
			9.57	7.08	3.7	3.21
			4.56	2.17	0.83	0.5
			25.3	33	37.3	32.4
			35.8	20.7	12.4	12.9
			41.2	38.7	24.6	13.9
			8.8	13.2	23.5
			13.8	12.9	13.5	15.4
		Mlkl–/–	33.7	35.1	29	24.7
			12.7	16.1	12.1	15
			21.1	14.5	10.7	10.5
			33.7	17.5	11.8	8.21
			29.9	18.3	15.7	12.6
			8.35	10.5	10.7	13.2
			19.2	17.4	17.3	16.7
			15.2	17.1	14.4	10.4
			15.7	14.6	13.8	14.4
			36.8	7.11	2.79	1.86
			25.3	18.2	12.7	8.64
			18.4	29.6	42.8	41.8
			36	45.7	65.8	74.4
			21.8	37.6	35.8	34.5
			28.1	33.2	32	29.2
			19.1	22	22.1	20.6
			8.19	11.7	12.8	12.6
			24	18.2	16	19.3
			23.9	25.9	20.4	22.8
			20.2	18.7	20.3	14
			5.85	2.75	3.31	4.89
			11.9	13.3	12.5	11.7
			41.1	33.5	20.6	13.7
			17.1	21.3	24.8	33.9
2nd	Young	WT	72.7	78.7	84.5	90.7
			74.1	74.7	83	86.7
			58.2	75.1	74.8	79.9
			65.5	75.2	80.4	83.5
			44	67.7	78.4	86.7
			46.5	49.9	54	62
			42.9	61.8	63.1	54.9
			48.5	48	29.9	23.3
			42.7	49	55	45.9
			53.6	79.8	88.9	91.5
			64.5	70.3	78.6	84.4
			53.9	54.5	56.7	55.8
			70.9	72.4	76.1	72.5
			60.8	75.8	82.8	85.7
			54.9	70	79.1	82.9
			23.1	22.3	16.4	12
			29.7	22.3	15.2	10.7
			25.5	20.2	17.1	12
			32.4	25.8	20.8	16.8
			34.4	27.8	20.7	17.4
			22.4	20.9	16	19.2
			19.1	20.6	28.3	34.5
			26.7	37.2	54.4	64.4
			31.9	29.4	27.3	27.6
			32.8	50.6	58.8	61.2
		Mlkl–/–	64.9	69.4	77	85.9
			52.7	75.8	85.5	91.9
			62.2	77.8	81.6	88.7
			50.4	64	76	85.6
			56.6	70.5	79.5	84
			41.4	43.7	51.7	56
			46.4	38.1	35.1	28.6
			37.6	18.7	16.2	14.3
			37.1	57.3	70.6	67.7
			40.1	39.5	39.1	36.5
			29.1	57.1	93.3
			35.9	48.7	90
			39.6	40.4	70.2
			30.3	53.5
			16.2	66
			54.6	71.8	76.9	74.1
			58.9	69.7	85.3	88.1
			55.3	73.7	82.2	83.7
			47.2	67.7	72.8	74.1
			53.2	73.7	81.1	83.8
			21.2	26.3	32.4	30.6
			21.3	18.8	30.2	42.3
			28.2	44.8	50.1	52.6
			21.9	22.1	17	13.7
			26.3	19.9	14.4	9.31
	Aged	WT	17.4	4.49	1.44	1.39
			9.69	9.74	9.73
			16.7	12.5	20.3
			19.8	8.13	9.84	3
			15.4	18.1	26.7	32.3
			23.9	20.2	11.6	1.26
			30.3	30.3	43.2	46.8
			36.5	18.5	16.4	17.8
			31	12.8	8.05	9.38
			13.7	11.2	5.81	4.35
			16.9	11.6	5.25	13.2
			13.1	2.98	2.33	2.58
			14.9	8.96	8.24	10.8
			8.62	5.88	3.55	3.84
			40.4	10.2	3.29	2.01
			28.7	14.3	5.33	3.92
			42.9	33.6	21.5	20.7
			33.7	19.1	27.3	32.3
			28.1	41	15.6	10.2
		Mlkl–/–	42.3	25.5	13.5	10.5
			25	37.5	32.3	42.2
			44.9	27.2	23.8	29.6
			36.7	23	31.5	13.9
			23.7	25.8	27.3	42.2
			46.5	61.9	72.6	73.4
			50.5	60.3	71.5	75.4
			47.5	62.2	59.7	57.9
			46.6	61.2	70.1	77.6
			46	65.2	57.1
			8.61	7.95	5.91	4.7
			4.24	5.76	2.26	1.52
			6.04	4.79	5.52	5.46
			6.3	5.24	1.84
			22.2	11.1	5.55	4.78
			15.1	22.6	24.2	22.2
			9.34	8.55	7.58	9.72
			12.1	3.77	2.39	1.18
			10.4	5.4	6.12	6.35
P values (adjusted)		1	2	3	4
1st Young WT vs. 1st Young Mlkl–/–		0.1928	0.3415	0.2025	0.2324
1st Young WT vs. 1st Aged WT		0.0004	<0.0001	<0.0001	<0.0001
1st Young Mlkl–/– vs. 1st Aged Mlkl–/–		0.187	<0.0001	<0.0001	<0.0001
1st Aged WT vs. 1st Aged Mlkl–/–		0.0371	0.0463	0.2025	0.2678
2nd Young WT vs. 2nd Young Mlkl–/–		0.2082	0.2968	0.0415	0.0687
2nd Young WT vs. 2nd Aged WT		0.0017	<0.0001	<0.0001	<0.0001
2nd Young Mlkl–/– vs. 2nd Aged Mlkl–/–		0.0133	0.0001	<0.0001	<0.0001
2nd Aged WT vs. 2nd Aged Mlkl–/–		0.2228	0.0336	0.0079	0.0045
Fig. 4h. Donor-derived PB lineage distribution in primary recipient mice engrafted with BM HSCs isolated from WT and Mlkl–/– mice ± aging (%)
		Myeloid	B	T
Young	WT	23.4872	65.3333	11.1795
		21.7616	70.4414	7.79703
		26.1731	57.2471	16.5798
		29.4427	53.3123	17.245
		27.8926	57.438	14.6694
		15.8714	73.029	11.0996
		47.7838	36.973	15.2432
		69.7074	23.5585	6.73408
		43.2238	48.9733	7.80287
		25.3623	60.559	14.0787
		33.4031	44.8168	21.7801
		22.5337	64.486	12.9803
		48.7374	48.1139	3.14871
		35.1666	56.0213	8.8121
		52.2142	36.2513	11.5345
		32.7852	50.4625	16.7523
		36.3071	52.3859	11.3071
		31.7901	54.5267	13.6831
		31.8083	59.0726	9.11907
	Mlkl–/–	33.7838	52.7027	13.5135
		23.302	60.3971	16.3009
		23.6212	66.077	10.3018
		25.8368	63.0753	11.0879
		20.4334	65.7379	13.8287
		19.8083	63.4718	16.7199
		34.5301	52.5871	12.8828
		12.1053	65.0526	22.8421
		31.0995	53.1937	15.7068
		26.0368	68.0251	5.93805
		22.2455	66.6317	11.1228
		23.6845	73.113	3.20255
		51.4196	39.5373	9.04311
		26.8641	59.9591	13.1767
		36.2179	58.0298	5.75226
		50.2135	40.862	8.92458
		34.7074	58.0153	7.27735
		36.4567	55.8116	7.73169
		33.1282	57.1282	9.74359
		17.9671	69.6099	12.423
		49.8973	34.8049	15.2977
		46.1459	42.7544	11.0997
		52.4634	42.7747	4.7619
Aged	WT	81.9534	17.1923	0.85434
		39.6019	54.1645	6.23363
		78.5124	19.938	1.54959
		80.5986	14.1101	5.29129
		49.8936	38.2979	11.8085
		52.914	40.6783	6.40764
		73.3138	24.0888	2.5974
		72.6753	21.0515	6.27314
		41.5617	54.3661	4.07221
		37.3041	37.8265	24.8694
		54.6385	42.3109	3.05056
		26.2756	70.3738	3.35065
		23.6815	60.91	15.4085
		62.3092	36.2067	1.48405
		37.7224	57.4479	4.82969
		92.1886	7.60028	0.211119
		44.9255	49.7243	5.35021
		51.2	48.8	0
		62.1189	33.9018	3.97933
		69.6585	23.9484	6.39317
		20.6578	71.3258	8.01644
		78.2789	19.5956	2.12545
	Mlkl–/–	56.0309	39.8581	4.11102
		50.9167	46.726	2.35726
		63.2428	31.0908	5.66638
		51.2659	43.3869	5.3472
		47.5	29.8913	22.6087
		88.5585	9.71773	1.72377
		43.9362	45.2128	10.8511
		35.0931	63.0853	1.82155
		25.7576	39.5022	34.7403
		52.2286	15.7714	32
		29.4271	64.0718	6.5011
		27.0827	63.4332	9.48409
		28.4385	56.8769	14.6846
		24.8822	68.1958	6.92197
		50.5688	40.2275	9.20372
		54.4218	43.1516	2.42664
		80.4807	18.3783	1.14107
		3.88548	73.4151	22.6994
		14.1364	77.5456	8.31797
		58.124	40.7996	1.07637
		98.2452	0.704003	1.05075
		47.6091	41.1642	11.2266
		24.2133	70.188	5.59869
		77.0583	21.8246	1.11709
P values (adjusted)		Myeloid	B	T
1st Young WT vs. 1st Young Mlkl–/–		0.194	0.1485	0.877
1st Young WT vs. 1st Aged WT		<0.0001	0.0012	0.6241
1st Young Mlkl–/– vs. 1st Aged Mlkl–/–		0.0002	0.0012	0.8109
1st Aged WT vs. 1st Aged Mlkl–/–		0.0176	0.0974	0.8109

## Sheet: Fig. 5
Fig. 5a. Normalized concentration of inflammatory cytokines in BM of WT and Mlkl–/– mice ± aging (z-score)
		IL-1α	IL-1β	IL-2	IL-5	IL-9	IL-12 (p40)	IL-12 (p70)	IL-13	IL-17	Eotaxin	IFN-γ	CXCL1	MIP-1α	MIP-1β	RANTES
Young	WT	-1.21888	-1.03468	0.0180344	-0.487794	0.876354	-0.858184	0.297531	0.336974	1.42096	-1.36805	-0.72845	-0.999796	-0.447457	-0.556443	-0.924702
		-0.619164	-0.982246	0.299725	-1.20202	-2.32068	-0.822087	0.377134	-0.112577	-0.0557239	-1.06099	-0.874013	-0.700971	-0.393812	-0.454532	-0.87597
		-0.556983	-0.542413	0.996782	0.583541	-0.902129	-0.569224	0.456736	-0.718948	0.278619	-0.526604	-0.495548	-0.940505	-0.374878	-0.393598	-0.593881
		-0.594916	-0.000633217	-0.442654	0.226429	0.283526	-0.632303	1.15439	-1.6285	-1.14234	-0.367552	-0.946795	-0.878843	-0.323862	-0.243653	-0.530825
		-0.806905	-0.725919	1.00481	-1.55913	-0.669232	-0.858184	0.032837	-1.02213	1.56027	-1.10092	-0.801231	-0.791092	-0.379085	-0.552951	-0.85736
		-0.786739	-0.437553	2.01225	0.226429	0.622285	-0.788542	0.56352	0.786525	0.807996	-0.942401	-0.117084	-0.0155702	-0.294936	-0.489452	-0.796106
	Mlkl–/–	-0.956234	-0.973507	-0.720329	-0.309238	-1.72785	-0.505963	0.032837	-1.02213	1.50454	-1.07537	-1.39804	-0.878843	-0.418005	-0.491092	-0.810876
		-0.946871	0.392594	-0.773684	-0.487794	-0.0764048	-0.234323	0.536986	0.486824	-0.334343	-0.459256	0.246825	0.563107	-0.254439	-0.311214	-0.552793
		-0.523612	-0.452117	0.527488	-0.487794	-0.902129	-1.1898	0.884518	-1.32532	-0.86372	-0.680332	-0.655668	-0.791092	-0.304928	-0.206166	-0.536304
		-0.980722	-0.420076	0.883187	0.226429	0.982216	-0.94788	0.670303	-0.112577	-0.975168	-0.786544	1.62968	-0.760261	-0.36173	-0.329601	-0.563668
		-1.00113	-0.297738	0.74435	1.65488	-0.0764048	0.0444279	-0.125073	1.38244	0.278619	-0.508369	0.639846	0.124356	-0.212364	-0.305655	-0.64476
		-1.18239	-0.644361	0.75525	-0.844905	1.21511	-0.336051	0.270997	0.0372732	0.752272	-0.998967	0.101261	0.427924	-0.319655	-0.484606	-0.859025
Aged	WT	-0.0129643	0.281908	-1.47361	-0.130682	1.70208	2.7962	-2.79855	0.786525	-0.167172	0.980328	0.712628	1.23665	4.43375	4.38108	0.528305
		0.890933	-0.0443252	-0.91998	-1.946	-0.542198	0.700376	0.56352	1.38244	-0.445791	0.992041	1.01831	-0.354713	-0.314395	-0.318269	0.138424
		0.756009	3.16558	-0.423148	0.583541	0.283526	-0.437232	-0.0726523	-1.6285	0.222896	0.784674	-0.422767	-0.468551	-0.179756	0.0198215	0.702793
		1.10964	0.206175	-0.757046	-0.309238	0.0294573	-0.429211	-0.229916	-1.32532	-0.167172	1.08747	-0.874013	3.45412	-0.345425	0.0161869	1.37897
		0.865965	-0.192878	1.39838	-0.844905	0.0294573	1.81538	0.0593712	0.486824	1.56027	0.225132	0.0284798	0.0413488	-0.270217	-0.21144	-0.199904
		1.18167	0.182873	0.90212	-0.130682	-1.13503	0.14014	-0.438953	-0.112577	-0.975168	0.415195	-0.204422	1.1821	-0.160822	-0.0363369	0.293911
	Mlkl–/–	0.0247281	2.5568	-0.210875	1.29776	1.46918	1.27848	-0.0985393	0.336974	-1.08662	2.59094	1.16387	0.454012	-0.287047	-0.190274	1.0508
		1.38982	0.357641	-0.846545	1.29776	0.622285	1.31859	0.403668	0.187123	-0.167172	0.471762	0.858191	-0.354713	0.0816344	0.65367	3.26662
		1.37277	-0.0938427	-1.7094	-0.309238	-0.436336	-0.207341	0.0859053	0.336974	0.390067	0.637335	-0.495548	-0.0724893	0.307261	0.247876	0.934822
		0.657576	-0.0268484	0.185557	2.01199	-0.0764048	0.571665	-3.08331	2.12472	-2.39613	0.690574	2.70685	0.427924	0.286223	0.0689245	0.0241433
		1.9384	-0.274436	-1.45066	0.940652	0.749319	0.151079	0.456736	0.336974	-1.23732e-15	0.999893	-1.09236	0.0958962	0.533939	0.187727	0.427393
Fig. 5b. Donor-derived PB lineage distribution in aged WT and Mlkl–/– recipient mice engrafted with young WT BM cells at 4 months post-transplantation (%)
		Myeloid	B	T
Aged	WT	19.5797	72.3731	8.04716
		27.9735	65.7895	6.23705
		31.47	54.5549	13.9752
		20.6312	69.9622	9.4066
		28.1791	63.8385	7.98238
		13.4663	81.5173	5.01645
	Mlkl–/–	31.237	62.7854	5.97758
		43.7256	47.9402	8.33421
		15.1855	77.8638	6.95067
		25.1324	65.9466	8.92097
		30.2378	65.2932	4.46904
		44.1313	47.3202	8.5485
		24.9234	66.0878	8.98876
		82.1599	10.0091	7.83102
P values (adjusted)		Myeloid	B	T
Aged WT vs. Aged Mlkl–/–		0.1527	0.1527	0.9443

## Sheet: Fig. 6
Fig. 6b. Quantification of mitochondrial number per cell, area, perimeter, and roundness of individual mitochondria in WT and Mlkl–/– HSCs ± aging
Number per cell					Area (µm2)					Perimeter (µm)					Roundness (arbitrary unit)
Young		Aged			Young		Aged			Young		Aged			Young		Aged
WT	Mlkl–/–	WT	Mlkl–/–		WT	Mlkl–/–	WT	Mlkl–/–		WT	Mlkl–/–	WT	Mlkl–/–		WT	Mlkl–/–	WT	Mlkl–/–
3	3	16	10		0.074	0.035	0.153	0.068		1.048	0.694	1.651	0.999		0.787	0.833	0.453	0.769
12	12	22	16		0.083	0.039	0.076	0.04		1.061	0.737	1.369	0.767		0.858	0.713	0.581	0.905
12	12	25	15		0.041	0.038	0.116	0.036		0.759	0.764	1.415	0.725		0.949	0.782	0.735	0.86
2	9	7	32		0.14	0.047	0.087	0.071		1.445	0.805	1.184	1.118		0.61	0.823	0.601	0.513
11	5	16	20		0.067	0.057	0.118	0.027		0.973	0.883	1.344	0.628		0.669	0.806	0.59	0.732
4	8	8	21		0.068	0.087	0.082	0.023		1.011	1.107	1.111	0.596		0.876	0.659	0.836	0.916
12	21	15	8		0.071	0.052	0.089	0.058		1.077	0.843	1.191	0.901		0.769	0.777	0.701	0.822
10	3	11	19		0.047	0.043	0.094	0.063		0.802	0.761	1.14	0.968		0.866	0.819	0.939	0.707
16	13	14	9		0.062	0.052	0.051	0.038		0.917	0.844	0.935	0.743		0.977	0.912	0.826	0.703
20	18	8	25		0.129	0.043	0.114	0.057		1.431	0.793	1.269	0.969		0.514	0.637	0.777	0.486
12	12	17	14		0.044	0.112	0.068	0.076		0.764	1.258	1.12	1.041		0.878	0.677	0.599	0.655
6	18	9	14		0.102	0.105	0.078	0.078		1.228	1.383	1.057	1.139		0.628	0.407	0.807	0.573
16	20	18	15		0.044	0.061	0.048	0.063		0.777	0.923	0.864	1.113		0.771	0.76	0.605	0.652
9	18	19	17		0.036	0.144	0.099	0.058		0.723	1.547	1.393	0.934		0.723	0.456	0.351	0.98
12	10	27	20		0.116	0.04	0.044	0.045		1.288	0.73	0.802	0.82		0.717	0.84	0.668	0.635
22	28	9	9		0.056	0.098	0.091	0.063		0.918	1.149	1.234	1.017		0.662	0.98	0.789	0.784
8	19	16	19		0.077	0.043	0.067	0.062		1.024	0.785	1.032	0.999		0.774	0.782	0.786	0.621
11	9	12	6		0.153	0.083	0.041	0.073		1.477	1.063	0.756	1.061		0.669	0.835	0.931	0.618
11	2	19	18		0.239	0.075	0.064	0.078		2.1	1.187	1.07	1.075		0.423	0.431	0.627	0.787
10	15	9	18		0.204	0.033	0.082	0.081		1.814	0.725	1.071	1.103		0.499	0.573	0.788	0.848
7	17	9	12		0.261	0.034	0.144	0.044		2.574	0.706	1.518	0.759		0.386	0.757	0.501	0.912
5	14	9	20		0.058	0.031	0.098	0.057		0.886	0.639	1.533	0.878		0.789	0.949	0.348	0.806
24	5	11	18		0.179	0.026	0.052	0.09		1.697	0.586	0.914	1.236		0.495	0.906	0.73	0.542
6	9	31	22		0.049	0.041	0.089	0.099		0.832	0.758	1.35	1.247		0.859	0.917	0.444	0.53
6	10	12	15		0.088	0.057	0.081	0.194		1.112	0.896	1.167	2.021		0.863	0.732	0.433	0.367
17	26	12	10		0.084	0.039	0.099	0.051		1.079	0.784	1.183	0.839		0.693	0.681	0.826	0.767
15	1	11	11		0.081	0.031	0.057	0.032		1.045	0.657	0.943	0.674		0.911	0.775	0.793	0.825
12	10	12	5		0.069	0.081	0.084	0.074		1.019	1.115	1.17	1.159		0.729	0.553	0.931	0.813
6	11	10	7		0.171	0.05	0.036	0.083		1.558	0.895	0.833	1.049		0.637	0.494	0.504	0.897
12	8	15	27		0.026	0.034	0.086	0.093		0.606	0.797	1.206	1.157		0.921	0.494	0.682	0.66
12	17	21	10		0.055	0.04	0.127	0.074		0.854	0.748	1.496	1.049		0.906	0.813	0.633	0.678
28	31		15		0.052	0.03	0.076	0.109		0.868	0.657	1.049	1.208		0.683	0.824	0.843	0.811
45	15		16		0.081	0.046	0.052	0.065		1.065	0.782	1.014	1.09		0.744	0.924	0.656	0.672
11	17				0.055	0.05	0.057	0.047		0.895	0.831	0.967	0.798		0.775	0.871	0.791	0.904
32	10				0.067	0.028	0.082	0.066		1.011	0.662	1.083	0.987		0.705	0.603	0.638	0.885
	14				0.053	0.075	0.173	0.138		0.878	1.153	1.733	1.379		0.749	0.448	0.499	0.896
	11				0.055	0.024	0.078	0.079		0.891	0.587	1.111	1.026		0.717	0.816	0.677	0.84
					0.043	0.036	0.071	0.094		0.768	0.719	1.05	1.13		0.843	0.623	0.832	0.802
P values (adjusted)					0.08	0.034	0.047	0.138		1.038	0.688	1.142	1.51		0.838	0.791	0.779	0.479
Young WT vs. Young Mlkl–/–		>0.9999			0.08	0.172	0.063	0.136		1.082	1.643	0.925	1.494		0.829	0.607	0.797	0.487
Young WT vs. Aged WT		0.8745			0.045	0.098	0.14	0.055		0.806	1.142	1.607	0.855		0.723	0.906	0.396	0.884
Young Mlkl–/– vs. Aged Mlkl–/–		0.4413			0.087	0.039	0.062	0.044		1.089	0.731	0.929	0.764		0.926	0.834	0.718	0.949
Aged WT vs. Aged Mlkl–/–		0.9632			0.06	0.075	0.145	0.071		0.934	1.001	1.403	1.01		0.849	0.869	0.754	0.814
					0.039	0.079	0.093	0.059		0.736	1.089	1.16	0.906		0.7	0.832	0.737	0.818
					0.089	0.172	0.03	0.058		1.129	1.643	0.668	0.897		0.715	0.607	0.683	0.779
					0.074	0.098	0.025	0.061		1.038	1.142	0.797	0.924		0.713	0.906	0.884	0.842
					0.037	0.039	0.052	0.044		0.716	0.731	0.891	0.8		0.748	0.834	0.5	0.779
					0.037	0.075	0.106	0.044		0.744	1.001	1.272	0.825		0.689	0.869	0.868	0.711
					0.071	0.079	0.048	0.093		1.023	1.089	1.077	1.16		0.816	0.832	0.68	0.651
					0.089	0.045	0.08	0.078		1.103	0.791	1.061	1.035		0.895	0.723	0.753	0.898
					0.035	0.065	0.039	0.06		0.689	0.987	0.766	0.934		0.915	0.74	0.843	0.747
					0.071	0.053	0.062	0.04		1.019	0.904	1.069	0.733		0.79	0.616	0.785	0.834
					0.061	0.052	0.055	0.059		0.905	0.836	0.858	0.899		0.859	0.779	0.948	0.784
					0.034	0.129	0.036	0.073		0.688	1.535	0.705	1.054		0.703	0.419	0.85	0.769
					0.125	0.052	0.056	0.099		1.373	0.846	1.043	1.182		0.577	0.951	0.869	0.749
					0.053	0.094	0.073	0.104		0.843	1.128	1.071	1.214		0.8	0.736	0.765	0.741
					0.038	0.072	0.053	0.103		0.718	1.014	0.895	1.271		0.854	0.77	0.642	0.624
					0.067	0.029	0.082	0.053		0.963	0.656	1.089	0.877		0.845	0.838	0.723	0.732
					0.08	0.049	0.049	0.051		1.049	0.824	0.836	0.901		0.847	0.76	0.724	0.929
					0.08	0.13	0.083	0.064		1.097	1.433	1.259	0.932		0.617	0.58	0.84	0.902
					0.042	0.115	0.091	0.065		0.782	1.487	1.296	0.955		0.935	0.367	0.515	0.799
					0.038	0.147	0.05	0.11		0.735	1.597	0.853	1.338		0.681	0.469	0.938	0.619
					0.051	0.138	0.071	0.031		0.864	1.54	1.114	0.677		0.607	0.413	0.739	0.771
					0.102	0.092	0.23	0.049		1.246	1.111	1.882	0.829		0.63	0.837	0.522	0.68
					0.067	0.126	0.068	0.07		1.031	1.404	0.992	1.006		0.799	0.531	0.688	0.718
					0.052	0.064	0.195	0.072		0.842	0.928	1.934	0.982		0.86	0.806	0.57	0.803
					0.163	0.124	0.104	0.053		1.721	1.388	1.281	0.866		0.48	0.531	0.707	0.827
					0.073	0.19	0.097	0.046		1.055	1.979	1.152	0.867		0.583	0.326	0.714	0.88
					0.112	0.256	0.105	0.048		1.246	2.543	1.248	0.808		0.692	0.302	0.917	0.861
					0.038	0.068	0.132	0.089		0.73	0.993	1.491	1.081		0.776	0.84	0.683	0.831
					0.03	0.058	0.107	0.113		0.685	0.935	1.276	1.445		0.745	0.565	0.787	0.96
					0.058	0.141	0.173	0.059		0.894	1.574	1.731	0.901		0.677	0.418	0.543	0.83
					0.096	0.067	0.082	0.097		1.183	0.997	1.105	1.147		0.656	0.875	0.827	0.835
					0.07	0.115	0.082	0.09		0.974	1.313	1.127	1.092		0.87	0.581	0.594	0.938
					0.101	0.223	0.187	0.07		1.3	2.362	1.914	0.989		0.516	0.372	0.347	0.71
					0.094	0.034	0.111	0.086		1.231	0.695	1.387	1.087		0.653	0.772	0.476	0.774
					0.127	0.048	0.082	0.101		1.498	0.828	1.214	1.22		0.522	0.722	0.769	0.719
					0.118	0.079	0.089	0.104		1.326	1.098	1.278	1.208		0.674	0.604	0.471	0.826
					0.024	0.026	0.106	0.051		0.596	0.586	1.329	0.859		0.901	0.865	0.466	0.725
					0.072	0.043	0.067	0.068		1.082	0.774	0.987	0.989		0.826	0.904	0.816	0.8
					0.047	0.059	0.086	0.084		0.805	0.904	1.15	1.103		0.956	0.909	0.868	0.715
					0.149	0.072	0.077	0.068		1.721	0.988	1.047	1.103		0.351	0.788	0.895	0.867
					0.058	0.097	0.077	0.059		0.883	1.18	1.06	0.947		0.826	0.656	0.696	0.687
					0.077	0.056	0.063	0.048		1.091	0.903	0.995	0.839		0.817	0.826	0.767	0.66
					0.07	0.059	0.087	0.112		1.004	0.903	1.138	1.348		0.735	0.827	0.753	0.512
					0.105	0.063	0.169	0.05		1.28	0.921	2.085	0.841		0.545	0.83	0.363	0.96
					0.054	0.051	0.086	0.067		0.847	0.821	1.149	1.063		0.855	0.964	0.758	0.805
					0.089	0.054	0.068	0.089		1.173	0.848	1.015	1.173		0.684	0.84	0.909	0.626
					0.093	0.055	0.132	0.064		1.219	0.892	1.346	0.935		0.764	0.937	0.733	0.736
					0.054	0.053	0.181	0.068		0.86	0.834	1.808	0.965		0.882	0.88	0.43	0.707
					0.035	0.047	0.081	0.07		0.687	0.789	1.18	0.981		0.846	0.762	0.928	0.85
					0.094	0.075	0.057	0.064		1.203	1.01	0.917	0.957		0.539	0.825	0.968	0.669
					0.055	0.131	0.156	0.127		0.882	1.518	1.635	1.567		0.97	0.448	0.499	0.354
					0.064	0.05	0.09	0.049		0.992	0.857	1.12	0.85		0.802	0.841	0.867	0.922
					0.106	0.056	0.037	0.123		1.223	0.858	0.777	1.311		0.773	0.863	0.491	0.985
					0.069	0.06	0.145	0.08		1.017	0.907	1.505	1.127		0.899	0.797	0.679	0.847
					0.055	0.035	0.101	0.065		0.866	0.679	1.249	0.955		0.857	0.899	0.711	0.677
					0.043	0.055	0.144	0.098		0.787	0.851	1.518	1.185		0.691	0.874	0.666	0.655
					0.027	0.058	0.043	0.081		0.618	0.904	0.776	1.091		0.691	0.812	0.725	0.91
					0.023	0.051	0.213	0.037		0.556	0.831	1.896	0.732		0.871	0.955	0.479	0.891
					0.041	0.063	0.088	0.046		0.748	0.93	1.17	0.813		0.934	0.84	0.491	0.739
					0.101	0.064	0.065	0.069		1.161	0.922	0.976	1.038		0.808	0.781	0.783	0.725
					0.058	0.052	0.057	0.103		0.877	0.874	0.932	1.333		0.9	0.702	0.712	0.812
					0.062	0.067	0.047	0.099		0.986	0.948	0.959	1.411		0.602	0.915	0.561	0.48
					0.067	0.081	0.073	0.058		0.957	1.052	1.089	1		0.957	0.891	0.799	0.716
					0.155	0.049	0.072	0.1		1.729	0.825	1.097	1.249		0.425	0.823	0.766	0.88
					0.034	0.084	0.082	0.057		0.677	1.09	1.072	0.927		0.815	0.797	0.726	0.927
					0.085	0.053	0.065	0.037		1.215	0.847	0.961	0.747		0.834	0.922	0.769	0.847
					0.039	0.054	0.088	0.053		0.742	0.873	1.115	0.929		0.763	0.758	0.691	0.794
					0.06	0.091	0.073	0.065		0.958	1.157	1.028	1.022		0.628	0.664	0.724	0.927
					0.055	0.091	0.136	0.105		0.875	1.121	1.637	1.185		0.75	0.746	0.605	0.82
					0.094	0.085	0.097	0.057		1.229	1.116	1.218	0.953		0.494	0.68	0.544	0.981
					0.054	0.041	0.103	0.08		0.855	0.778	1.199	1.078		0.867	0.836	0.677	0.86
					0.078	0.096	0.069	0.102		1.023	1.144	1.134	1.248		0.897	0.878	0.92	0.843
					0.183	0.079	0.148	0.07		1.779	1.074	1.548	1.268		0.475	0.81	0.505	0.67
					0.038	0.088	0.145	0.135		0.707	1.13	1.521	1.367		0.88	0.813	0.767	0.931
					0.068	0.056	0.172	0.171		0.954	0.89	1.545	1.741		0.869	0.795	0.812	0.626
					0.089	0.101	0.148	0.12		1.149	1.17	1.723	1.69		0.752	0.87	0.372	0.583
					0.071	0.085	0.087	0.132		0.97	1.139	1.184	1.434		0.918	0.582	0.703	0.586
					0.072	0.059	0.097	0.222		1.012	0.944	1.386	2.156		0.884	0.567	0.827	0.334
					0.084	0.055	0.065	0.116		1.121	0.875	0.997	1.318		0.917	0.97	0.77	0.616
					0.157	0.042	0.036	0.054		1.604	0.771	0.726	0.954		0.592	0.857	0.842	0.882
					0.052	0.045	0.067	0.094		0.873	0.792	0.966	1.147		0.725	0.782	0.755	0.739
					0.089	0.09	0.104	0.081		1.181	1.115	1.301	1.072		0.638	0.749	0.722	0.687
					0.112	0.162	0.067	0.133		1.286	1.61	1.025	1.333		0.701	0.566	0.748	0.824
					0.071	0.063	0.114	0.07		1.042	0.982	1.371	0.992		0.817	0.589	0.747	0.949
					0.059	0.206	0.078	0.07		1.039	1.882	1.044	1.076		0.863	0.513	0.756	0.674
					0.099	0.08	0.035	0.043		1.261	1.038	0.673	0.761		0.548	0.825	0.907	0.989
					0.081	0.104	0.218	0.091		1.098	1.229	2.263	1.11		0.64	0.706	0.278	0.958
					0.111	0.11	0.09	0.051		1.237	1.274	1.238	0.924		0.854	0.717	0.711	0.856
					0.095	0.229	0.128	0.103		1.181	2.24	1.429	1.249		0.632	0.358	0.617	0.854
					0.083	0.108	0.075	0.06		1.102	1.327	1.059	0.915		0.646	0.471	0.58	0.847
					0.097	0.047	0.065	0.086		1.291	0.804	0.972	1.119		0.474	0.847	0.849	0.744
					0.05	0.084	0.108	0.044		0.828	1.209	1.213	0.778		0.899	0.499	0.769	0.897
					0.038	0.146	0.079	0.044		0.73	1.557	1.225	0.802		0.823	0.58	0.403	0.877
					0.133	0.1	0.057	0.071		1.47	1.212	0.899	1.033		0.486	0.898	0.913	0.956
					0.08	0.084	0.056	0.09		1.031	1.177	0.942	1.162		0.952	0.607	0.714	0.661
					0.056	0.048	0.064	0.108		0.86	0.854	0.924	1.199		0.846	0.704	0.896	0.936
					0.037	0.049	0.156	0.182		0.722	0.887	1.511	1.564		0.789	0.635	0.897	0.952
					0.124	0.023	0.066	0.068		1.34	0.57	1.039	1.047		0.757	0.8	0.736	0.747
					0.083	0.083	0.107	0.053		1.142	1.116	1.366	0.951		0.513	0.848	0.899	0.772
					0.094	0.097	0.099	0.067		1.136	1.144	1.165	0.994		0.743	0.859	0.791	0.67
					0.069	0.072	0.06	0.064		1.013	1.025	0.964	0.982		0.608	0.763	0.57	0.591
					0.098	0.019	0.092	0.044		1.151	0.547	1.254	0.778		0.804	0.858	0.608	0.897
					0.043	0.092	0.104	0.085		0.767	1.124	1.251	1.074		0.918	0.975	0.681	0.803
					0.075	0.051	0.101	0.08		1.081	0.833	1.236	1.101		0.68	0.794	0.554	0.847
					0.082	0.075	0.084	0.044		1.071	1.028	1.154	0.781		0.781	0.8	0.784	0.778
					0.06	0.051	0.126	0.048		0.903	0.827	1.364	0.801		0.828	0.933	0.627	0.954
					0.039	0.066	0.101	0.038		0.803	1.002	1.275	0.78		0.887	0.739	0.58	0.741
					0.028	0.066	0.081	0.082		0.611	0.987	1.245	1.262		0.827	0.647	0.494	0.62
					0.036	0.039	0.169	0.018		0.744	0.769	1.793	0.501		0.808	0.844	0.558	0.809
					0.084	0.059	0.089	0.047		1.161	0.93	1.216	0.825		0.816	0.814	0.833	0.761
					0.064	0.088	0.069	0.032		0.953	1.114	1.148	0.719		0.735	0.793	0.741	0.505
					0.034	0.05	0.105	0.017		0.675	0.842	1.2	0.557		0.811	0.889	0.727	0.729
					0.068	0.055	0.247	0.195		0.946	0.873	2.194	1.796		0.877	0.848	0.368	0.515
					0.059	0.039	0.094	0.031		0.9	0.803	1.158	0.709		0.792	0.716	0.733	0.812
					0.124	0.078	0.1	0.097		1.369	1.052	1.15	1.171		0.554	0.862	0.958	0.759
					0.075	0.088	0.189	0.035		1.079	1.124	1.836	0.697		0.587	0.767	0.433	0.741
					0.067	0.153	0.071	0.075		0.955	1.523	1.058	1.039		0.776	0.556	0.885	0.743
					0.053	0.157	0.11	0.026		0.88	1.539	1.326	0.704		0.67	0.573	0.732	0.858
					0.047	0.057	0.095	0.048		0.817	0.892	1.22	0.808		0.864	0.837	0.74	0.818
					0.028	0.059	0.086	0.057		0.61	0.906	1.145	0.951		0.881	0.932	0.688	0.734
					0.027	0.055	0.165	0.054		0.626	0.879	1.538	0.856		0.747	0.934	0.887	0.794
					0.148	0.036	0.25	0.039		1.585	0.708	1.944	0.74		0.502	0.752	0.578	0.799
					0.106	0.058	0.067	0.028		1.697	0.883	1.073	0.675		0.221	0.843	0.835	0.899
					0.051	0.107	0.145	0.063		0.819	1.226	1.497	1.05		0.917	0.985	0.725	0.534
					0.05	0.093	0.14	0.042		0.824	1.115	1.43	0.825		0.802	0.883	0.786	0.931
					0.083	0.164	0.129	0.013		1.088	1.819	1.516	0.416		0.752	0.42	0.46	0.878
					0.11	0.106	0.083	0.026		1.273	1.354	1.186	0.665		0.647	0.458	0.683	0.679
					0.057	0.049	0.078	0.1		0.934	0.881	1.11	1.195		0.938	0.563	0.62	0.662
					0.091	0.097	0.079	0.076		1.1	1.246	1.109	1.148		0.877	0.556	0.55	0.412
					0.079	0.219	0.213	0.068		1.053	2.429	1.702	0.982		0.699	0.248	0.861	0.731
					0.095	0.058	0.052	0.057		1.142	0.922	0.878	0.869		0.861	0.803	0.856	0.907
					0.085	0.079	0.145	0.044		1.064	1.132	1.431	0.775		0.848	0.631	0.681	0.872
					0.069	0.064	0.047	0.114		1.043	0.961	0.804	1.42		0.528	0.774	0.915	0.451
					0.044	0.1	0.044	0.077		0.825	1.218	0.836	1.09		0.809	0.569	0.784	0.885
					0.066	0.21	0.07	0.058		0.974	1.891	1.159	0.931		0.781	0.514	0.736	0.855
					0.028	0.166	0.098	0.057		0.615	1.694	1.175	0.875		0.81	0.45	0.829	0.893
					0.065	0.138	0.137	0.08		1.01	1.428	1.361	1.104		0.769	0.638	0.783	0.61
					0.079	0.078	0.125	0.057		1.042	1.055	1.284	0.925		0.712	0.655	0.864	0.632
					0.095	0.095	0.202	0.098		1.318	1.268	1.728	1.163		0.525	0.437	0.652	0.746
					0.041	0.066	0.114	0.03		0.783	0.961	1.3	0.679		0.762	0.763	0.8	0.725
					0.089	0.105	0.106	0.065		1.106	1.274	1.235	0.928		0.733	0.586	0.86	0.882
					0.056	0.033	0.26	0.057		0.96	0.682	2.366	0.963		0.792	0.878	0.636	0.649
					0.075	0.112	0.111	0.106		1.065	1.295	1.318	1.183		0.762	0.63	0.571	0.881
					0.054	0.122	0.07	0.065		0.881	1.321	1.116	0.966		0.756	0.851	0.882	0.859
					0.055	0.077	0.102	0.046		0.89	1.113	1.25	0.825		0.917	0.495	0.661	0.646
					0.121	0.137	0.079	0.056		1.373	1.394	1.04	0.94		0.606	0.751	0.71	0.486
					0.061	0.042	0.082	0.053		0.931	0.766	1.142	0.926		0.831	0.788	0.626	0.612
					0.043	0.081	0.122	0.125		0.767	1.161	1.302	1.308		0.749	0.631	0.905	0.929
					0.057	0.105	0.117	0.038		0.882	1.253	1.268	0.779		0.896	0.655	0.744	0.979
					0.055	0.084	0.096	0.083		0.856	1.107	1.256	1.08		0.87	0.663	0.797	0.853
					0.094	0.089	0.143	0.055		1.245	1.11	1.711	0.928		0.526	0.977	0.383	0.793
					0.032	0.079	0.095	0.029		0.715	1.041	1.226	0.67		0.914	0.921	0.542	0.586
					0.085	0.093	0.183	0.049		1.163	1.158	1.689	0.866		0.615	0.74	0.65	0.62
					0.047	0.089	0.12	0.044		0.804	1.089	1.402	0.76		0.69	0.874	0.681	0.975
					0.029	0.109	0.122	0.016		0.646	1.232	1.64	0.47		0.76	0.715	0.526	0.706
					0.107	0.098	0.124	0.056		1.28	1.169	1.422	0.882		0.671	0.716	0.795	0.78
					0.071	0.09	0.1	0.072		1.008	1.136	1.227	1.087		0.702	0.718	0.75	0.819
					0.101	0.108	0.053	0.111		1.272	1.241	0.875	1.231		0.548	0.695	0.698	0.817
					0.031	0.074	0.089	0.101		0.704	1.031	1.177	1.225		0.787	0.718	0.781	0.721
					0.041	0.105	0.096	0.12		0.767	1.238	1.364	1.291		0.709	0.676	0.655	0.674
					0.117	0.079	0.057	0.053		1.321	1.045	0.974	0.85		0.637	0.734	0.561	0.689
					0.079	0.248	0.129	0.048		1.037	2.251	1.351	0.852		0.76	0.393	0.873	0.861
					0.037	0.089	0.035	0.087		0.746	1.1	0.684	1.096		0.797	0.855	0.815	0.969
					0.054	0.079	0.064	0.084		0.856	1.053	0.949	1.109		0.918	0.71	0.672	0.77
					0.028	0.116	0.13	0.056		0.627	1.29	1.361	0.889		0.882	0.708	0.831	0.685
					0.031	0.237	0.086	0.183		0.666	2.332	1.102	2.151		0.813	0.315	0.799	0.28
					0.122	0.133	0.125	0.06		1.42	1.356	1.471	0.957		0.494	0.843	0.583	0.924
					0.073	0.127	0.111	0.032		1.047	1.355	1.639	0.707		0.839	0.78	0.407	0.759
					0.046	0.1	0.175	0.045		0.784	1.164	1.758	0.8		0.822	0.8	0.418	0.851
					0.044	0.106	0.279	0.06		0.828	1.205	2.662	1		0.871	0.759	0.379	0.616
					0.038	0.069	0.098	0.077		0.764	0.963	1.201	1.052		0.86	0.906	0.603	0.723
					0.102	0.156	0.137	0.066		1.238	1.68	1.567	0.965		0.78	0.405	0.413	0.826
					0.114	0.105	0.094	0.067		1.255	1.201	1.167	0.99		0.75	0.785	0.731	0.589
					0.093	0.102	0.114	0.096		1.195	1.188	1.352	1.284		0.688	0.799	0.752	0.442
					0.074	0.215	0.122	0.06		1.366	2.088	1.537	0.98		0.7	0.364	0.599	0.75
					0.061	0.25	0.059	0.065		0.984	2.145	0.9	0.943		0.761	0.393	0.8	0.835
					0.228	0.071	0.086	0.199		2.346	1.01	1.325	1.849		0.295	0.663	0.763	0.468
					0.039	0.144	0.114	0.15		0.727	1.399	1.335	1.566		0.763	0.836	0.711	0.761
					0.052	0.055	0.079	0.07		0.896	0.877	1.083	0.997		0.768	0.799	0.641	0.727
					0.036	0.071	0.097	0.046		0.734	0.992	1.186	0.827		0.697	0.812	0.889	0.837
					0.11	0.088	0.077	0.081		1.271	1.136	1.08	1.056		0.609	0.783	0.655	0.746
					0.068	0.065	0.026	0.122		0.991	0.951	0.616	1.353		0.802	0.753	0.633	0.619
					0.056	0.039	0.073	0.077		0.902	0.742	1.081	1.154		0.98	0.848	0.755	0.845
					0.078	0.14	0.091	0.072		1.255	1.395	1.144	0.991		0.813	0.825	0.858	0.924
					0.036	0.14	0.094	0.053		0.739	1.428	1.241	0.846		0.659	0.655	0.805	0.869
					0.034	0.047	0.064	0.244		0.689	0.795	1.043	2.225		0.817	0.869	0.869	0.336
					0.074	0.061	0.217	0.069		1.212	0.905	2.355	1.014		0.448	0.84	0.282	0.65
					0.042	0.107	0.063	0.069		0.746	1.32	0.947	0.993		0.875	0.723	0.723	0.864
					0.056	0.192	0.077	0.045		0.906	1.693	1.079	0.774		0.662	0.661	0.546	0.795
					0.032	0.126	0.059	0.166		0.661	1.315	0.894	1.544		0.957	0.827	0.912	0.701
					0.044	0.061	0.119	0.113		0.775	0.924	1.287	1.325		0.867	0.934	0.711	0.753
					0.056	0.047	0.065	0.075		0.9	0.797	0.941	1.025		0.807	0.788	0.875	0.747
					0.034	0.092	0.163	0.061		0.699	1.213	1.566	0.963		0.769	0.509	0.616	0.667
					0.055	0.038	0.06	0.06		0.882	0.716	0.892	0.926		0.977	0.862	0.851	0.698
					0.083	0.057	0.103	0.097		1.06	0.893	1.201	1.241		0.826	0.845	0.861	0.932
					0.206	0.04	0.117	0.094		2.254	0.777	2.224	1.367		0.253	0.79	0.621	0.756
					0.107	0.065	0.089	0.047		1.531	0.996	1.227	0.827		0.321	0.626	0.909	0.781
					0.074	0.042	0.095	0.079		1.074	0.801	1.414	1.1		0.904	0.53	0.838	0.695
					0.061	0.038	0.082	0.075		0.944	0.74	1.051	1.043		0.885	0.743	0.894	0.859
					0.041	0.078	0.084	0.085		0.787	1.025	1.102	1.11		0.621	0.811	0.926	0.629
					0.049	0.049	0.073	0.075		0.853	0.81	1.015	1.029		0.779	0.839	0.769	0.689
					0.041	0.036	0.138	0.093		0.75	0.701	1.376	1.157		0.852	0.862	0.863	0.732
					0.052	0.045	0.099	0.095		0.884	0.808	1.209	1.138		0.748	0.622	0.753	0.739
					0.095	0.052	0.166	0.073		1.336	0.826	1.641	1.09		0.689	0.95	0.492	0.562
					0.022	0.062	0.048	0.081		0.547	0.963	0.8	1.068		0.775	0.604	0.92	0.777
					0.158	0.046	0.055	0.095		1.814	0.801	0.874	1.147		0.357	0.775	0.745	0.689
					0.114	0.062	0.159	0.066		1.249	0.922	1.629	0.981		0.74	0.933	0.958	0.672
					0.045	0.038	0.074	0.044		0.787	0.736	1.042	0.876		0.794	0.664	0.772	0.807
					0.024	0.08	0.111	0.114		0.6	1.039	1.223	1.308		0.894	0.78	0.809	0.624
					0.017	0.03	0.069	0.103		0.48	0.63	1.066	1.219		0.886	0.95	0.836	0.794
					0.059	0.054	0.057	0.093		0.907	0.879	1.021	1.12		0.788	0.663	0.889	0.775
					0.072	0.062	0.283	0.063		1.014	0.92	2.305	0.933		0.903	0.757	0.395	0.817
					0.177	0.074	0.112	0.132		2.283	1.049	1.288	1.469		0.212	0.851	0.694	0.512
					0.059	0.079	0.071	0.082		0.933	1.059	0.991	1.076		0.928	0.833	0.805	0.799
					0.147	0.053	0.246	0.044		1.557	0.853	2.156	0.875		0.626	0.904	0.371	0.699
					0.074	0.025	0.133	0.035		1.045	0.584	1.401	0.706		0.709	0.874	0.804	0.824
					0.098	0.051	0.129	0.131		1.215	0.836	1.457	1.856		0.633	0.891	0.932	0.287
					0.121	0.043	0.101	0.082		1.296	0.767	1.286	1.1		0.692	0.83	0.495	0.589
					0.103	0.058	0.084	0.031		1.289	0.928	1.109	0.668		0.555	0.6	0.601	0.65
					0.062	0.104	0.118	0.039		0.939	1.274	1.337	0.758		0.926	0.602	0.549	0.753
					0.082	0.19	0.15	0.04		1.11	1.89	1.593	0.785		0.626	0.369	0.723	0.604
					0.058	0.096	0.154	0.053		0.906	1.269	1.814	0.907		0.747	0.496	0.365	0.624
					0.04	0.044	0.075	0.052		0.77	0.815	1.015	0.852		0.842	0.619	0.738	0.804
					0.064	0.053	0.082	0.122		1.039	0.842	1.082	1.434		0.514	0.878	0.776	0.891
					0.099	0.069	0.1	0.051		1.572	0.991	1.2	0.869		0.25	0.771	0.647	0.751
					0.039	0.048	0.057	0.066		0.78	0.853	1.363	1.034		0.931	0.812	0.65	0.881
					0.035	0.051	0.129	0.083		0.903	0.844	1.348	1.052		0.627	0.822	0.701	0.874
					0.063	0.043	0.086	0.13		1.034	0.766	1.078	1.343		0.645	0.904	0.704	0.801
					0.033	0.064	0.054	0.132		0.684	0.951	0.921	1.332		0.858	0.775	0.572	0.822
					0.139	0.043	0.074	0.149		1.649	0.754	1.048	2.018		0.38	0.856	0.758	0.268
					0.026	0.059	0.11	0.084		0.628	0.892	1.215	1.053		0.741	0.789	0.79	0.81
					0.012	0.062	0.044	0.113		0.411	0.964	0.754	1.303		0.945	0.566	0.901	0.658
					0.038	0.074	0.088	0.073		0.86	1.002	1.114	1.03		0.73	0.883	0.856	0.912
					0.034	0.064	0.079	0.081		0.716	0.945	1.095	1.111		0.84	0.841	0.556	0.657
					0.046	0.12	0.103	0.041		0.807	1.316	1.193	0.796		0.982	0.666	0.711	0.934
					0.04	0.138	0.165	0.072		0.762	1.378	1.697	1.002		0.916	0.73	0.41	0.856
					0.052	0.065	0.145	0.099		0.874	1.018	1.465	1.29		0.83	0.574	0.639	0.726
					0.071	0.074	0.126	0.091		1.129	1.033	1.345	1.171		0.426	0.757	0.769	0.694
					0.082	0.073	0.187	0.058		1.134	1.039	1.859	0.905		0.704	0.802	0.364	0.954
					0.096	0.066	0.064	0.092		1.24	0.949	0.94	1.139		0.732	0.933	0.807	0.664
					0.044	0.09	0.11	0.26		0.887	1.123	1.42	2.192		0.945	0.779	0.478	0.406
					0.024	0.129	0.05	0.017		0.766	1.354	0.893	0.508		0.898	0.887	0.904	0.962
					0.061	0.069	0.058	0.173		0.911	0.995	0.886	1.726		0.773	0.928	0.907	0.429
					0.028	0.166	0.085	0.081		0.638	1.538	1.249	1.122		0.834	0.698	0.901	0.578
					0.064	0.139	0.073	0.181		0.945	1.385	1.019	2.02		0.848	0.926	0.761	0.306
					0.029	0.069	0.089	0.023		0.664	0.979	1.112	0.562		0.713	0.715	0.71	0.728
					0.107	0.118	0.1	0.136		1.253	1.419	1.201	1.594		0.836	0.446	0.855	0.403
					0.061	0.057	0.07	0.031		0.957	0.895	1.014	0.648		0.934	0.728	0.586	0.915
					0.01	0.099	0.081	0.154		0.402	1.206	1.151	1.577		0.811	0.654	0.678	0.491
					0.025	0.065	0.089	0.059		0.703	0.958	1.193	0.898		0.45	0.726	0.659	0.769
					0.057	0.062	0.082	0.079		1.029	0.919	1.091	1.05		0.559	0.802	0.653	0.911
					0.062	0.062	0.128	0.039		0.914	0.915	1.433	0.725		0.925	0.826	0.8	0.949
					0.097	0.127	0.092	0.075		1.38	1.312	1.265	1.003		0.474	0.898	0.557	0.71
					0.054	0.093	0.067	0.05		0.87	1.158	0.971	0.829		0.741	0.783	0.846	0.702
					0.064	0.123	0.074	0.055		0.925	1.331	1.014	0.893		0.782	0.663	0.681	0.961
					0.094	0.102	0.092	0.092		1.19	1.222	1.21	1.121		0.718	0.923	0.485	0.835
					0.107	0.093	0.08	0.046		1.293	1.143	1.099	0.793		0.76	0.845	0.638	0.836
					0.057	0.067	0.051	0.06		1.029	0.969	0.838	0.962		0.559	0.724	0.831	0.924
					0.062	0.058	0.1	0.061		0.914	0.903	1.178	0.907		0.925	0.658	0.825	0.837
					0.097	0.089	0.118	0.119		1.38	1.152	1.389	1.374		0.474	0.872	0.592	0.557
					0.054	0.204	0.111	0.036		0.87	2.137	1.37	0.733		0.741	0.407	0.647	0.732
					0.064	0.041	0.099	0.107		0.925	0.744	1.18	1.23		0.782	0.786	0.795	0.85
					0.094	0.047	0.101	0.108		1.19	0.844	1.189	1.3		0.718	0.611	0.814	0.575
					0.107	0.148	0.14	0.135		1.293	1.397	1.471	1.533		0.76	0.89	0.715	0.477
					0.031	0.061	0.188	0.27		0.898	0.92	1.682	2.625		0.916	0.736	0.878	0.258
					0.055	0.097	0.119	0.031		0.927	1.169	1.269	0.648		0.753	0.644	0.904	0.915
					0.036	0.085	0.174	0.154		0.722	1.087	1.72	1.577		0.719	0.821	0.451	0.491
					0.028	0.096	0.082	0.059		0.669	1.182	1.201	0.898		0.744	0.627	0.782	0.769
					0.06	0.089	0.104	0.079		1.071	1.166	1.227	1.05		0.634	0.559	0.668	0.911
					0.086	0.104	0.11	0.039		1.153	1.191	1.451	0.725		0.874	0.851	0.847	0.949
					0.058	0.195	0.09	0.075		0.908	1.763	1.123	1.003		0.84	0.548	0.882	0.71
					0.123	0.048	0.218	0.05		1.325	0.811	2.023	0.829		0.754	0.94	0.492	0.702
					0.124	0.034	0.08	0.055		1.35	0.691	1.264	0.893		0.794	0.699	0.911	0.961
					0.064	0.065	0.13	0.092		0.94	0.96	1.341	1.121		0.825	0.857	0.912	0.835
					0.053	0.054	0.091	0.046		0.842	0.864	1.149	0.793		0.78	0.737	0.671	0.836
					0.034	0.06	0.12	0.06		0.696	0.908	1.277	0.962		0.814	0.76	0.895	0.924
					0.057	0.138	0.075	0.061		0.918	1.48	1.073	0.907		0.788	0.493	0.769	0.837
					0.047	0.03	0.175	0.119		0.879	0.637	1.888	1.374		0.788	0.799	0.328	0.557
					0.114	0.094	0.133	0.036		1.402	1.19	1.356	0.733		0.469	0.649	0.814	0.732
					0.077	0.107	0.199	0.107		1.017	1.23	1.742	1.23		0.817	0.64	0.58	0.85
					0.042	0.128	0.084	0.108		0.773	1.506	1.218	1.3		0.825	0.466	0.574	0.575
					0.026	0.063	0.078	0.135		0.615	0.935	1.05	1.533		0.845	0.732	0.887	0.477
					0.134	0.055	0.09	0.27		1.661	0.862	1.134	2.625		0.382	0.875	0.792	0.258
					0.063	0.205	0.142	0.028		1.016	1.86	1.421	0.673		0.653	0.604	0.79	0.714
					0.066	0.103	0.058	0.067		0.985	1.217	0.928	1.073		0.715	0.677	0.672	0.778
					0.023	0.106	0.093	0.043		0.589	1.247	1.14	0.767		0.724	0.629	0.779	0.815
					0.08	0.191	0.063	0.171		1.038	1.977	0.964	1.79		0.779	0.393	0.807	0.35
					0.018	0.091	0.077	0.084		0.552	1.193	1.565	1.095		0.923	0.63	0.824	0.845
					0.014	0.086	0.036	0.094		0.449	1.137	0.722	1.175		0.752	0.588	0.782	0.899
					0.126	0.033	0.206	0.113		1.524	0.675	1.759	1.231		0.384	0.844	0.702	0.786
					0.093	0.066	0.174	0.075		1.223	0.972	1.869	1.071		0.669	0.815	0.342	0.867
					0.028	0.095	0.071	0.061		0.618	1.163	0.98	0.967		0.824	0.921	0.897	0.907
					0.039	0.071	0.079	0.069		0.74	1.006	1.038	0.971		0.893	0.847	0.836	0.928
					0.045	0.169	0.073	0.088		0.781	1.89	1.05	1.084		0.875	0.317	0.725	0.792
					0.04	0.073	0.14	0.081		0.734	1.012	1.432	1.061		0.86	0.918	0.607	0.672
					0.098	0.105	0.074	0.087		1.17	1.213	1.011	1.075		0.718	0.692	0.722	0.902
					0.083	0.084	0.066	0.091		1.097	1.089	1.059	1.131		0.866	0.783	0.678	0.702
					0.04	0.067	0.118	0.09		0.732	0.963	1.392	1.177		0.827	0.709	0.584	0.58
					0.023	0.097	0.091	0.103		0.574	1.232	1.185	1.241		0.791	0.522	0.775	0.761
					0.055	0.038	0.122	0.046		0.865	0.738	1.317	0.822		0.826	0.908	0.804	0.707
					0.036	0.044	0.111	0.08		0.742	0.79	1.314	1.058		0.972	0.669	0.575	0.816
					0.093	0.036	0.245	0.035		1.336	0.72	2.366	0.684		0.395	0.604	0.342	0.87
					0.038	0.072	0.109	0.073		0.757	1.009	1.222	0.989		0.748	0.671	0.689	0.917
					0.026	0.059	0.09	0.081		0.625	0.908	1.254	1.048		0.639	0.79	0.916	0.874
					0.112	0.047	0.083	0.055		1.453	0.83	1.187	0.873		0.354	0.706	0.608	0.907
					0.041	0.063	0.108	0.042		0.796	0.95	1.324	0.75		0.73	0.943	0.516	0.953
					0.06	0.054	0.11	0.059		1.04	0.865	1.359	0.942		0.542	0.842	0.501	0.806
					0.083	0.046	0.119	0.088		1.128	0.822	1.315	1.192		0.526	0.856	0.622	0.631
					0.028	0.106	0.082	0.074		0.659	1.218	1.058	1.054		0.896	0.737	0.907	0.848
					0.053	0.074	0.134	0.086		0.873	1.034	1.368	1.185		0.877	0.832	0.707	0.572
					0.056	0.173	0.132	0.093		0.901	1.607	1.408	1.151		0.696	0.554	0.704	0.681
					0.078	0.211	0.098	0.062		1.145	1.835	1.192	0.951		0.571	0.486	0.822	0.991
					0.115	0.221	0.105	0.084		1.343	2.19	1.321	1.084		0.685	0.295	0.875	0.736
					0.056	0.195	0.064	0.07		0.884	1.979	0.97	0.994		0.754	0.33	0.972	0.786
					0.069	0.095	0.093	0.101		0.979	1.175	1.113	1.176		0.886	0.782	0.903	0.717
					0.076	0.075	0.166	0.072		1.019	1.046	1.602	0.999		0.975	0.901	0.654	0.86
					0.097	0.167	0.095	0.042		1.161	1.579	1.117	0.744		0.955	0.638	0.824	0.921
					0.027	0.115	0.141	0.04		0.638	1.374	1.659	0.82		0.596	0.762	0.846	0.811
					0.04	0.208	0.126	0.024		0.889	1.803	1.337	0.576		0.714	0.55	0.905	0.938
					0.067	0.096	0.088	0.076		0.957	1.147	1.154	1.118		0.765	0.783	0.765	0.671
					0.048	0.119	0.146	0.09		0.871	1.407	1.52	1.151		0.663	0.481	0.517	0.707
					0.055	0.193	0.21	0.067		0.937	2.415	1.81	0.966		0.656	0.251	0.541	0.725
					0.034	0.038	0.099	0.076		0.763	0.768	1.156	1.064		0.893	0.789	0.848	0.695
					0.09	0.171	0.06	0.075		1.147	1.667	0.893	1.022		0.637	0.498	0.891	0.844
					0.084	0.025	0.084	0.07		1.195	0.6	1.135	0.977		0.519	0.876	0.61	0.936
					0.027	0.063	0.059	0.083		0.731	0.935	0.933	1.073		0.884	0.78	0.88	0.767
					0.09	0.047	0.113	0.058		1.125	0.828	1.262	0.902		0.664	0.692	0.678	0.731
					0.054	0.094	0.087	0.129		0.86	1.216	1.095	1.347		0.863	0.544	0.88	0.836
					0.08	0.146	0.099	0.073		1.03	1.566	1.239	1.009		0.894	0.499	0.635	0.801
					0.078	0.114	0.073	0.084		1.078	1.361	1.029	1.072		0.634	0.513	0.951	0.725
					0.095	0.129	0.081	0.08		1.281	1.324	1.079	1.066		0.552	0.827	0.984	0.646
					0.054	0.055	0.068	0.035		1.054	0.933	0.978	0.685		0.402	0.755	0.806	0.758
					0.099	0.161	0.081	0.058		1.259	1.552	1.032	0.924		0.628	0.787	0.967	0.748
					0.093	0.098	0.123	0.078		1.13	1.159	1.414	1.126		0.877	0.857	0.819	0.546
					0.036	0.103	0.094	0.037		0.708	1.214	1.149	0.721		0.839	0.696	0.885	0.743
					0.088	0.045	0.102	0.083		1.093	0.819	1.235	1.133		0.784	0.818	0.717	0.765
					0.091	0.095	0.111	0.039		1.129	1.17	1.255	0.815		0.775	0.748	0.851	0.841
					0.07	0.067	0.086	0.032		1	1.012	1.184	0.653		0.719	0.639	0.699	0.809
					0.059	0.084	0.117	0.037		0.931	1.128	1.245	0.744		0.743	0.679	0.841	0.803
					0.1	0.089	0.067	0.16		1.239	1.185	0.963	1.636		0.66	0.651	0.792	0.599
					0.089	0.084	0.108	0.076		1.129	1.093	1.25	1.01		0.679	0.623	0.734	0.788
					0.129	0.078	0.047	0.074		1.373	1.04	0.799	1.033		0.784	0.672	0.835	0.791
					0.12	0.198	0.08	0.052		1.309	1.915	1.111	0.858		0.633	0.388	0.583	0.913
					0.051	0.246	0.076	0.068		0.848	2.141	1.044	1.157		0.745	0.368	0.636	0.658
					0.083	0.018	0.111	0.1		1.142	0.502	1.222	1.299		0.843	0.848	0.878	0.424
					0.095	0.038	0.167	0.11		1.204	0.734	1.564	1.248		0.754	0.883	0.658	0.697
					0.035	0.039	0.069	0.057		0.724	0.733	1.002	0.873		0.7	0.729	0.784	0.877
					0.085	0.025	0.123	0.083		1.144	0.614	1.416	1.104		0.781	0.572	0.491	0.847
					0.041	0.022	0.09	0.097		0.783	0.548	1.134	1.139		0.663	0.791	0.878	0.807
					0.039	0.038	0.211	0.057		0.726	0.724	1.836	0.935		0.935	0.669	0.473	0.767
					0.048	0.019	0.157	0.122		0.798	0.519	1.586	1.376		0.967	0.739	0.847	0.66
					0.119	0.016	0.069	0.055		1.366	0.48	1.101	0.928		0.679	0.702	0.791	0.575
					0.052	0.038	0.127	0.064		0.888	0.761	1.436	0.939		0.705	0.554	0.486	0.675
					0.092	0.014	0.114	0.103		1.158	0.469	1.359	1.322		0.77	0.619	0.627	0.676
					0.105	0.061	0.128	0.16		1.236	0.966	1.879	1.768		0.663	0.582	0.294	0.339
					0.055	0.03	0.149	0.036		0.973	0.695	1.486	0.69		0.535	0.665	0.923	0.928
					0.083	0.032	0.077	0.042		1.076	0.693	1.036	0.771		0.76	0.725	0.836	0.958
					0.071	0.038	0.065	0.078		1.009	0.728	1.02	1.022		0.732	0.887	0.692	0.905
					0.072	0.018	0.055	0.073		1.076	0.501	0.878	0.998		0.786	0.943	0.771	0.771
					0.05	0.027	0.147	0.116		0.821	0.618	1.501	1.346		0.815	0.72	0.645	0.526
					0.058	0.028	0.097	0.15		0.94	0.631	1.153	1.481		0.828	0.687	0.807	0.604
					0.054	0.026	0.088	0.105		0.856	0.585	1.21	1.236		0.872	0.899	0.587	0.95
					0.054	0.043	0.128	0.099		1.02	0.847	1.642	1.188		0.491	0.608	0.486	0.616
					0.057	0.055	0.144	0.164		0.989	0.924	1.496	1.524		0.736	0.585	0.789	0.822
					0.054	0.17	0.1	0.047		0.93	2.265	1.172	0.789		0.64	0.2	0.938	0.958
					0.042	0.019	0.068	0.087		0.799	0.583	0.981	1.121		0.914	0.836	0.737	0.793
					0.042	0.015	0.093	0.094		0.811	0.46	1.167	1.139		0.713	0.889	0.786	0.742
					0.057	0.056	0.052	0.107		0.883	0.898	0.832	1.236		0.851	0.733	0.814	0.768
					0.056	0.03	0.087	0.147		0.95	0.643	1.092	1.427		0.766	0.963	0.776	0.722
					0.063	0.027	0.12	0.074		0.969	0.606	1.312	1.054		0.668	0.858	0.723	0.909
					0.054	0.015	0.093	0.041		0.878	0.476	1.228	0.769		0.842	0.68	0.716	0.68
					0.067	0.013	0.088	0.097		1.044	0.425	1.126	1.218		0.824	0.792	0.77	0.632
					0.017	0.052	0.15	0.042		0.482	0.828	1.427	0.791		0.889	0.934	0.96	0.581
					0.021	0.039	0.088	0.049		0.56	0.781	1.145	0.861		0.846	0.743	0.911	0.762
					0.042	0.158	0.088	0.037		0.806	1.8	1.291	0.698		0.869	0.344	0.437	0.902
					0.032	0.21	0.058	0.071		0.739	2.157	0.994	1.061		0.699	0.291	0.455	0.521
					0.061	0.064	0.047	0.053		0.902	0.931	0.82	0.906		0.887	0.779	0.737	0.648
					0.045	0.09	0.062	0.053		0.788	1.136	0.98	0.832		0.884	0.639	0.736	0.916
					0.095	0.066	0.083	0.048		1.153	0.959	1.118	0.808		0.694	0.703	0.683	0.977
					0.057	0.121	0.096	0.105		0.932	1.405	1.173	1.431		0.672	0.461	0.827	0.804
					0.132	0.061	0.069	0.084		1.701	0.91	0.979	1.191		0.306	0.955	0.895	0.481
					0.018	0.069	0.07	0.034		0.498	1.025	1.013	0.733		0.861	0.607	0.699	0.906
					0.067	0.129	0.106	0.133		0.993	1.4	1.262	1.37		0.564	0.583	0.813	0.779
					0.046	0.16	0.085	0.091		0.847	1.47	1.147	1.256		0.802	0.838	0.732	0.451
					0.034	0.074	0.216	0.075		0.691	1.148	2.017	1.063		0.882	0.547	0.42	0.753
					0.04	0.165	0.076	0.066		0.796	1.583	1.178	0.99		0.72	0.611	0.715	0.615
					0.058	0.063	0.06	0.124		0.977	0.932	0.897	1.503		0.583	0.858	0.814	0.651
					0.062	0.064	0.079	0.111		0.988	0.935	1.022	1.288		0.485	0.843	0.869	0.613
					0.033	0.066	0.07	0.154		0.696	0.947	1.078	1.483		0.782	0.873	0.692	0.84
					0.032	0.056	0.094	0.06		0.686	0.907	1.3	0.926		0.796	0.82	0.563	0.676
					0.033	0.186	0.124	0.063		0.689	1.718	1.368	1.051		0.786	0.503	0.562	0.779
					0.076	0.088	0.153	0.101		1.181	1.081	1.886	1.203		0.475	0.882	0.354	0.747
					0.046	0.09	0.169	0.038		0.828	1.11	2.076	0.799		0.835	0.775	0.358	0.72
					0.039	0.063	0.182	0.081		0.807	0.99	2.131	1.079		0.658	0.776	0.304	0.658
					0.1	0.164	0.074	0.15		1.369	1.551	1.347	1.446		0.366	0.578	0.793	0.709
					0.028	0.076	0.084	0.074		0.668	1.022	1.115	1.044		0.829	0.875	0.641	0.627
					0.023	0.121	0.081	0.092		0.573	1.284	1.377	1.23		0.97	0.74	0.837	0.826
					0.042	0.081	0.108	0.072		0.902	1.046	1.246	0.99		0.633	0.873	0.639	0.706
					0.048	0.074	0.052	0.07		0.863	0.991	0.867	1.016		0.647	0.827	0.892	0.634
					0.022	0.061	0.099	0.053		0.589	0.909	1.145	0.842		0.627	0.827	0.86	0.86
					0.021	0.112	0.075	0.054		0.573	1.306	1.137	0.908		0.601	0.539	0.496	0.931
					0.025	0.136	0.037	0.098		0.625	1.364	0.777	1.143		0.649	0.846	0.702	0.816
					0.027	0.052	0.076	0.08		0.655	0.837	1.034	1.07		0.946	0.879	0.732	0.796
					0.027	0.101	0.092	0.09		0.616	1.208	1.118	1.138		0.777	0.712	0.884	0.908
					0.029	0.079	0.182	0.074		0.718	1.024	1.879	0.998		0.769	0.816	0.518	0.944
					0.047	0.068	0.081	0.06		0.794	0.989	1.048	0.952		0.787	0.828	0.739	0.824
					0.029	0.087	0.084	0.028		0.662	1.111	1.058	0.623		0.82	0.657	0.846	0.901
					0.033	0.068	0.089	0.034		0.718	0.971	1.091	0.694		0.788	0.845	0.791	0.825
					0.053	0.054		0.068		0.858	0.893		0.966		0.746	0.841		0.867
					0.094	0.134		0.066		1.384	1.374		0.938		0.361	0.65		0.821
					0.023	0.031		0.125		0.577	0.653		1.288		0.869	0.831		0.826
					0.056	0.067		0.051		0.909	0.955		1.013		0.547	0.876		0.555
					0.022	0.028		0.071		0.618	0.621		1.089		0.631	0.782		0.559
					0.075	0.144		0.062		1.038	1.418		1.013		0.672	0.746		0.532
					0.031	0.085		0.043		0.645	1.082		0.785		0.88	0.839		0.85
						0.119		0.052			1.435		0.85			0.485		0.8
						0.098		0.043			1.218		0.798			0.659		0.921
						0.055		0.078			0.867		1.059			0.84		0.632
						0.059		0.051			0.893		0.851			0.864		0.799
						0.048		0.111			0.807		1.418			0.896		0.535
						0.081		0.052			1.056		0.914			0.853		0.874
						0.148		0.063			1.471		0.913			0.6		0.864
						0.082		0.071			1.076		0.989			0.81		0.754
						0.059		0.026			0.926		0.62			0.793		0.678
						0.122		0.075			1.326		1.092			0.709		0.771
						0.045		0.038			0.773		0.755			0.952		0.804
						0.117		0.064			1.346		0.918			0.556		0.899
						0.063		0.086			0.952		1.138			0.803		0.694
						0.032		0.08			0.656		1.184			0.882		0.654
						0.039		0.051			0.712		0.921			0.909		0.888
						0.051		0.087			0.85		1.079			0.718		0.909
						0.075		0.062			1.09		0.936			0.538		0.693
						0.062		0.075			0.902		1.026			0.906		0.677
						0.068		0.035			0.987		0.827			0.653		0.661
						0.021		0.055			0.543		0.879			0.772		0.691
						0.046		0.058			0.835		0.901			0.576		0.816
						0.05		0.042			0.848		0.79			0.855		0.655
						0.058		0.066			0.891		0.954			0.796		0.757
						0.056		0.096			0.902		1.153			0.8		0.749
						0.056		0.077			0.893		1.045			0.816		0.844
						0.098		0.12			1.204		1.278			0.709		0.864
						0.017		0.078			0.488		1.102			0.842		0.632
								0.036					0.729					0.828
								0.065					1.007					0.916
								0.031					0.668					0.797
								0.021					0.552					0.748
								0.102					1.237					0.593
								0.111					1.526					0.332
								0.035					0.679					0.859
								0.043					0.796					0.978
								0.071					0.992					0.826
								0.051					0.872					0.661
								0.062					0.954					0.622
								0.024					0.595					0.771
								0.089					1.107					0.705
								0.036					0.718					0.798
								0.06					0.99					0.908
								0.11					1.283					0.718
								0.037					0.971					0.417
								0.058					0.959					0.8
								0.067					1.076					0.648
								0.076					1.029					0.684
								0.088					1.164					0.667
								0.039					0.786					0.915
								0.044					0.788					0.788
								0.028					0.61					0.886
								0.057					0.923					0.727
								0.038					0.777					0.632
								0.07					1.095					0.592
								0.079					1.072					0.694
								0.064					0.946					0.741
					P values (adjusted)					P values (adjusted)					P values (adjusted)
					Young WT vs. Young Mlkl–/–		<0.0001			Young WT vs. Young Mlkl–/–		0.0004			Young WT vs. Young Mlkl–/–		0.6335
					Young WT vs. Aged WT		<0.0001			Young WT vs. Aged WT		<0.0001			Young WT vs. Aged WT		0.0122
					Young Mlkl–/– vs. Aged Mlkl–/–		0.0656			Young Mlkl–/– vs. Aged Mlkl–/–		0.5691			Young Mlkl–/– vs. Aged Mlkl–/–		0.08
					Aged WT vs. Aged Mlkl–/–		<0.0001			Aged WT vs. Aged Mlkl–/–		<0.0001			Aged WT vs. Aged Mlkl–/–		0.0002
Fig. 6d. The number of PLA foci in WT and Mlkl–/– HSCs ± aging
Young		Aged
WT	Mlkl–/–	WT	Mlkl–/–
28	8	22	6
24	5	45	6
27	9	27	6
24	9	36	10
21		36
18		20
23		24
23		41
11		21
19		28
26
P values (adjusted)
Young WT vs. Young Mlkl–/–		0.0005
Young WT vs. Aged WT		0.0081
Young Mlkl–/– vs. Aged Mlkl–/–		0.8661
Aged WT vs. Aged Mlkl–/–		<0.0001
Fig. 6e. Frequency of BM ΔΨmhi (JC-1Red+) cells in WT and Mlkl–/– HSCs ± aging (%)
Young		Aged
WT	Mlkl–/–	WT	Mlkl–/–
43	36.3	8.94	23.7
28.5	37.1	7.45	19.3
37.4	36.4	16.4	23.3
28	29.2	21.6	13.3
		14.6	23.9
		14.8
P values (adjusted)
Young WT vs. Young Mlkl–/–		0.47
Young WT vs. Aged WT		<0.001
Young Mlkl–/– vs. Aged Mlkl–/–		0.001
Aged WT vs. Aged Mlkl–/–		0.04
Fig. 6f. Oxygen consumption rate and extracellular acidification rate in aged WT and Mlkl–/– BM HSCs
Oxygen consumption rate (pmol/min)
Minutes		1.3455	8.05403	14.6573	21.4607	28.1664	34.8666	41.6352	48.37	55.0858	61.896	68.5634	75.2756	82.1003	88.8315	95.5242
Aged	WT	27.8269	26.8776	25.3513	13.3927	13.7685	14.2558	34.8939	32.7744	30.0488	9.55744	9.63931	10.2984	8.3065	9.9215	10.0718
		21.8135	21.4623	20.2687	11.5287	11.3645	11.9915	30.4573	28.3317	25.7822	10.0561	9.30267	8.961	7.80468	9.82491	10.4962
		26.2772	27.8677	27.4717	14.323	12.9478	12.8666	31.5079	29.9217	28.4953	9.06909	8.70531	9.40932	9.50994	10.2983	10.8823
		19.5256	23.3488	24.5807	16.0669	13.7119	12.274	34.8993	30.7664	28.359	6.84107	5.66765	4.62064	3.02823	2.16678	2.13226
	Mlkl–/–	38.2876	34.1422	30.901	12.8589	11.6502	12.2992	45.7923	34.4965	32.1766	9.79965	10.7001	11.8645	6.50073	9.79825	13.0677
		29.2594	21.3226	18.4687	4.81121	3.6091	5.3912	30.3163	24.2549	23.2369	2.00752	1.41662	1.10646	-0.472722	0.941696	0.528309
		25.6074	23.6459	25.3474	11.8431	12.3633	11.748	32.3826	28.9889	26.7324	6.71994	6.26448	7.40496	5.94484	6.82671	7.73997
		26.8333	23.5276	23.4767	11.7343	12.2492	12.8588	36.9699	30.2565	28.8448	8.50977	9.44493	9.06459	8.56068	9.98232	11.0404
		33.386	27.2582	25.3962	10.594	10.1399	10.4435	41.819	34.4158	30.3208	7.24395	6.1267	7.10398	8.24791	9.72462	10.9396
		25.6574	22.185	20.4399	6.12874	3.29135	5.60691	33.6144	33.018	30.8321	5.23099	5.5464	4.25121	2.20016	2.75364	4.18493
P values		1.3455	8.05403	14.6573	21.4607	28.1664	34.8666	41.6352	48.37	55.0858	61.896	68.5634	75.2756	82.1003	88.8315	95.5242
Aged WT vs. Aged Mlkl–/–		0.0119	0.8453	0.8602	0.0776	0.0851	0.1847	0.1003	0.8457	0.8248	0.3287	0.4573	0.5165	0.3948	0.5561	0.8383
Extracellular acidification rate (mpH/min)
Minutes		1.3455	8.05403	14.6573	21.4607	28.1664	34.8666	41.6352	48.37	55.0858	61.896	68.5634	75.2756	82.1003	88.8315	95.5242
Aged	WT	6.05402	5.20953	4.5449	5.70234	4.4497	5.56277	7.9467	8.27522	8.70246	8.14622	7.89686	8.99473	1.41169	1.55093	1.92738
		7.92997	8.05075	6.86362	9.02263	7.44192	8.52108	9.75193	10.0879	10.525	9.67901	9.57793	10.6855	2.6088	2.8576	3.81324
		5.95387	8.10429	7.01635	8.41642	7.78151	8.4829	10.5505	11.5034	11.8745	11.8364	10.8541	11.5565	3.17696	3.4209	3.74069
		5.92253	7.20582	6.23188	9.08652	7.33757	7.70388	9.89895	10.2394	10.3835	10.3186	10.5194	11.1033	2.56548	2.78202	3.25871
	Mlkl–/–	9.76149	7.85793	4.74883	7.24018	6.32586	6.32339	10.7982	10.9562	11.4357	9.54277	9.38884	9.73073	2.33909	2.47102	0.823981
		1.79585	10.0544	10.1682	12.4751	9.58447	8.95545	11.703	10.4395	12.3557	10.578	10.3718	10.3313	1.75442	2.98263	2.82062
		10.311	9.48324	6.9581	11.2072	9.76839	10.0368	13.2042	12.8657	13.6554	12.7911	12.2241	12.7661	3.00486	3.33323	2.9242
		11.6117	11.806	10.5454	14.2507	13.7565	13.5534	15.604	14.9878	16.3418	15.4424	15.2886	14.9263	3.28056	3.74689	3.84242
		8.67321	9.3469	8.21165	11.3615	10.2195	10.4567	12.5739	12.4135	13.1637	11.9094	11.9311	11.8086	1.82848	2.4873	2.02868
		8.89158	8.863	7.15489	8.77349	9.04624	8.67694	11.0887	11.0312	11.5783	10.7292	10.2112	11.1969	4.37236	4.29006	4.01675
P values		1.3455	8.05403	14.6573	21.4607	28.1664	34.8666	41.6352	48.37	55.0858	61.896	68.5634	75.2756	82.1003	88.8315	95.5242
Aged WT vs. Aged Mlkl–/–		0.2193	0.0286	0.1265	0.0621	0.0409	0.1178	0.0119	0.0622	0.0251	0.1489	0.1266	0.2378	0.5746	0.2927	0.5177
Fig. 6g. ATP-linked respiration in aged WT and Mlkl–/– BM HSCs
Aged
WT	Mlkl–/–
12.8796	22.1741
9.5533	18.4131
13.8264	12.8821
8.46741	12.3318
	18.2877
	17.7518
P value
Aged WT vs. Aged Mlkl–/–		0.02
Fig. 6h. TMRM MFI in isolated mitochondria ± recombinant mouse MLKL variants or CCCP
Untreated	CCCP	NTD	FLAG-NTD	CTD
10053	5058	3407	9859	11241
8311	4694	1597	6353	9831
20489	12987	2927	9890	23319
12296	4969	2007	5280	12201
P values (adjusted)
Untreated vs. CCCP		0.0066
Untreated vs. NTD		0.0003
Untreated vs. FLAG-NTD		0.0114
Untreated vs. CTD		0.1733
CCCP vs. NTD		0.0159
CCCP vs. FLAG-NTD		0.2027
CCCP vs. CTD		0.003
NTD vs. FLAG-NTD		0.0089
NTD vs. CTD		0.0002
FLAG-NTD vs. CTD		0.0054

## Sheet: Supplementary Fig. 1
Supplementary Fig. 1b. MLKL protein expression levels in BM immature hematopoietic cells
HSC	MPP1+2	MPP3	MPP4	CMP	GMP	MEP	CLP
81.1163	148.699	49.5444	83.9502	202.032	86.9152	28.2301	25.6962
92.0548	243.679	55.3202	116.719	36.056	61.0672	20.7746	54.2238
77.0289	73.8494	166.841	155.419	24.6385	84.0731	17.1435
80.7675	185.742	115.387	102.904	61.4439	167.729	48.5778
	84.9557	63.1708	48.4824	71.7652	91.775
	96.6453	37.2422	41.7962	69.01	70.3038
P values (adjusted)
HSC vs. MPP1+2		0.3
HSC vs. MPP3		0.85
HSC vs. MPP4		0.81
HSC vs. CMP		0.85
HSC vs. GMP		0.81
HSC vs. MEP		0.01
Supplementary Fig. 1c. Frequency of FRET/CFPhi cells in SMART Tg mice ± pIC, LPS, and TNF-α (%)
	LSK	CLP
PBS	13.3	5.31
	15.6	10.5
	9.54	14.5
	6.41	14.6
	3.4	11.3
pIC	57.2	7.75
	19.8	7.14
	46.9	23.5
	28.2	19
	39.9	28.6
LPS	48.7	18.3
	76.2	21.2
	53	25.1
	50.6	19.5
TNFα	30.4	14.5
	23.1	8.23
	20.4	15.2
	31.4	12.9
	12.6	8.7
P values (adjusted)	LSK	CLP
PBS vs. pIC	<0.0001	0.4412
PBS vs. LPS	<0.0001	0.3113
PBS vs. TNFα	0.0161	0.9484
Supplementary Fig. 1d. Frequency of FRET/CFPhi HSCs in SMART Tg mice ± pIC, LPS, and TNF-α at the indicated time points (%)
Days	0	1	7
pIC	10.2	11.5	8.25
	11.6	27.1	15.3
	10.9	31.2	3.15
	7.92	26.4	5.94
	9.59	21.5	5.36
LPS	10.2	34	9
	11.6	34.1	9.85
	10.9	28.7	4.69
	7.92	43.8	6.25
	9.59	33.2	3.53
TNFα	10.2	16.7	7.64
	11.6	22.7	4.1
	10.9	22	9.47
	7.92
	9.59
P values (adjusted)	pIC	LPS	TNFα
0 vs. 1	<0.0001	<0.0001	0.0007
0 vs. 7	0.122	0.0692	0.1133
1 vs. 7	<0.0001	<0.0001	0.0003
Supplementary Fig. 1e. Frequency of FRET/CFPhi HSCs in male and female SMART Tg mice ± LPS at 16 h (%)
PBS	LPS
	Male	Female
9.51	79.6	61.1
10.9	50.4	63.4
7.92	63.6	61.1
11.6	67.1	36
10.8	61.7	34.7
	60.5
	35.7
	46.9
	36.9
P values (adjusted)
PBS vs. LPS Male		<0.0001
PBS vs. LPS Female		<0.0001
LPS Male vs. LPS Female		0.1838
Supplementary Fig. 1g. Donor-derived PB lineage distribution in recipient mice engrafted with PBS-treated HSCs and LPS-treated FRET/CFPhi and FRET/CFPlo HSCs(%)
	Myeloid	B	T
PBS	50.2591	28.3938	21.3472
	73.238	17.2625	9.49949
	11.2474	24.8466	63.9059
	94.9341	0.607903	4.45795
	62.1677	33.5378	4.29448
	28.2726	63.7945	7.93289
	54.0933	30.5699	15.3368
	45.8848	44.0329	10.0823
	32.4769	56.0123	11.5108
	45.1872	48.7981	6.01465
LPS FRET/CFPhi	93.9175	2.72165	3.36082
	59.1058	13.6314	27.2628
	42.7173	31.3341	25.9486
	16.6355	73.612	9.75255
	15.2263	69.0329	15.7407
	59.205	16.1088	24.6862
	50.6626	27.0133	22.3242
LPS FRET/CFPlo	45.4071	42.7975	11.7954
	63.7295	19.5697	16.7008
	64.2297	26.8484	8.92193
	6.77258	67.6212	25.6062
	69.6911	22.8882	7.42071
	71.6073	25.8495	2.54326
	20.0546	34.925	45.0205
	14.7165	77.3901	7.89338
	31.9446	61.0979	6.95751
	22.1303	56.4633	21.4064
	30.2316	61.283	8.48535
	29.948	65.6005	4.45146
P values (adjusted)		Myeloid	B	T
PBS vs. LPS FRET/CFPhi		0.9205	0.9313	0.907
PBS vs. LPS FRET/CFPlo		0.5615	0.2694	0.907
LPS FRET/CFPhi vs. LPS FRET/CFPlo		0.5615	0.2694	0.907
Supplementary Fig. 1h. Donor chimerism in BM CLPs of recipient mice transplanted with PBS-treated HSCs and LPS-treated FRET/CFPhi and FRET/CFPlo HSCs (%)
PBS	LPS
	FRET/CFPhi	FRET/CFPlo
65.9	4.35	85.7
76	1.07	100
0	0	92.9
100	0	9.09
66.7	0	17.8
100	12.6	0
100	3.59	0
77.8	1.29	0
93.8	0.89	50
94.4	0.53	60
P values (adjusted)
PBS vs. LPS FRET/CFPhi		<0.0001
PBS vs. LPS FRET/CFPlo		0.0427
LPS FRET/CFPhi vs. LPS FRET/CFPlo		0.0233

## Sheet: Supplementary Fig. 2
Supplementary Fig. 2b. Cell cycle distribution of BM HSCs in WT and Mlkl–/– mice ± pIC (%)
	PBS		pIC
	WT	Mlkl–/–	WT	Mlkl–/–
G0	70.11	71.67	27.81	34.17
	79	62.7	36.99	27.63
	64.72	57.87	12.79	27.92
	72.42	85.05	41.12	30.61
	63.91	72.73	32.25	34.69
	52.79	73.3	44.4	60.4
	59.07	79.55	53.51	47.8
	71.16	74.58	35.77	36.1
G1	23.93	21.26	29.45	26.94
	16	23.9	22.38	30.21
	16.18	33.36	36.66	26.78
	18.26	9.58	29.34	42.2
	22.6	21.62	37.83	36.61
	42.49	20.04	38.4	25.6
	33.98	15.75	28.41	38.3
	20.38	18.97	41.18	41.2
SG2M	5.97	7.07	42.74	38.89
	5	13.4	40.62	42.16
	19.1	8.77	50.55	45.29
	9.32	5.37	29.55	27.19
	13.5	5.65	29.92	28.7
	4.72	6.67	17.2	14
	6.95	4.7	18.07	13.9
	8.46	6.45	23.05	22.7
P values (adjusted)		G0	G1	SG2M
PBS WT vs. PBS Mlkl–/–		0.0927	0.3494	0.2374
PBS WT vs. pIC WT		<0.0001	0.0578	<0.0001
PBS Mlkl–/– vs. pIC Mlkl–/–		<0.0001	0.0148	<0.0001
pIC WT vs. pIC Mlkl–/–		0.2392	0.6351	0.2374
Supplementary Fig. 2c. Frequency of BM EPCR+ HSCs in WT and Mlkl–/– mice ± pIC (%)
PBS		pIC
WT	Mlkl–/–	WT	Mlkl–/–
16.5331	32.9648	5.77751	4.47582
22.9062	39.0466	5.9992	5.17241
18.3367	20.4819	8.87145	8.5183
16.1616	23.4704	2.31904	1.73763
43.8191		4.13856	2.85428
P values (adjusted)
PBS WT vs. PBS Mlkl–/–		0.2016
PBS WT vs. pIC WT		0.0015
PBS Mlkl–/– vs. pIC Mlkl–/–		0.0004
pIC WT vs. pIC Mlkl–/–		0.4485
Supplementary Fig. 2d. Frequency of BM CD41+ HSCs in WT and Mlkl–/– mice ± pIC (%)
PBS		pIC
WT	Mlkl–/–	WT	Mlkl–/–
29.6	41.3065	51.8	50
24.6	22.2445	46.7	56.8
29.8805	22.8	52.1	48.9552
30.4781	21.2	46.6	47.123
33.5693	18.5743	45.9082	55.3892
24.9	12.3	51.3944	41.1
20.5051		55.5667	47.0647
P values (adjusted)
PBS WT vs. PBS Mlkl–/–		0.1312
PBS WT vs. pIC WT		<0.0001
PBS Mlkl–/– vs. pIC Mlkl–/–		<0.0001
pIC WT vs. pIC Mlkl–/–		0.4588
Supplementary Fig. 2e. Frequency of BM P-selectin+ HSCs in WT and MlklSA2 mice ± pIC (%)
PBS		pIC
WT	MlklSA2	WT	MlklSA2
2.21	1.47	14.9	14.7
1.91	3.26	12.1	10.4
1.79	4.76	11.7	15.8
0.82	4.06	22	30.1
2.94	3.38	17.8	18.8
P values (adjusted)
PBS WT vs. PBS MlklSA2		0.2117
PBS WT vs. pIC WT		<0.0001
PBS MlklSA2 vs. pIC MlklSA2		<0.0001
pIC WT vs. pIC MlklSA2		0.1778
Supplementary Fig. 2f. Frequency of BM GPR183+ HSCs in WT and MlklSA2 mice ± pIC (%)
PBS		pIC
WT	MlklSA2	WT	MlklSA2
7.78	10	13.5	11.8
9.63	10.8	26.9	19.8
6.36	12.5	26.7	15.6
6.86	9.33	24.6	20.7
7.82	10.8	29	29
P values (adjusted)
PBS WT vs. PBS MlklSA2		0.1092
PBS WT vs. pIC WT		<0.0001
PBS MlklSA2 vs. pIC MlklSA2		0.0042
pIC WT vs. pIC MlklSA2		0.049
Supplementary Fig. 2g. Donor chimerism in PB myeloid, B, and T cells of recipient mice transplanted with WT and Mlkl–/– BM HSCs ± pIC (%)
Myeloid							B							T
Months		1	2	3	4		Months		1	2	3	4		Months		1	2	3	4
PBS	WT	84.1	66.7	49	48.4		PBS	WT	2.98	67.1	52.5	45.6		PBS	WT	0.88	12.6	19.8	16.2
		44.7	11	0.66	0.25				28	33.5	12.6	9.16				1.07	27	17.6	14.8
		55.8	77.6	66.3	54.9				38.7	56.1	70.4	74.2				1.06	22.4	47	50.1
		68.9	88.1	93.7	93.6				16.9	71.3	80.8	83.4				1.29	33.4	60.9	61.6
		24.5	4.91	3.16	2.2				25.3	3.48	2.8	2.84				0.4	7.16	3.27	3.07
		22.1	33.5	48.6	59.5				1.1	16	22.5	26.4				0.39	9.59	17.3	17.6
		33.9	33.4	29.6	31.3				4.48	16	17.1	18.7				0.93	18.5	26.3	22.1
		20.4	40	52.7	57.4				9.31	15.1	30.9	39				2.2	12.5	23.2	25.2
		15.4	27.5	25.8	30.3				4.88	11.1	14.3	21.1				0.54	10.1	26	22.8
		20.8	48.3	59	72.4				1.96	11.4	22.7	31.8				0.66	10.5	16.4	17.4
		48.3	77.4	73.5	66.6				10.3	55.8	70.4	74.8				0.47	24.3	43.2	45.4
		42.4	67.8	67.2	56.3				4.28	39.7	60	58.9				0.43	6.74	17.4	1.72
		35.5	1.73	0.35	0.17				1.13	7.83	4.6	2.56				0.52	2.28	1.71	1.3
		37.6	66.8	63.1	60.1				3.81	44.7	63.8	75.4				1.13	16.9	38.1	51.1
	Mlkl–/–	75.2	61.5	80.3	86.6			Mlkl–/–	5.94	49	66.9	74.8			Mlkl–/–	1.13	17.2	25.1	30.2
		51.8	87.5	93.9	93.7				6.31	41.1	65	70.4				0.29	3.46	24	30.6
		56.9	90.8	93.8	92.3				6.86	60.4	84.4	87.2				0.65	15.3	53.2	53.7
		27.9	48.3	40.9	28				16.5	36.9	39.2	36.3				1.31	26.8	33.7	32.7
		57	32.9	24	17.1				27.4	31.2	21.3	20.3				1.42	22.1	17.3	16.3
		51.2	48.7	31.2	27.5				26.1	39.6	33.5	26.8				0.77	18.2	23.6	19.8
		21.9	57.1	80.7	85.5				2.8	23.6	43.6	54				0.22	15.8	29.8	29.1
		19	37.8	52.3	70.2				1.48	23.3	26.5	36.2				0.65	17.2	26.8	27.2
		28.7	20.4	28.5	34.3				3.82	18	18.9	23.9				1.81	32.8	41.3	33.1
		29.2	50.2	34.2	35.2				11.6	36.6	45.9	49.9				0.8	19.8	36.2	28.8
		11.1	7.28	2.51	11				10.8	7.71	6.32	5.57				0.42	1.38	0.66	0.65
		39.2	43.1	27.7	24.5				10.3	42.7	40.7	41.5				0.55	16	21.7	31
pIC	WT	10.9	19	39.9	66.6		pIC	WT	5.43	6.67	6.96	8.84		pIC	WT	0.29	3.28	3.59	6.51
		3.74	22.5	16.9	16.4				1.47	9.15	8.28	6.97				0.14	3.27	3.48	3.92
		5.33	3.74	23.8	43.9				0.98	0.49	0.71	1				0.25	1.52	0.86	3.02
		13.4	8.65	19.8	33.3				4.78	5.93	5.67	8.14				1.02	7.95	5.03	7.18
		10.1	0.035	0.063	0.16				0.9	1.17	0.9	0.81				0.98	3.35	1.92	1.28
		0.013	0.051	0.026	0.015				0.048	0.041	0.029	0.023				0.037	0	0	0.021
		0.12	0.046	0.038	0				0	0.06	0.025	0.017				0	0.12	0.065	0.073
		0.58	0.012	0.014	0.012				12	0.04	0.061	0.043				0.14	0.064	0.083	0
		2.23	0.032	0	0				0.27	0.028	0	0.017				0.023	0.043	0	0.047
		8.13	0.84	4.8	0.26				0.63	1.08	0.63	0.37				0.029	0.68	0.44	0.33
		6.94	0.26	0.19	0.35				0.54	0.36	0.16	0.18				0.027	0.019	0.038	0.12
		1.23	0.3	0.18	0.18				14.3	5.5	3.9	2.69				1.4	4.16	2.62	2.05
		3.82	6.35	1.23	0.51				1.19	0.86	0.41	0.32				0.079	0.08	0.046	0
		0.23	0.35	0.54	0.66				0.39	0.13	0.22	0.033				0.044	0	0.14	0
	Mlkl–/–	16.1	15.9	14.3	10.8			Mlkl–/–	1.19	8.18	12.7	15			Mlkl–/–	0.66	8.64	15.2	13.9
		12.1	38.4	41.9	36.3				1.65	16.3	18.8	25.5				0.32	6.95	14.3	17.1
		14.4	4.96	8.42	17.2				1.74	6.79	6.62	9.76				0.41	6.11	8.31	7.58
		4.82	0.13	0.29	0.14				0.99	0.37	0.22	0				0.16	2.8	2.33	1.94
		1	0.084	0.097	0.019				1.72	51.4	0.25	0.089				0.12	0.53	0	0
		0.7	0.056	0.023	0				0.52	0.14	0	0.015				0	0	0	0.068
		0.48	0	76.4	79.4				0.11	0.011	30	35.4				0	0	2.44	3.64
		0.43	12.4						0.27	3.16						0.018	0.18
		4.86	23.2	31.4	25				5.03	7.84	8.71	17.2				0.091	3.51	2.55	2.59
		17.2	13.3	5.03	2.06				1.21	6.12	5.21	9				0.053	0.23	0.23	0.21
		0.92	0.26	0.054	0.064				1.77	0.34	0.17	0.27				0.1	0.72	0.46	0.43
		0.42	2.02	5.81	6.59				6.04	1.9	1.67	3.7				0.11	0.96	0.77	0.54
		8.7	8.85	4.09	1.86				1.01	1.46	0.9	1.51				0.44	0.98	0.81	0.66
P values (adjusted)		1	2	3	4		P values (adjusted)		1	2	3	4		P values (adjusted)		1	2	3	4
PBS WT vs. PBS Mlkl–/–		0.3317	0.2776	0.2585	0.2475		PBS WT vs. PBS Mlkl–/–		0.5134	0.2742	0.2535	0.2555		PBS WT vs. PBS Mlkl–/–		0.3214	0.2055	0.248	0.2344
PBS WT vs. pIC WT		<0.0001	<0.0001	0.0006	0.0022		PBS WT vs. pIC WT		0.026	0.0003	0.0002	0.0003		PBS WT vs. pIC WT		0.0044	<0.0001	<0.0001	0.0004
PBS Mlkl–/– vs. pIC Mlkl–/–		<0.0001	<0.0001	0.0045	0.0035		PBS Mlkl–/– vs. pIC Mlkl–/–		0.0118	0.0001	0.0002	0.0003		PBS Mlkl–/– vs. pIC Mlkl–/–		0.0008	<0.0001	<0.0001	<0.0001
pIC WT vs. pIC Mlkl–/–		0.2034	0.0932	0.1279	0.2475		pIC WT vs. pIC Mlkl–/–		0.2192	0.0702	0.0387	0.0188		pIC WT vs. pIC Mlkl–/–		0.1501	0.2055	0.0572	0.0933
Supplementary Fig. 2h. Donor chimerism in BM HSCs and CLPs of recipient mice transplanted with Mlkl–/– BM HSCs ± pIC (%)
	PBS		pIC
	WT	Mlkl–/–	WT	Mlkl–/–
HSC	73.7	86.2	73.7	1.11
	52.3	77.1	8.33	36.2
	46	64	88.5	37.8
	30.1	81.4	41.2	0
	80.5	97.5	27.5	0.34
	88.8	100	0	0
	0	58.1	0	98.4
	4.53		0
	82.7		0
	3.88		0
CLP	29.1	61.6	13.3	27.2
	17.3	43.1	4.63	37.2
	69.9	44.8	4.87	14.9
	37.6	55.6	23.2	0.32
	58	97.8	5.12	0.88
	13.9	100	0	0
	0	100	20.8	91.3
	36.4		0
	97.8		3.12
	0		24.3
P values (adjusted)		HSC	CLP
PBS WT vs. PBS Mlkl–/–		0.0587	0.0048
PBS WT vs. pIC WT		0.1355	0.0116
PBS Mlkl–/– vs. pIC Mlkl–/–		0.0087	0.0021
pIC WT vs. pIC Mlkl–/–		0.7514	0.0695

## Sheet: Supplementary Fig. 3
Supplementary Fig. 3b. Donor chimerism in PB leukocytes of recipient mice transplanted with BM HSCs isolated from WT mice ± pIC and RIPK3i (%)
Months		1	2	3	4
PBS	–RIPK3i	9.26
		12.9	31	36.4	40.9
		11.1	49.7	60.9	66.9
		6.75	10.7	7.01	5.26
		10.1	27.8	52.6	63.3
	+RIPK3i	23.6	35.5	47.9	48.2
		19.6	50.3	61.5	74
		8.8	18.1	15.8	15.8
		22.3	62.8	37.9	28.5
		21.1	38.4	51.1	53.4
pIC	–RIPK3i	3.67	1.72	1.89
		4.01	5.06	7.19
		0.56	0.33	0.61	0.1
		4.04	0.22	1.27	1.37
		5.21	4.89	0.92	0.98
		10.5	2.52	0.14	0.35
		1.28	7.82
		3	0.18
	+RIPK3i	5.23	2.38	2.24
		17	27.6	22.5
		3.45	5.06	2.82	1.27
		2.03	11.8	6.31	3.62
		22.4	30.9	33.9	30.3
		2.5	10.6	3.2	2.03
		6.41	10.4	9.45	8.75
		2.18	0.74	0.33	0.34
		8.26	13.9	8.2	5.54
P values (adjusted)		1	2	3	4
PBS –RIPK3i vs. PBS +RIPK3i		0.5055	0.0552	0.2241	0.3497
PBS –RIPK3i vs. pIC –RIPK3i		0.612	0.0003	<0.0001	<0.0001
PBS +RIPK3i vs. pIC +RIPK3i		0.3043	<0.0001	<0.0001	<0.0001
pIC –RIPK3i vs. pIC +RIPK3i		0.6719	0.0426	0.0835	0.1257
Supplementary Fig. 3c. Donor-derived PB lineage distribution in recipient mice engrafted with BM HSCs isolated from WT mice ± pIC and RIPK3i (%)
		Myeloid	B	T
PBS	–RIPK3i	12.746	84.4295	2.82451
		10.537	74.8734	14.5897
		3.60892	90.3729	6.01819
		18.8391	62.9328	18.2281
	+RIPK3i	6.89585	83.1559	9.94828
		9.84687	78.6938	11.4593
		25.3942	68.2982	6.3076
		1.79023	75.8572	22.3526
		10.3448	78.9047	10.7505
pIC	–RIPK3i	50	50	0
		6.05686	45.4265	48.5167
		4.55228	65.933	29.5148
		5	85	10
	+RIPK3i	8.95522	83.5821	7.46269
		7.57744	81.8283	10.5943
		9.34122	85.6618	4.99694
		0	15.032	84.968
		5.62352	39.7862	54.5903
		0	38.9	61.1
		1.64942	78.4756	19.875
P values (adjusted)		Myeloid	B	T
PBS –RIPK3i vs. PBS +RIPK3i		>0.9999	0.971	0.9321
PBS –RIPK3i vs. pIC –RIPK3i		0.8866	0.3428	0.5396
PBS +RIPK3i vs. pIC +RIPK3i		0.8866	0.3428	0.1278
pIC –RIPK3i vs. pIC +RIPK3i		0.8866	0.971	0.5396
Supplementary Fig. 3d. Donor chimerism in BM HSCs and CLPs of recipient mice transplanted with BM HSCs isolated from WT mice ± pIC and RIPK3i (%)
	PBS		pIC
	–RIPK3i	+RIPK3i	–RIPK3i	+RIPK3i
HSC	97.4	9.56	1.88	2.4
	39	93.9	0	0.24
	0.93	92.6	0	7.35
	99.1	35.9	0	0.22
				0
				0
				0
CLP	71.1	69.5	1.79	0
	68.4	97.8	1.03	2.59
	0	26.7	0	12.5
	97.7	78.2	0.39	0
				0
				0
				0.63
P values (adjusted)		HSC	CLP
PBS –RIPK3i vs. PBS +RIPK3i		0.3348	0.2524
PBS –RIPK3i vs. pIC –RIPK3i		0.0064	0.0015
PBS +RIPK3i vs. pIC +RIPK3i		0.0064	0.0008
pIC –RIPK3i vs. pIC +RIPK3i		0.3348	0.3227
Supplementary Fig. 3g. Donor chimerism in PB leukocytes of recipient mice transplanted with BM NEO-1+ and NEO-1– HSCs isolated from WT and MlklSA2mice + pIC (%)
Months		1	2	3	4
NEO-1–	WT	0.44	0.44	0.38	0.23
		1.47	1.36	0.74	0.44
		3.59	15.9	17.4	17.3
		4.88	24.1	27.5	26.9
	MlklSA2	11.5	29.2	31	31.1
		0.29	2.7	0.066	0.31
		5.5	10.2	14.2	13
		11.7	48.9	76.3	77.1
		8.21	48	41.6	43.3
NEO-1+	WT	0.12	0.32	0.56	0.49
		9.93	17.4	13.4	10.7
		1.25	14.8	18.1	15.6
		1.73	0.99	0	0.33
		2.82
	MlklSA2	0.79	3.46	4.28	5.13
		0.11	0.59	0.074	0.17
		4.76	11.7	8.93	8.49
		4.58	3.84	3.38	7.33
P values (adjusted)		1	2	3	4
NEO-1– WT vs. NEO-1– MlklSA2		0.2902	0.3487	0.4198	0.4088
NEO-1– WT vs. NEO-1+ WT		0.9885	0.8262	0.7164	0.7382
NEO-1– MlklSA2 vs. NEO-1+ MlklSA2		0.2902	0.3487	0.4198	0.3808
NEO-1+ WT vs. NEO-1+ MlklSA2		0.9885	0.6639	0.6029	0.7766
Supplementary Fig. 3h. Donor-derived PB lineage distribution in recipient mice engrafted with BM NEO-1+ and NEO-1– HSCs isolated from WT and MlklSA2mice + pIC (%)
		Myeloid	B	T
NEO-1–	WT	10.4401	69.9079	19.652
		9.31834	83.9664	6.71528
	MlklSA2	6.11838	49.213	44.6686
		14.2327	75.4951	10.2723
		8.97947	76.5145	14.5061
		12.6316	58.6316	28.7368
NEO-1+	WT	6.3532	88.1998	5.44704
		7.43713	23.114	69.4489
	MlklSA2	30.5527	40.0417	29.4056
		17.4227	60.8247	21.7526
		8.79817	76.2439	14.9579
Supplementary Fig. 3i. Donor chimerism in BM HSCs and CLPs of recipient mice transplanted with BM NEO-1+ and NEO-1– HSCs isolated from WT and MlklSA2mice + pIC (%)
	NEO-1–		NEO-1+
	WT	MlklSA2	WT	MlklSA2
HSC	0	63.7	1.06	28.6
	0	0	2.17	0
	13.6	61.9	1.74	2.75
	6.85	80.2	0	5.38
		12.6
CLP	1.37	6.9	0	5.17
	0.56	0	0	0
	10.8	8.38	11.1	1.07
	57.6	99.6	0.95	0
		22.7
P values (adjusted)		HSC	CLP
NEO-1– WT vs. NEO-1– MlklSA2		0.0332	0.7367
NEO-1– WT vs. NEO-1+ WT		0.5571	0.7078
NEO-1– MlklSA2 vs. NEO-1+ MlklSA2		0.0386	0.5987
NEO-1+ WT vs. NEO-1+ MlklSA2		0.5571	0.9862
Supplementary Fig. 3k. Normalized concentration of inflammatory cytokines in BM of WT and Mlkl–/– mice ± 7× pIC (z-score)
		IL-1α	IL-1β	IL-2	IL-6	IL-9	IL-10	IL-12 (p40)	IL-17	Eotaxin	IFN-γ	CXCL1	MIP-1α	MIP-1β	RANTES	TNF-α
PBS	WT	-0.467181	-1.49259	-1.44222	-0.599603	1.73208	-0.240281	-0.736933	1.06135	-0.797374	1.17173	-0.71236	-0.739927	-0.788375	-0.867394	0.906752
		-0.580165	-0.860546	-1.40816	-0.599603	0.358074	-0.86411	-0.762147	0.0515563	-0.994612	0.586545	-0.633817	-0.814102	-0.718623	-0.881402	-0.587655
		-0.443867	-0.535227	-0.169968	-0.430304	-0.637634	-0.430182	-0.957031	-0.375116	-0.593589	0.101611	-0.72232	-0.694235	-0.767892	-0.898531	0.364301
	Mlkl–/–	-0.773853	-0.460868	-0.498551	-0.832391	-1.02307	-0.86411	-0.812142	-0.872901	-0.890429	-0.227119	-0.71236	-0.872849	-0.964876	-0.858405	-0.383313
		-1.27959	-0.61888	-0.628782	-0.917041	-0.252198	-1.07603	-0.913698	-0.375116	-0.517161	-0.893903	-0.762729	-0.917948	-0.827537	-0.873699	-0.655769
		0.685976	0.189769	1.29663	0.0352708	-0.405659	-1.12098	-0.778868	-1.24979	-0.0418342	-0.558179	-0.682479	-0.51562	-0.631455	-0.864453	0.974045
pIC	WT	1.0859	1.33303	-0.432433	2.10919	2.18532	2.33852	0.871036	2.45514	2.48965	2.11828	0.813241	2.20336	1.92357	1.82101	1.58297
		1.29663	1.00771	0.0864867	0.71247	0.511534	0.559688	1.57823	0.592008	0.373468	1.01319	1.64021	1.32572	0.67543	1.29188	0.432415
		-0.998028	-1.09292	0.485194	1.96106	-0.944554	0.701884	1.60231	-0.560008	0.0633099	-0.72371	2.25745	0.225543	1.37431	0.723153	-1.68076
	Mlkl–/–	-0.153336	1.24938	1.67931	-0.324491	0.0547223	0.98169	0.896317	0.705787	1.10052	-0.117542	0.284503	0.96552	0.921864	1.01142	1.17757
		2.10545	1.5747	1.46493	-0.430304	-0.86604	0.559688	0.793462	-0.560008	0.737439	-1.29257	-0.0769061	0.560817	0.72145	0.833184	-1.06527
Supplementary Fig. 3l. Absolute numbers of EPCR+ HSCs after 7-day culture of HSCs isolated from WT and Mlkl–/– mice ± 7× pIC and WT recipients harboring WT and Mlkl–/– BM ± 7× pIC.
7-day culture of HSCs isolated from WT and Mlkl–/– mice ± 7× pIC					7-day culture of HSCs isolated from WT recipient mice harboring WT and Mlkl–/– BM ± 7× pIC
PBS		pIC			PBS		pIC
WT	Mlkl–/–	WT	Mlkl–/–		WT	Mlkl–/–	WT	Mlkl–/–
818.32	563.04	59.08	205.04		1009.15	576.576	163.447	331.632
870.4	756.56	101.28	362.6		762.048	589.248	321.552	811.008
715.86	584.48	106.72	326.34		1031.18	439.56	278.784	830.304
579.04	671.06	28.014	418.88		514.008	750.816	36.6653	465.696
657.28	701.84	109.76	650.96
658	489.18	198.72	333.5		P values (adjusted)
518.4	861.12	141.6	128.1		PBS WT vs. PBS Mlkl–/–		0.0764
488	442.32	110.67	239.4		PBS WT vs. pIC WT		0.0014
					PBS Mlkl–/– vs. pIC Mlkl–/–		0.4643
P values (adjusted)					pIC WT vs. pIC Mlkl–/–		0.0127
PBS WT vs. PBS Mlkl–/–		0.1705
PBS WT vs. pIC WT		<0.0001
PBS Mlkl–/– vs. pIC Mlkl–/–		<0.0001
pIC WT vs. pIC Mlkl–/–		0.0005
Supplementary Fig. 3n. Donor chimerism in BM CLPs of recipient mice transplanted with Mlkl–/– BM HSCs ± FLAG-MLKL (%).
Mlkl–/–
Mock	FLAG-MLKL
57.7	0.7
60	0
0	1.47
0	0
0	0
0	0
0	0
0.65	1.07
1.25	0.92
1.83	0
2.99	16.7
71.1	1.15
4.67	8.33
0.43	0
34	0.27
5
P value
Mlkl–/– Mock vs. Mlkl–/– FLAG-MLKL		0.1302

## Sheet: Supplementary Fig. 4
Supplementary Fig. 4a. Frequency of FRET/CFPhi cells in SMART Tg mice ± 1× 5-FU (%)
	LSK	CLP
PBS	10.7	13.5
	9.83	13.1
	8.42	9.66
	11.3	11.8
5-FU	20.8	9.17
	20.1	9.22
	17.9	6.25
	17.1	12
	21.3	13.6
P values (adjusted)	LSK	CLP
PBS vs. 5-FU	<0.0001	0.177
Supplementary Fig. 4c. BM cellularity of WT and MlklSA2 mice ± 1× 5-FU
Hours	0	16	48
WT	40800000	35780000	24090000
	34690000	26560000	17450000
	32990000	36200000	34830000
	47050000	39740000	28680000
	39310000	32780000	16880000
	29560000
MlklSA2	37860000	32960000	25010000
	38250000	31300000	21930000
	35150000	27870000	21440000
	30620000	29810000	19360000
	45530000	34190000	16500000
	40200000
P values (adjusted)
0 h WT vs. 0 h MlklSA2		0.9042
16 h WT vs. 16 h MlklSA2		0.3952
48 h WT vs. 48 h MlklSA2		0.3108
0 h WT vs. 16 h WT		0.1137
0 h WT vs. 48 h WT		0.0004
0 h MlklSA2 vs. 16 h MlklSA2		0.0467
0 h MlklSA2 vs. 48 h MlklSA2		<0.0001
Supplementary Fig. 4e. Absolute numbers of BM EPCR+ HSCs in WT and MlklSA2 mice ± 1× 5-FU
Hours	0	16	48
WT	3051.84	2933.96	4095.3
	2636.44	2496.64	4362.5
	2401.67	1013.6	2897.86
	5175.5	1080.93	1078.37
	4324.1	1730.78	600.928
	2790.46
MlklSA2	2074.73	2267.65	5502.2
	2754	3443	4386
	2769.82	2374.52	1886.72
	3674.4	2754.44	1293.25
	5918.9	1859.94	1630.2
	4422
P values (adjusted)
0 h WT vs. 0 h MlklSA2		0.8308
16 h WT vs. 16 h MlklSA2		0.4421
48 h WT vs. 48 h MlklSA2		0.7309
0 h WT vs. 16 h WT		0.2092
0 h WT vs. 48 h WT		0.3967
0 h MlklSA2 vs. 16 h MlklSA2		0.6277
0 h MlklSA2 vs. 48 h MlklSA2		0.6596
Supplementary Fig. 4f. WBC, RBC, and platelet cell count changes in PB of WT and Mlkl–/– mice ± 3× 5-FU
WBC (102/µL)
Days		0	4	7	11	14	18	21	25	28	32	35	39	42	46	49	53	56	60	63	66	70	74	77	81
PBS	WT	90	172	110	115	92	62	169	105	167	167	133	110	187	112	192	84	165	97	146	139	157	59	157	123
		102	99	92	65	92	102	103	128	96	132	83	86	157	77	85	65	96	61	93	82	98	61	85	83
		75	107	120	95	160	97	142	87	110	86	124	82	127	97	138	120	106	100	103	143	162	101	100	81
		119	149	126	123	211	83	149	116	135	105	134	109	142	95	223	142	181	88	152	154	104	53	137	83
	Mlkl–/–	109	97	102	123	98	84	110	127	125	94	78	58	75	65	131	78	92	69	84	83	72	32	104	84
		113	136	122	94	102	65	142	134	146	123	127	97	91	59	118	131	128	87	115	137	108	36	119	58
		109	118	120	110	94	91	116	106	144	127	66	85	134	100	135	106	129	62	150	127	132	101	111	78
		79	87	88	72	95	68	84	49	87	67	98	77	98	55	114	80	105	50	64	77	67	35	83	47
5-FU	WT	113	50	48	85	188	106	129	118	141	60	14	68	265	188	121	85	105	60	35	34	125	53	98	32
		98	49	51	84	170	63	77	87	84	31	42	277	84		93	72	75	30	35	39	87	47	72	128
		103	52	45	75	172	140	132	81	103	47	43	81	163	106	117	94	133
		49	34	30	46	97	55	57	41	69	22	28	33	95	48	65	66	52	20	31	55	66	28	51	50
	Mlkl–/–	73	38	45	63	125	68	66	68	70	40	31	65	108	35	72	76	54	36	35	56	96	36	87	34
		130	69	48	72	192	101	126	116	134	44	19	68	261	176	192	147	124	66	39	70	141	70	126	65
		86	61	82	56	157	110	85	71	79	41	44	61	114	78	90	44	97	28	36	63	140	54	90	59
		44	51	44	69	52	30	44	53	57	26	13	31	79
RBC (104/µL)
Days		0	4	7	11	14	18	21	25	28	32	35	39	42	46	49	53	56	60	63	66	70	74	77	81
PBS	WT	923	919	907	905	931	944	874	936	927	1063	940	969	981	1030	951	1006	880	978	915	908	939	924	904	890
		900	903	896	919	932	989	961	892	876	913	877	892	901	919	923	939	921	945	880	860	870	950	905	960
		966	917	1002	892	949	903	891	919	892	907	875	907	912	941	909	901	869	892	868	902	887	902	891	913
		959	1008	1000	903	928	932	964	925	883	978	952	926	932	962	928	931	926	881	821	718	764	842	586	801
	Mlkl–/–	952	918	950	987	941	969	981	950	905	1006	966	940	956	971	956	1001	933	908	907	972	932	1003	936	960
		1010	1012	978	981	941	978	968	936	895	904	911	879	964	969	967	948	966	960	943	940	933	921	929	971
		945	949	951	957	930	950	964	959	892	926	909	972	956	973	952	938	990	937	910	939	941	978	961	944
		878	920	963	952	918	923	905	958	861	940	951	975	913	963	938	957	973	1003	891	912	942	776	865	937
5-FU	WT	936	774	623	628	737	849	877	875	800	774	616	459	591	743	775	819	826	824	648	608	686	808	883	832
		837	790	651	521	669	825	890	845	811	724	602	550	642		838	942	913	720	534	533	750	863	904	935
		924	800	709	646	753	859	874	851	869	752	631	470	639	805	849	849	874
		953	786	645	598	755	876	878	893	860	744	617	646	717	874	847	925	867	805	685	625	711	857	828	829
	Mlkl–/–	849	749	621	497	729	881	883	858	860	798	605	569	712	862	855	896	870	747	604	576	728	854	845	920
		964	817	771	621	742	844	902	861	812	807	678	676	677	781	837	855	859	794	666	593	674	884	863	883
		969	878	850	689	788	848	882	917	906	793	689	635	733	840	876	895	876	813	630	598	675	814	884	880
		955	807	680	796	866	928	916	900	929	787	639	521	656
Platelet (104/µL)
Days		0	4	7	11	14	18	21	25	28	32	35	39	42	46	49	53	56	60	63	66	70	74	77	81
PBS	WT	87.5	104	103	111	101	94.1	102	86.9	97.1	106	97.5	102	97	99.9	95.3	90.8	93.2	93.6	96.1	87.4	102	112	105	94.6
		68.9	79.9	84	86.7	85.2	89	86.7	88.6	74	75.6	88.5	93.2	108	91.7	75.3	84.2	73.5	87.7	80.7	91.6	80.6	94	84.1	96.1
		94.3	103	115	95.6	142	105	97.7	102	88.9	105	103	90.5	101	94.8	104	102	98.6	104	118	112	118	122	125	106
		79.1	102	92.7	99.8	122	93.1	88.5	86.3	77.9	87.2	88.3	81.8	92.7	89.4	119	88.9	86.2	86.4	90.2	89.4	79.1	80.5	114	117
	Mlkl–/–	71.1	90.6	93.2	84.6	87.2	74	80	80.4	75.2	84.5	81.7	79.4	79.8	74.9	108	86.5	78.4	82.1	89.5	82.6	73.8	92	88.9	105
		82.2	101	93.2	90.3	126	97.2	87.6	93.2	92.1	101	99.8	99.8	87.8	92.3	103	106	106	117	114	119	127	124	131	113
		75.2	87.9	87.6	82.6	88.3	90	86.7	87.8	77.3	130	85.9	84.4	86.3	89.3	91.5	83.8	87.9	84.8	88	90.6	97.2	95.4	91.6	101
		81.3	84.9	76.2	85.3	90.3	83.8	75.4	73.9	70.9	87.5	81.6	94.9	77.5	79.7	92.1	85.6	73.8	79.9	84.3	75.9	81.9	73.4	94.7	77.9
5-FU	WT	87.6	48.7	40.7	292.7	225.9	220.6	103	146	160.9	105	49.6	310.8	321	357.9	184.5	101	146	98.1	44.1	315.7	365.1	289.9	190	105
		79.1	47.6	36.5	199.2	226.8	235	105	109	131	85.6	23.1	344.4	294.4		182.2	121	106	86.9	86.4	365.4	345	204.2	106	120
		80.8	51.3	52.5	289.5	273	199	128	142	148	77.1	56.2	282.8	199.1	188	95.9	123	122
		74.9	56.4	58.3	232.7	184.3	121	95.3	111	108	84.4	64.9	263.3	215.2	112	97.6	131	117	70.7	60.6	404.6	279.5	138.1	120	148
	Mlkl–/–	84.7	48.4	51.2	225	218	195.9	78	96.9	92.8	73.4	53.6	242.1	241.3	189	93	102	114	69.3	61.4	387.2	263.2	167	116	125
		80.6	46.1	66.7	307.5	270	247.1	129	140	180.9	92.1	57.6	397.7	344.9	394.8	233.7	133	166.3	95.8	74.5	381.3	469.5	297.6	190.3	121
		85.9	56.6	57.1	296.9	234	188.5	98.1	121	125	82.9	58	344.1	294	169.4	105	106	119	67	46	317.3	351.8	219	124	102
		75.4	63.7	93.8	199.7	158.8	95.8	100	101	89.8	62.4	44.3	270.1	220.5
Supplementary Fig. 4h. Absolute numbers of BM HSCs in WT and Mlkl–/– mice ± 3× 5-FU
PBS		5-FU
WT	Mlkl–/–	WT	Mlkl–/–
48510	53820	153550	108420
59000	46690	120520	82646
42750	43210	177100	53514
49500	33280
P values (adjusted)
PBS WT vs. PBS Mlkl–/–		0.256
PBS WT vs. 5-FU WT		0.0002
PBS Mlkl–/– vs. 5-FU Mlkl–/–		0.0012
5-FU WT vs. 5-FU Mlkl–/–		0.0298
Supplementary Fig. 4i. Donor chimerism in PB myeloid, B, and T cells of recipient mice transplanted with WT and Mlkl–/– BM HSCs ± 3× 5-FU (%)
Myeloid							B							T
Months		1	2	3	4		Months		1	2	3	4		Months		1	2	3	4
PBS	WT	75.9	4.99	2.48	1.79		PBS	WT	55.3	57.4	47.9	32.9		PBS	WT	11.2	45	38.7	27.1
		30.5	37.6	26.1	21.6				2.64	10.6	12	14.4				0.49	1.28	1.62	1.4
		47.8	41.9	28	27.4				11.6	28.7	27.5	24.9				0.88	6.89	12.2	14.9
		34.8	34.8	22.7	18.7				14.3	35.6	35.1	31.3				0.55	13.3	20.8	22.5
		24.1	11.9	13.6	21.4				25.6	13.2	9.51	7.75				4.97	19.3	15.4	12.3
	Mlkl–/–	37.9	39.9	42.5	54.2			Mlkl–/–	9.56	26.1	28.7	29.9			Mlkl–/–	1.9	5.57	12.6	21.4
		49.1	78	78.5	87.2				16.4	38.3	51	65.3				0.77	10.3	17.1	26.8
		44	66.3	69.8	72.6				4.85	43.1	58.2	69.1				0.4	8.71	21.3	33.3
		47.3	38	41.5	44.7				23.7	45.2	59.4	68.4				2.26	12.9	18.7	32.4
		20.5	19.3	16.6	10.3				2.71	3	3.68	3.87				1.08	1.05	0.91	0.84
5-FU	WT	18.3	3.16	3.66	1.95		5-FU	WT	3.04	2.04	1.46	1.11		5-FU	WT	1.3	1.62	1.22	0.77
		8.58	17.8	18.2	23.1				0.4	1.81	3.3	3.89				0.54	1.25	0.9	1.04
		3.83	5.1	6.79	9.93				2.82	1.11	1.04	0.99				0.22	0.34	0.31	0.33
		7.79	7.67	7.13	3.01				0.2	0.44	0.47	0.54				0.46	0.76	0.14	0.18
		2.81	2.14	2.92	4.44				2.01	0.79	0.57	0.35				1.91	1.09	1.28	1.09
	Mlkl–/–	24.7	27	31.9	31.5			Mlkl–/–	1.31	3	11.6	17.4			Mlkl–/–	1.44	8.28	8.23	16.7
		17.6	4.84	3.48	1.12				20.9	17.7	15.8	13				1	8.25	7.8	6.19
		30.2	18.2	10.4	5.95				4.16	7.75	8.39	7.7				0.49	3.62	3.1	3.86
		17.3	18.8	14.2	3.01				3.29	8.8	10.8	7.39				4.05	5.81	12.9	0.23
P values (adjusted)		1	2	3	4		P values (adjusted)		1	2	3	4		P values (adjusted)		1	2	3	4
PBS WT vs. PBS Mlkl–/–		0.2782	0.1636	0.0947	0.1069		PBS WT vs. PBS Mlkl–/–		0.4242	0.9069	0.2791	0.1386		PBS WT vs. PBS Mlkl–/–		0.9831	0.1053	0.3259	0.0905
PBS WT vs. 5-FU WT		0.0122	0.127	0.144	0.2136		PBS WT vs. 5-FU WT		0.2871	0.0954	0.0438	0.0518		PBS WT vs. 5-FU WT		0.9831	0.0093	0.0044	0.0038
PBS Mlkl–/– vs. 5-FU Mlkl–/–		0.0142	0.124	0.0947	0.0851		PBS Mlkl–/– vs. 5-FU Mlkl–/–		0.5485	0.0967	0.0718	0.0797		PBS Mlkl–/– vs. 5-FU Mlkl–/–		0.9831	0.7148	0.2075	0.0038
5-FU WT vs. 5-FU Mlkl–/–		0.0122	0.1636	0.4202	0.8648		5-FU WT vs. 5-FU Mlkl–/–		0.4242	0.1004	0.0224	0.0518		5-FU WT vs. 5-FU Mlkl–/–		0.9831	0.3141	0.1802	0.1318
Supplementary Fig. 4j. Donor chimerism in BM HSCs and CLPs of recipient mice transplanted with WT and Mlkl–/– BM HSCs ± 3× 5-FU (%)
	PBS		5-FU
	WT	Mlkl–/–	WT	Mlkl–/–
HSC	1.34	71.7	9.62	28.4
	34.7	72.4	51.6	10.9
	84.6	57.3	76.7	14.5
	41.6	45.3	2.55
	66.6	12.6	44.9
CLP	28.6	60	20.7	30
	26.2	72	8.06	42.9
	36.8	66.7	13.8	50
	38	40	20
	6.06	80	2.44
P values (adjusted)		HSC	CLP
PBS WT vs. PBS Mlkl–/–		0.8576	0.0003
PBS WT vs. 5-FU WT		0.8576	0.0222
PBS Mlkl–/– vs. 5-FU Mlkl–/–		0.3756	0.0075
5-FU WT vs. 5-FU Mlkl–/–		0.7298	0.0035

[truncated: 4 more sheets: Supplementary Fig. 5, Supplementary Fig. 6, Supplementary Fig. 7, Supplementary Fig. 8]
